# Supplementary material for: BRN2 suppresses apoptosis, reprograms DNA damage repair, and is associated with a high somatic mutation burden in melanoma
Source: Genes Dev. 2019 Mar 1;33(5-6):310–32. doi: 10.1101/gad.314633.118 (PMC6411009; doi:10.1101/gad.314633.118)
Supplement: Supplemental Material [file supp_gad.314633.118_SUPPLEMENTAL_TABLE3.xlsx]

## Sheet: coeff_table_paper_ready.csv
Variable	Categorical variable level	Outcome	Coefficient estimate	P-value	Corrected P-value (BH)	Exp(Coefficient)	Confidence interval for exp(coefficient)
Intercept		C>A	1.0442	0.0398397	0.0597595	2.84111	1.05106	7.67976
		C>G	0.516852	0.281858	0.313915	1.67674	0.650122	4.32451
		C>T	4.59323	6.7133e-12	4.02798e-11	98.8127	29.8237	327.388
		T>A	1.5141	0.01306	0.02612	4.54535	1.38882	14.8761
		T>C	1.97973	3.4121e-05	0.000102363	7.24082	2.89573	18.1058
		T>G	0.504097	0.313915	0.313915	1.65549	0.618	4.4347
R allele presence		C>A	0.220422	0.0345411	0.040969	1.2466	1.01633	1.52905
		C>G	0.326852	0.00221982	0.012119	1.3866	1.12669	1.70646
		C>T	0.273171	0.040969	0.040969	1.31413	1.01137	1.70751
		T>A	0.245942	0.0394813	0.040969	1.27882	1.01202	1.61597
		T>C	0.292577	0.00496993	0.012119	1.33988	1.09351	1.64175
		T>G	0.303331	0.0060595	0.012119	1.35436	1.09152	1.6805
Age at diagnosis (years)		C>A	0.00705236	0.0327003	0.0490505	1.00708	1.00059	1.01361
		C>G	0.00944643	0.00539399	0.016182	1.00949	1.00283	1.01619
		C>T	0.0049898	0.257688	0.257688	1.005	0.996327	1.01375
		T>A	0.0075521	0.0580069	0.0696082	1.00758	0.999741	1.01548
		T>C	0.00877594	0.00941539	0.0188308	1.00881	1.00218	1.0155
		T>G	0.0116768	0.00106156	0.00636935	1.01175	1.00475	1.01879
Breslow thickness (mm)		C>A	0.0262245	0.00486278	0.00972555	1.02657	1.00826	1.04522
		C>G	0.0391285	2.28753e-05	0.000137252	1.0399	1.02222	1.0579
		C>T	0.0353639	0.00113096	0.00339289	1.036	1.01444	1.05801
		T>A	0.0188545	0.143529	0.143529	1.01903	0.993253	1.04548
		T>C	0.0219492	0.0243825	0.029259	1.02219	1.00293	1.04182
		T>G	0.0249473	0.0119204	0.0178806	1.02526	1.00562	1.04528
Gender (baseline level: female	Male	C>A	0.0776539	0.472459	0.566951	1.08075	0.873673	1.3369
		C>G	-0.0301036	0.778541	0.778541	0.970345	0.78591	1.19806
		C>T	0.18273	0.187388	0.562164	1.20049	0.914331	1.57621
		T>A	0.0976111	0.4515	0.566951	1.10253	0.854152	1.42314
		T>C	0.0816524	0.449737	0.566951	1.08508	0.877334	1.34201
		T>G	0.152324	0.186015	0.562164	1.16454	0.928728	1.46022
Clark level (baseline level: V)	Level I	C>A	0.812501	0.022142	0.132852	2.25354	1.12716	4.50552
		C>G	0.715653	0.0834616	0.177388	2.04552	0.905648	4.62007
		C>T	0.663853	0.147823	0.177388	1.94226	0.786348	4.79734
		T>A	0.547965	0.253548	0.253548	1.72973	0.66456	4.50217
		T>C	0.580886	0.145782	0.177388	1.78762	0.810349	3.94347
		T>G	0.60864	0.11496	0.177388	1.83793	0.859068	3.93215
	Level II	C>A	0.240004	0.426462	0.691595	1.27125	0.69662	2.3199
		C>G	0.155634	0.576329	0.691595	1.1684	0.673065	2.02826
		C>T	0.286765	0.449081	0.691595	1.33211	0.628121	2.82513
		T>A	0.0238664	0.95104	0.95104	1.02415	0.467505	2.24359
		T>C	0.183332	0.507635	0.691595	1.20121	0.69432	2.07817
		T>G	0.213165	0.485597	0.691595	1.23759	0.675354	2.26788
	Level III	C>A	0.579548	0.00965716	0.0579429	1.78523	1.1553	2.75864
		C>G	0.421619	0.0518768	0.0802931	1.52443	0.996503	2.33203
		C>T	0.637467	0.0404247	0.0802931	1.89168	1.02933	3.47651
		T>A	0.378945	0.33981	0.33981	1.46074	0.645857	3.30378
		T>C	0.229935	0.295466	0.33981	1.25852	0.815394	1.94246
		T>G	0.473162	0.0535287	0.0802931	1.60506	0.992662	2.59527
	Level IV	C>A	0.584411	0.00384318	0.0230591	1.79393	1.21671	2.64499
		C>G	0.437671	0.0168659	0.0505977	1.54909	1.08402	2.21369
		C>T	0.506599	0.060098	0.090147	1.65964	0.977765	2.81703
		T>A	0.383585	0.241678	0.290014	1.46754	0.753001	2.8601
		T>C	0.198621	0.299149	0.299149	1.21972	0.835208	1.78125
		T>G	0.399536	0.0432902	0.0865804	1.49113	1.01233	2.19639
Ulceration (baseline level: no)	Yes	C>A	-0.0834687	0.621761	0.621761	0.91992	0.652284	1.29737
		C>G	-0.125403	0.408031	0.614539	0.882142	0.650998	1.19536
		C>T	-0.120782	0.491818	0.614539	0.886227	0.626153	1.25432
		T>A	-0.114311	0.512116	0.614539	0.89198	0.62959	1.26372
		T>C	-0.147007	0.336337	0.614539	0.863288	0.636384	1.17109
		T>G	-0.198948	0.183609	0.614539	0.819593	0.609904	1.10137
Body area (baseline level: extremities)	Head and Neck	C>A	0.442715	0.0376924	0.0376924	1.55693	1.02627	2.36199
		C>G	0.649812	0.00137645	0.00275289	1.91518	1.29449	2.83349
		C>T	0.803954	0.00312474	0.0046871	2.23436	1.31958	3.78328
		T>A	0.712191	0.00758563	0.00910276	2.03845	1.21703	3.4143
		T>C	0.858526	2.50911e-05	0.000150546	2.35968	1.59931	3.48155
		T>G	0.723147	0.000332257	0.00099677	2.06091	1.39389	3.04711
	Trunk	C>A	-0.350331	0.00437284	0.026237	0.704455	0.555093	0.894006
		C>G	-0.168943	0.129081	0.129081	0.844557	0.678698	1.05095
		C>T	-0.313066	0.0464172	0.0928345	0.731202	0.537368	0.994954
		T>A	-0.228527	0.114362	0.129081	0.795705	0.598517	1.05786
		T>C	-0.240368	0.0413753	0.0928345	0.786338	0.624254	0.990507
		T>G	-0.200023	0.120341	0.129081	0.818712	0.635592	1.05459
Tissue type (baseline level: primary tumour)	Distant metastasis	C>A	0.690259	0.0203397	0.0244076	1.99423	1.11562	3.5648
		C>G	0.85092	0.00193942	0.00581826	2.3418	1.37322	3.99355
		C>T	0.744347	0.0382138	0.0382138	2.10507	1.04176	4.25366
		T>A	0.832763	0.00922867	0.013843	2.29966	1.23137	4.29476
		T>C	0.933478	0.000691592	0.00414955	2.54334	1.49076	4.33912
		T>G	0.772207	0.00797972	0.013843	2.16454	1.22607	3.82134
	Regional (sub) cutaneous tissue	C>A	0.34435	0.253317	0.30398	1.41107	0.774928	2.56943
		C>G	0.617197	0.0198752	0.119251	1.85373	1.10489	3.11009
		C>T	0.281703	0.39052	0.39052	1.32539	0.694352	2.52991
		T>A	0.415726	0.153125	0.229687	1.51547	0.855567	2.68436
		T>C	0.48064	0.054179	0.162537	1.61711	0.991325	2.63792
		T>G	0.446332	0.0964634	0.192927	1.56257	0.922482	2.6468
	Regional lymph node	C>A	0.500695	0.0968287	0.116194	1.64987	0.911393	2.9867
		C>G	0.603804	0.0252942	0.0758826	1.82906	1.07869	3.10141
		C>T	0.479922	0.16956	0.16956	1.61595	0.812911	3.21227
		T>A	0.53979	0.0816777	0.116194	1.71565	0.933778	3.15219
		T>C	0.651619	0.0175314	0.0758826	1.91864	1.12251	3.27944
		T>G	0.563147	0.0511441	0.102288	1.75619	0.997175	3.09294
Tissue collection centre (baseline level: University of Sydney)	D3 (MD Anderson)	C>A	-0.38377	0.00906354	0.00906354	0.681288	0.511319	0.907759
		C>G	-0.378945	0.00835899	0.00906354	0.684583	0.51715	0.906225
		C>T	-0.703362	0.000154616	0.000231924	0.494918	0.345193	0.709586
		T>A	-0.687549	4.51684e-05	9.03368e-05	0.502807	0.363014	0.696433
		T>C	-0.735623	6.84453e-07	4.10672e-06	0.479207	0.36097	0.636173
		T>G	-0.651307	3.56821e-05	9.03368e-05	0.521364	0.384603	0.706755
	D9 (Greater Poland Cancer Centre)	C>A	-0.819304	0.0078777	0.0118165	0.440738	0.241957	0.80283
		C>G	-0.899714	0.0126511	0.0128099	0.406686	0.202363	0.81731
		C>T	-1.28875	0.00114041	0.00389448	0.275614	0.128302	0.592067
		T>A	-1.05244	0.00428276	0.00856553	0.349083	0.170822	0.71337
		T>C	-0.963305	0.00129816	0.00389448	0.38163	0.21353	0.682065
		T>G	-0.773952	0.0128099	0.0128099	0.461187	0.251219	0.846646
	EB (Asterand)	C>A	0.0449962	0.885335	0.959268	1.04602	0.562971	1.94356
		C>G	0.113275	0.683869	0.959268	1.11994	0.647393	1.93741
		C>T	-0.328673	0.389836	0.959268	0.719878	0.338771	1.52972
		T>A	-0.0618156	0.854691	0.959268	0.940056	0.483071	1.82935
		T>C	-0.0143845	0.959268	0.959268	0.985718	0.565945	1.71685
		T>G	0.0997045	0.745135	0.959268	1.10484	0.60365	2.02217
	ER (University of Pittsburgh)	C>A	-0.427863	0.0171126	0.0205351	0.651901	0.45904	0.925789
		C>G	-0.209345	0.234942	0.234942	0.811115	0.573407	1.14737
		C>T	-0.80643	0.000526419	0.00105284	0.446449	0.284395	0.700845
		T>A	-0.805616	0.000150983	0.00045295	0.446813	0.296309	0.673761
		T>C	-0.709491	7.6277e-05	0.00045295	0.491894	0.347924	0.695439
		T>G	-0.5326	0.00471129	0.00706693	0.587077	0.406482	0.847907
	FR (University of North Carolina)	C>A	-0.278857	0.434997	0.434997	0.756648	0.374724	1.52783
		C>G	-0.570134	0.132141	0.293457	0.56545	0.268792	1.18952
		C>T	-0.550409	0.241865	0.293457	0.576714	0.228806	1.45363
		T>A	-0.847182	0.0599615	0.293457	0.428621	0.177234	1.03657
		T>C	-0.425198	0.239713	0.293457	0.65364	0.321085	1.33063
		T>G	-0.466444	0.244547	0.293457	0.627229	0.285283	1.37904
	FS (Essen)	C>A	-0.658827	0.000179593	0.000276311	0.517458	0.368158	0.727304
		C>G	-0.626245	0.000487065	0.000584478	0.534595	0.377619	0.756828
		C>T	-0.876197	0.000108834	0.000276311	0.416363	0.268666	0.645257
		T>A	-0.748896	0.000184208	0.000276311	0.472888	0.320717	0.697261
		T>C	-0.740273	3.07216e-05	0.00018433	0.476983	0.338745	0.671636
		T>G	-0.624218	0.00076115	0.00076115	0.53568	0.373556	0.768168
	FW (International Genomics Consortium)	C>A	0.310292	0.533779	0.926773	1.36382	0.500318	3.71767
		C>G	0.136867	0.77231	0.926773	1.14668	0.444289	2.95948
		C>T	0.183285	0.770551	0.926773	1.20116	0.342037	4.21818
		T>A	0.239804	0.641841	0.926773	1.271	0.456289	3.54039
		T>C	-0.185552	0.644016	0.926773	0.830645	0.376377	1.83319
		T>G	0.0339889	0.938396	0.938396	1.03457	0.433768	2.46754
	GN (Roswell)	C>A	0.0629878	0.818087	0.969696	1.06501	0.621151	1.82605
		C>G	0.239591	0.373793	0.969696	1.27073	0.747922	2.15898
		C>T	-0.0142814	0.969696	0.969696	0.98582	0.469602	2.0695
		T>A	0.032685	0.920084	0.969696	1.03323	0.543947	1.96261
		T>C	-0.0826477	0.765978	0.969696	0.920675	0.532927	1.59054
		T>G	-0.0709719	0.811656	0.969696	0.931488	0.518302	1.67406
POU4F2 log2(FPKM+1) levels (ENSG00000151615)		C>A	0.377268	0.353144	0.635043	1.4583	0.655971	3.24195
		C>G	0.31614	0.423362	0.635043	1.37182	0.631024	2.98229
		C>T	0.558657	0.305323	0.635043	1.74832	0.598899	5.10376
		T>A	0.547123	0.262786	0.635043	1.72827	0.661505	4.51536
		T>C	0.229088	0.581035	0.697242	1.25745	0.555692	2.84544
		T>G	0.0755114	0.865742	0.865742	1.07844	0.447815	2.59711
POU4F1 log2(FPKM+1) levels (ENSG00000152192)		C>A	0.188976	0.0842562	0.209736	1.20801	0.974503	1.49747
		C>G	-0.113732	0.281751	0.338101	0.892497	0.725079	1.09857
		C>T	-0.115927	0.410013	0.410013	0.89054	0.6752	1.17456
		T>A	-0.188234	0.13919	0.209736	0.828421	0.645195	1.06368
		T>C	-0.249249	0.0210886	0.126532	0.779386	0.630833	0.962922
		T>G	-0.171537	0.139824	0.209736	0.84237	0.670535	1.05824
POU3F2 log2(FPKM+1) levels (ENSG00000184486)		C>A	0.167095	0.00360437	0.00540656	1.18187	1.05684	1.32169
		C>G	0.136676	0.0159766	0.0191719	1.14646	1.02612	1.2809
		C>T	0.267836	0.000297127	0.000874466	1.30713	1.13228	1.50899
		T>A	0.157524	0.0207499	0.0207499	1.17061	1.02458	1.33745
		T>C	0.203424	0.000437233	0.000874466	1.22559	1.09547	1.37117
		T>G	0.228555	0.000241915	0.000874466	1.25678	1.11397	1.41791
MITF targets log2(FPKM mean)		C>A	0.0341554	0.328629	0.657259	1.03475	0.965691	1.10874
		C>G	0.0162406	0.629723	0.755668	1.01637	0.95088	1.08638
		C>T	0.062638	0.143924	0.657259	1.06464	0.978644	1.1582
		T>A	0.0270453	0.47689	0.715334	1.02741	0.95331	1.10728
		T>C	0.00836088	0.795575	0.795575	1.0084	0.946313	1.07455
		T>G	0.0417726	0.233167	0.657259	1.04266	0.97325	1.11702
