# Supplementary material for: BRN2 suppresses apoptosis, reprograms DNA damage repair, and is associated with a high somatic mutation burden in melanoma
Source: Genes Dev. 2019 Mar 1;33(5-6):310–32. doi: 10.1101/gad.314633.118 (PMC6411009; doi:10.1101/gad.314633.118)
Supplement: Supplemental Material [file supp_gad.314633.118_SUPPLEMENTAL_TABLE1.xlsx]

## Sheet: siControl 6 h post-UV vs t-0
	logFC	logCPM	F	PValue	FDR
PAG1	-1.93482	6.28159	277.27	1.53563e-17	1.98051e-13
SERTAD1	2.76981	6.32731	259.603	4.02472e-17	2.59534e-13
RSRP1	2.72227	6.24683	243.349	1.02984e-16	4.42729e-13
NIPBL	-1.74158	5.60583	236.595	1.54698e-16	4.98784e-13
KIAA0020	-1.59725	7.05141	207.889	9.85758e-16	2.31565e-12
GIGYF2	-1.79518	5.68683	206.57	1.079e-15	2.31565e-12
JARID2	-2.59711	7.7374	203.885	1.29889e-15	2.31565e-12
PUM1	-1.78956	5.30879	202.441	1.4364e-15	2.31565e-12
PLEKHA5	-1.48275	6.00267	199.082	1.81963e-15	2.60753e-12
CELF1	-1.24998	7.76401	192.512	2.91927e-15	3.76498e-12
TAOK1	-1.80417	5.11744	188.544	3.9102e-15	4.20673e-12
CHD7	-1.99596	5.24397	187.8	4.13281e-15	4.20673e-12
TAOK3	-1.79321	6.08731	187.456	4.24033e-15	4.20673e-12
ATF3	3.13708	4.59781	180.943	6.94756e-15	6.1446e-12
PMAIP1	2.8938	6.09079	180.577	7.14654e-15	6.1446e-12
ID2	2.33393	4.79135	175.018	1.1034e-14	8.89409e-12
ASF1B	1.60667	7.17885	172.343	1.36555e-14	9.92362e-12
TLK1	-2.25462	4.28049	171.311	1.48378e-14	9.92362e-12
CDYL	-1.42803	5.72429	170.971	1.52511e-14	9.92362e-12
NXF1	2.16608	5.52093	170.859	1.5389e-14	9.92362e-12
DAB2	-1.43028	7.2155	168.37	1.88412e-14	1.13968e-11
MOB3B	-2.11822	4.83829	167.987	1.94409e-14	1.13968e-11
ZMYND8	-2.293	5.4811	166.429	2.21008e-14	1.19341e-11
UVRAG	-2.7843	5.3013	166.371	2.22082e-14	1.19341e-11
CTBP2	-2.03761	5.63364	165.549	2.37721e-14	1.22636e-11
PHF3	-1.3585	5.52162	164.204	2.65893e-14	1.31893e-11
EBF3	-2.46601	4.56023	163.164	2.90099e-14	1.38571e-11
ANKRD11	-1.87202	6.71205	160.169	3.73834e-14	1.66867e-11
MEIS2	-2.37176	4.35293	159.822	3.85061e-14	1.66867e-11
ARHGAP18	-1.82061	5.32385	159.729	3.88153e-14	1.66867e-11
GSK3B	-1.93005	4.70143	156.083	5.3174e-14	2.14819e-11
FYN	-1.73681	5.06704	155.998	5.3569e-14	2.14819e-11
ZNF827	-1.86725	4.71378	155.703	5.49665e-14	2.14819e-11
ARHGEF7	-1.87857	4.64569	153.85	6.46794e-14	2.43128e-11
TTK	-1.83073	4.09857	153.624	6.59804e-14	2.43128e-11
SOS1	-2.16382	4.73627	152.568	7.24528e-14	2.59562e-11
CYR61	2.17579	7.95569	151.299	8.11346e-14	2.82809e-11
ATF7IP	-1.76725	5.34532	150.357	8.82834e-14	2.99629e-11
STIM2	-2.0567	5.12021	150.044	9.08082e-14	3.00296e-11
BPTF	-1.60837	6.56612	148.823	1.01403e-13	3.26949e-11
HIVEP2	-2.67308	4.45067	146.818	1.21755e-13	3.82993e-11
GADD45B	2.29238	5.52721	145.147	1.42013e-13	4.36082e-11
CNOT2	-1.67393	5.22747	143.87	1.59907e-13	4.73494e-11
TNFRSF12A	2.32567	5.45768	143.648	1.63249e-13	4.73494e-11
SOX6	-2.42428	4.78056	143.392	1.67207e-13	4.73494e-11
PDS5B	-2.10837	4.38044	143.285	1.68882e-13	4.73494e-11
LRCH1	-2.3067	3.78409	142.832	1.76219e-13	4.83552e-11
SIPA1L2	-2.47967	4.5974	142.198	1.87022e-13	5.02505e-11
NANOS1	1.46349	5.26985	141.868	1.92936e-13	5.07814e-11
G2E3	-1.81969	4.20295	140.48	2.20051e-13	5.676e-11
EMC3-AS1	1.9773	5.72929	140.182	2.26374e-13	5.70161e-11
SRPK2	-2.14469	6.95629	140.021	2.29886e-13	5.70161e-11
PKN2	-1.67275	4.80369	139.41	2.43688e-13	5.92988e-11
NHSL1	-1.55389	5.21042	138.81	2.58128e-13	6.16495e-11
CHD1	-1.59516	4.98214	138.135	2.75452e-13	6.45909e-11
IVNS1ABP	-1.454	7.83004	137.292	2.98833e-13	6.88223e-11
TRPS1	-3.00798	4.21832	134.404	3.96287e-13	8.96652e-11
ARHGAP29	-1.52186	5.31799	131.983	5.03971e-13	1.12064e-10
CDKN2B	3.1413	5.78786	130.612	5.78392e-13	1.24586e-10
UBE3A	-1.40147	6.45204	130.215	6.02052e-13	1.24586e-10
DCLRE1B	1.68436	5.47613	130.207	6.02546e-13	1.24586e-10
MTUS1	-1.50095	6.07686	130.199	6.03032e-13	1.24586e-10
LYN	-1.66485	4.58737	130.109	6.08585e-13	1.24586e-10
CCDC6	-1.24273	5.58753	129.437	6.51483e-13	1.31284e-10
ASXL2	-1.63315	4.47177	128.023	7.52666e-13	1.49341e-10
AKAP9	-1.75028	5.28563	127.424	8.00436e-13	1.5159e-10
SUFU	-1.88271	3.78001	127.39	8.03179e-13	1.5159e-10
BNC2	-2.77166	4.55295	127.379	8.04084e-13	1.5159e-10
FGD4	-2.02897	4.90152	127.296	8.1102e-13	1.5159e-10
LOC653160	4.30447	1.64766	126.599	8.71545e-13	1.60576e-10
USP12	-1.48118	5.00266	126.228	9.05641e-13	1.64508e-10
CSRNP1	2.33483	4.20944	124.172	1.12241e-12	1.9857e-10
TRIM33	-1.55526	6.02412	124.159	1.12395e-12	1.9857e-10
ORAOV1	1.44775	4.30294	123.638	1.18734e-12	2.06933e-10
MEF2C	-2.34361	4.00132	122.974	1.27366e-12	2.19019e-10
PIK3CB	-2.29104	5.07334	121.591	1.47547e-12	2.50383e-10
PPP1R12A	-1.91677	5.21338	121.16	1.54513e-12	2.58799e-10
CHST11	-2.63543	5.65918	121.015	1.56931e-12	2.5948e-10
ST3GAL6	-1.38223	6.95681	120.868	1.59433e-12	2.60279e-10
KIF1B	-1.56718	5.57497	120.682	1.62638e-12	2.60595e-10
ADM	1.51345	5.8145	120.624	1.63668e-12	2.60595e-10
TNRC6B	-1.83556	4.93406	120.137	1.72465e-12	2.71254e-10
C12orf57	1.24773	6.06648	119.96	1.758e-12	2.7311e-10
SRGAP1	-2.11509	4.35911	119.851	1.7788e-12	2.7311e-10
EYA4	-2.64905	3.54208	119.578	1.83217e-12	2.77994e-10
RBPJ	-1.24527	6.04731	119.122	1.92498e-12	2.88679e-10
KRIT1	-1.59912	5.28275	118.432	2.07508e-12	3.07612e-10
FNIP2	-1.91947	5.79037	117.669	2.25583e-12	3.30608e-10
MITF	-1.40545	7.94356	117.446	2.3117e-12	3.34989e-10
BRPF1	1.51587	5.37625	117.054	2.41347e-12	3.45575e-10
SMARCAD1	-1.93933	4.3301	116.955	2.43988e-12	3.45575e-10
RNF216	-1.46424	5.39658	116.862	2.46514e-12	3.45575e-10
TEAD1	-2.22159	5.23515	116.556	2.54961e-12	3.53573e-10
LHFPL2	-1.86084	5.03544	115.841	2.75981e-12	3.78652e-10
PAFAH1B1	-1.22173	6.88056	115.623	2.82759e-12	3.83868e-10
BRD2	1.4944	8.05762	115.319	2.92481e-12	3.90121e-10
TCF7L2	-2.65671	3.69194	115.29	2.93415e-12	3.90121e-10
IER5	1.48208	8.15206	114.692	3.13707e-12	4.12845e-10
TLE1	-1.61251	5.80141	114.068	3.36413e-12	4.38254e-10
LDLRAD3	-2.31417	5.53912	113.794	3.46942e-12	4.47451e-10
SEMA6A	-1.75411	5.23743	113.415	3.621e-12	4.61197e-10
ASPM	-1.49351	5.07737	113.35	3.64753e-12	4.61197e-10
SPPL3	-1.43681	5.30502	113.204	3.70843e-12	4.64346e-10
ATP2B1	-1.59542	4.94969	112.834	3.86703e-12	4.79549e-10
ARIH1	-1.44119	6.12695	112.214	4.14903e-12	5.09619e-10
NAA15	-1.38796	5.16864	111.441	4.53207e-12	5.51417e-10
PDE3A	-2.101	4.58024	110.861	4.84349e-12	5.83799e-10
NCOA7	-1.65123	4.6426	110.672	4.94997e-12	5.86278e-10
AURKA	-1.4195	7.6509	110.663	4.95497e-12	5.86278e-10
FAM174B	-1.96457	5.14808	110.554	5.01776e-12	5.8831e-10
CUL1	-1.43222	5.47199	110.046	5.32057e-12	6.18193e-10
MAPK14	-1.47063	5.03874	108.684	6.23201e-12	7.17627e-10
UACA	-1.30303	6.20264	108.035	6.72406e-12	7.67435e-10
LFNG	2.08903	3.15815	107.936	6.80202e-12	7.69523e-10
TBC1D15	-1.25207	5.16944	107.212	7.40688e-12	8.20272e-10
TUFT1	2.00338	5.03712	107.189	7.42731e-12	8.20272e-10
ST3GAL1	-1.83616	4.65464	107.173	7.44141e-12	8.20272e-10
NFATC3	-1.50055	6.53341	106.877	7.70604e-12	8.42244e-10
CNOT6L	-2.26685	3.33657	106.095	8.45476e-12	9.16312e-10
UBE2H	-1.44069	6.37643	105.611	8.95571e-12	9.62514e-10
AKAP13	-2.27446	4.0774	105.528	9.04512e-12	9.6409e-10
ARID4B	-1.69346	5.26114	105.244	9.35737e-12	9.81718e-10
CEP350	-1.65619	5.05931	105.225	9.37883e-12	9.81718e-10
TRAK2	-1.44391	6.41738	105.172	9.43886e-12	9.81718e-10
EXOC6	-3.03903	2.89684	105.041	9.58745e-12	9.89195e-10
CABLES1	-1.90392	6.73425	104.97	9.66947e-12	9.8974e-10
RGS2	2.21349	5.70065	104.876	9.77915e-12	9.93084e-10
PLEKHG1	-3.33118	2.75548	104.59	1.01208e-11	1.0194e-09
FBXW7	-1.69802	5.01387	104.528	1.01964e-11	1.0194e-09
FOXK2	-1.53904	5.98422	104.32	1.04549e-11	1.03721e-09
PIP5K1B	-2.67855	2.2382	104.072	1.07728e-11	1.06059e-09
PRKD3	-1.98558	7.3617	104.007	1.0857e-11	1.06078e-09
RNGTT	-2.29396	4.45608	103.195	1.19799e-11	1.16169e-09
BUB1B	-1.66803	4.67584	102.776	1.26057e-11	1.21325e-09
ETV1	-1.52951	5.28673	102.279	1.33946e-11	1.27963e-09
ZNF148	-1.71705	4.56026	102.079	1.37261e-11	1.30166e-09
ARFIP1	-1.49838	4.22434	101.257	1.51849e-11	1.42948e-09
TLK2	-1.75189	4.81498	100.939	1.57923e-11	1.47589e-09
CECR2	-1.80384	3.64628	100.728	1.62093e-11	1.50397e-09
EEA1	-1.68821	5.35857	100.565	1.65405e-11	1.52374e-09
ZC3H13	-1.44629	7.40147	99.898	1.79694e-11	1.64031e-09
NRF1	-1.75091	3.40382	99.826	1.81313e-11	1.64031e-09
STXBP5	-1.72426	4.61752	99.8012	1.81875e-11	1.64031e-09
BAZ2B	-2.19373	4.85314	99.4957	1.88939e-11	1.69138e-09
PPP2R5E	-1.78763	4.5266	99.4442	1.9016e-11	1.69138e-09
CYTH3	-1.17699	6.86748	99.1529	1.97217e-11	1.74213e-09
PDZRN3	-2.5401	4.39331	98.6417	2.10281e-11	1.84489e-09
DDHD1	-2.04718	3.55329	98.366	2.17708e-11	1.89714e-09
GAREM	-2.47587	2.87794	98.0499	2.26563e-11	1.95745e-09
GCNT2	-2.10461	2.81001	98.0116	2.27663e-11	1.95745e-09
CBX4	1.21097	5.93458	97.9183	2.30361e-11	1.96753e-09
IER5L	1.8182	4.80055	97.4916	2.43151e-11	2.06311e-09
CSNK1G1	-2.42012	4.03352	97.2358	2.5118e-11	2.10689e-09
LARP4B	-1.4346	5.66969	97.2233	2.51579e-11	2.10689e-09
DAAM1	-1.71253	4.84839	97.1072	2.55322e-11	2.11321e-09
TRIM13	1.32941	5.18328	97.0983	2.55611e-11	2.11321e-09
MEF2A	-1.44118	4.31519	96.7238	2.68106e-11	2.20239e-09
QKI	-1.51148	6.67489	96.5875	2.72811e-11	2.22686e-09
ZMYM2	-1.37727	4.76552	96.4726	2.76846e-11	2.24559e-09
ORC5	-1.67882	4.0258	96.31	2.82667e-11	2.27848e-09
UCK2	-1.17609	5.0655	96.2505	2.84829e-11	2.28164e-09
ZMIZ1	-2.66598	3.18573	96.1855	2.87212e-11	2.28584e-09
C1orf21	-1.97064	5.99569	96.1398	2.88899e-11	2.28584e-09
UBE2K	-0.923701	6.78573	96.0465	2.92377e-11	2.29926e-09
FNDC3B	-2.49705	3.9145	95.8038	3.0163e-11	2.35765e-09
FAM53C	1.76894	6.35957	95.6705	3.06846e-11	2.38397e-09
C7orf60	-2.25011	3.57677	95.6221	3.08764e-11	2.38451e-09
RFC1	-1.13793	6.26357	95.3705	3.18937e-11	2.44841e-09
CENPE	-1.89896	5.08327	95.0914	3.30639e-11	2.52323e-09
SNIP1	1.622	5.74418	94.5168	3.56195e-11	2.70226e-09
U2SURP	-1.02594	7.79074	94.3579	3.63626e-11	2.74251e-09
DTNBP1	-1.72378	6.2783	94.2047	3.70944e-11	2.78144e-09
PROSC	1.2817	5.0033	93.4086	4.11587e-11	3.06835e-09
LRRFIP2	-1.42918	6.00227	93.3479	4.14871e-11	3.07506e-09
NCALD	-1.22909	4.93343	93.2027	4.22851e-11	3.11629e-09
KDM5B	-1.07898	5.43663	92.8951	4.40288e-11	3.21132e-09
PELI2	-1.88857	3.82329	92.8496	4.42931e-11	3.21132e-09
GAB2	-1.80846	6.22911	92.8448	4.43216e-11	3.21132e-09
TDP1	-1.97586	4.17918	92.5513	4.60687e-11	3.30298e-09
RGL1	-2.73534	3.01761	92.5464	4.60988e-11	3.30298e-09
KDM5A	-1.16329	6.14304	91.7626	5.11373e-11	3.64374e-09
PSMC3IP	1.49717	5.60075	91.5959	5.22827e-11	3.70489e-09
BTRC	-2.0321	4.41886	91.5131	5.28615e-11	3.72544e-09
KAT6A	-1.31202	6.24735	91.2935	5.443e-11	3.8031e-09
TNFSF9	1.7099	4.43506	91.2765	5.45532e-11	3.8031e-09
YEATS2	-1.23532	5.73357	91.0802	5.60008e-11	3.88302e-09
MARK3	-1.12962	5.97116	90.8457	5.77838e-11	3.95222e-09
RSF1	-1.95958	4.85372	90.8406	5.78231e-11	3.95222e-09
MYO1E	-1.82174	5.70082	90.8116	5.80475e-11	3.95222e-09
TMEM129	1.02227	7.1089	90.7889	5.82246e-11	3.95222e-09
DYNLL1	0.945999	9.00207	90.3026	6.21479e-11	4.19423e-09
ARHGAP12	-1.93676	5.19255	90.2407	6.26673e-11	4.19423e-09
TSPAN5	-3.76018	2.63133	90.229	6.27655e-11	4.19423e-09
INTS9	-1.07444	5.48184	90.1565	6.33801e-11	4.21347e-09
WWP1	-2.26059	3.67176	90.0658	6.41587e-11	4.24336e-09
PPAPDC1B	1.28927	4.61671	89.9105	6.55148e-11	4.31094e-09
PTPN9	-1.16961	4.98973	89.7164	6.72531e-11	4.40286e-09
ARID1B	-2.35496	4.49044	89.6663	6.77101e-11	4.41039e-09
KLHL21	1.4002	6.89637	88.8438	7.56943e-11	4.86872e-09
RAPGEF2	-2.6889	3.18334	88.8264	7.58745e-11	4.86872e-09
ZFHX4	-3.07485	1.96621	88.8259	7.58791e-11	4.86872e-09
BCL2	-2.17127	3.60256	88.4895	7.9437e-11	5.07178e-09
PEAK1	-2.46657	3.53557	88.2756	8.1791e-11	5.17669e-09
TBL1X	-2.16147	4.40455	88.2674	8.1883e-11	5.17669e-09
FOXJ3	-1.54423	4.85291	88.1969	8.26755e-11	5.19828e-09
EPHB3	2.05713	4.68586	88.1656	8.30306e-11	5.19828e-09
PSRC1	-1.46317	5.53858	88.0251	8.46422e-11	5.24524e-09
STRN3	-1.95179	4.69354	88.0072	8.48502e-11	5.24524e-09
EVI5	-1.86103	4.01169	87.9942	8.50007e-11	5.24524e-09
DDX10	-2.06383	5.26432	87.8914	8.62067e-11	5.29432e-09
ANKRD27	-1.57221	5.07256	87.2128	9.46363e-11	5.78448e-09
PTPN12	-1.37496	5.67525	87.0433	9.68752e-11	5.89339e-09
APC	-1.58101	4.05875	86.7595	1.00752e-10	6.10046e-09
ERC1	-2.80504	3.94498	86.599	1.03017e-10	6.20843e-09
KIF20B	-1.6169	5.61908	86.3898	1.0605e-10	6.3615e-09
TULP4	-1.9331	4.27452	85.9949	1.12037e-10	6.66673e-09
TMEM150A	1.27022	4.70472	85.9862	1.12172e-10	6.66673e-09
GCC1	1.42009	6.38325	85.8147	1.14886e-10	6.79675e-09
MYO10	-1.4656	7.51709	85.7607	1.15756e-10	6.8169e-09
IER2	1.14133	8.86745	85.5636	1.18988e-10	6.97541e-09
TMEM222	1.56168	3.76287	85.5114	1.19859e-10	6.99466e-09
PHIP	-1.27247	5.47842	85.4153	1.21482e-10	7.05743e-09
SPIRE1	-2.34682	4.31517	85.3172	1.23163e-10	7.12302e-09
FAM46C	2.49346	3.48632	85.0906	1.2714e-10	7.32019e-09
RHBDD2	1.42673	5.03057	84.8468	1.31572e-10	7.54171e-09
ADIPOR2	-0.945365	6.73446	84.774	1.32927e-10	7.58567e-09
CD2AP	-1.42908	4.49477	84.6309	1.35633e-10	7.70599e-09
ARID4A	-1.5552	4.47588	84.3572	1.40974e-10	7.97433e-09
POU2F1	-1.63434	3.99398	83.884	1.50742e-10	8.47742e-09
NLGN4X	-3.25302	2.73954	83.8634	1.51183e-10	8.47742e-09
ARAP2	-3.75455	1.39626	83.6567	1.55687e-10	8.6922e-09
GPATCH8	-1.23964	4.99109	83.5662	1.57703e-10	8.76679e-09
MEPCE	1.22256	6.3492	83.4546	1.60228e-10	8.86893e-09
MYO1B	-1.10832	6.07318	83.3284	1.63136e-10	8.99132e-09
AVL9	-0.921339	5.65181	82.8353	1.75042e-10	9.60644e-09
USP13	-1.19206	5.54359	82.7671	1.76761e-10	9.62439e-09
IRAIN	2.64553	3.56464	82.7631	1.76861e-10	9.62439e-09
TEX10	-1.22247	6.17104	82.6382	1.80057e-10	9.75714e-09
NFKB1	-1.36075	4.49783	82.5586	1.82124e-10	9.82783e-09
ARHGAP21	-1.85452	4.71395	82.4645	1.84603e-10	9.92011e-09
GLCCI1	-2.27746	2.71674	82.3883	1.86635e-10	9.98713e-09
BACH2	-3.67968	3.02968	82.3599	1.87399e-10	9.98713e-09
SASH1	-1.57474	5.7618	82.2274	1.91004e-10	1.01102e-08
TBCC	1.57993	6.21044	82.2068	1.91572e-10	1.01102e-08
FAM135A	-1.88113	3.50295	82.1891	1.9206e-10	1.01102e-08
ERBB2IP	-1.90503	4.5891	82.1166	1.94076e-10	1.01748e-08
POLR3B	-2.04219	4.03682	81.9436	1.98978e-10	1.03479e-08
SERTAD4	1.3749	4.86765	81.9434	1.98984e-10	1.03479e-08
UBE2G1	-1.56511	4.4877	81.7798	2.03742e-10	1.05529e-08
TMEM51	-1.18976	5.91404	81.7298	2.05221e-10	1.05791e-08
ZFAND6	-1.12649	5.70402	81.7073	2.05889e-10	1.05791e-08
ADSS	-1.12131	5.72704	81.5988	2.09144e-10	1.07037e-08
TUBGCP3	-1.07052	6.335	81.4116	2.14896e-10	1.09546e-08
TMEM161B	-1.9419	3.32125	81.3454	2.16968e-10	1.10167e-08
ANK3	-1.69893	3.63292	81.1411	2.235e-10	1.13039e-08
TERF2	1.24393	6.15014	81.1083	2.24568e-10	1.13135e-08
KIT	-1.57346	7.0526	81.0528	2.26387e-10	1.13608e-08
ROCK1	-1.45814	5.0804	80.9468	2.29909e-10	1.14928e-08
SPAG9	-1.27979	5.61791	80.9153	2.30965e-10	1.1501e-08
FNIP1	-1.71141	3.60333	80.7363	2.37068e-10	1.17595e-08
BBX	-2.03912	5.08097	80.6704	2.3936e-10	1.18277e-08
JUN	1.1481	7.07851	80.5925	2.42097e-10	1.19173e-08
PLEKHA2	-1.6506	5.02899	80.5266	2.44439e-10	1.19622e-08
CSNK1G3	-1.49341	3.70004	80.5147	2.44866e-10	1.19622e-08
MLLT4	-1.55228	4.78783	80.488	2.45823e-10	1.19637e-08
RRP7A	1.29192	6.68287	80.3617	2.50407e-10	1.21206e-08
ZMYND19	1.1688	5.85923	80.3475	2.50926e-10	1.21206e-08
KIAA0226L	-1.45929	4.54779	80.2198	2.55665e-10	1.23034e-08
PAN3	-2.23028	3.44992	80.1069	2.59931e-10	1.24171e-08
IWS1	-1.33932	5.91209	80.1063	2.59954e-10	1.24171e-08
AMOTL1	-1.36835	5.44824	80.0584	2.61787e-10	1.24586e-08
SMG8	1.32091	7.40236	79.7098	2.75551e-10	1.30654e-08
MED13L	-2.59203	3.74645	79.6721	2.77084e-10	1.309e-08
PCYOX1L	2.84243	2.25766	79.5654	2.81476e-10	1.32489e-08
GRPEL2	1.21661	5.31536	79.4104	2.87985e-10	1.3506e-08
KPNA3	-1.2052	4.6568	79.3613	2.90081e-10	1.3555e-08
WAC	-0.981685	6.80486	79.2765	2.93739e-10	1.36764e-08
EIF4E	-1.06377	5.41559	79.0044	3.05804e-10	1.41869e-08
FOXD2	1.6365	3.8957	78.8116	3.14674e-10	1.45461e-08
PPARGC1A	-2.3564	4.97755	78.7356	3.18248e-10	1.46587e-08
FAM184A	-2.69123	1.61992	78.6495	3.22341e-10	1.47944e-08
STK24	-1.01212	6.70901	78.369	3.36083e-10	1.53704e-08
LOC150776	1.64193	4.69496	78.1858	3.45396e-10	1.57405e-08
SUZ12	-1.04844	5.70735	77.9016	3.6038e-10	1.63656e-08
ERRFI1	1.76675	3.19987	77.7364	3.69408e-10	1.67167e-08
ARGLU1	1.03605	6.45584	77.6926	3.71845e-10	1.67681e-08
HECTD1	-0.911134	5.90457	77.5195	3.81627e-10	1.71493e-08
REPS1	-1.40834	4.60191	77.4383	3.86312e-10	1.72995e-08
CENPF	-1.39393	7.10582	77.2819	3.95512e-10	1.76502e-08
ARL4D	1.48839	5.04846	77.1602	4.02826e-10	1.79146e-08
RBMS1	-1.58116	5.78653	77.109	4.05947e-10	1.79914e-08
ALG2	1.09605	6.4116	77.0744	4.08067e-10	1.80234e-08
ZNF644	-1.03831	5.41182	76.8821	4.2009e-10	1.84911e-08
ASH1L	-1.69727	4.09608	76.7307	4.29812e-10	1.88092e-08
H2AFX	1.14835	5.70119	76.7243	4.30232e-10	1.88092e-08
USP47	-1.33829	5.71822	76.4518	4.48361e-10	1.95355e-08
NFIA	-1.88053	5.08317	76.425	4.50189e-10	1.95491e-08
ZMYND11	-0.974925	5.34974	76.227	4.63932e-10	2.00783e-08
ATXN2	-1.54276	5.16108	76.1113	4.72167e-10	2.03534e-08
MYCBP2	-1.48304	4.29388	76.0935	4.73444e-10	2.03534e-08
SFMBT1	-1.7248	3.92214	76.013	4.79282e-10	2.05359e-08
ARHGAP35	-1.95796	4.56244	75.8787	4.89198e-10	2.08913e-08
TBL1XR1	-1.47781	5.35522	75.8261	4.93135e-10	2.099e-08
GAPVD1	-1.12438	4.92043	75.6743	5.04696e-10	2.14114e-08
FOXP1	-2.52147	4.27516	75.6328	5.0791e-10	2.14771e-08
BAAT	-1.09235	7.10511	75.5832	5.11775e-10	2.15698e-08
TET1	-1.90944	2.89737	75.5502	5.14363e-10	2.16083e-08
LEF1	-1.47119	4.82007	75.4314	5.238e-10	2.19333e-08
GRB10	-1.76178	5.67911	75.3122	5.33458e-10	2.22654e-08
GNB1L	-2.20152	3.36309	75.2163	5.41361e-10	2.25224e-08
ETV5	-1.11374	7.71517	75.097	5.51367e-10	2.28649e-08
CACUL1	-0.851269	7.15124	74.9863	5.60829e-10	2.31827e-08
APLN	3.70034	1.91415	74.9378	5.65031e-10	2.32818e-08
LTN1	-1.42534	4.21662	74.7879	5.7822e-10	2.37494e-08
PEX14	-1.64283	3.76032	74.7415	5.82367e-10	2.38438e-08
SHOC2	-1.21116	5.17935	74.5958	5.95603e-10	2.43085e-08
CFAP97	-1.1119	6.47284	74.5459	6.00212e-10	2.44109e-08
GTF2IRD1	-2.40715	2.67137	74.5278	6.01896e-10	2.44109e-08
TFCP2	-0.877699	5.86779	74.4499	6.0918e-10	2.46288e-08
NUP35	-1.88342	4.31346	74.1342	6.39689e-10	2.57814e-08
ANKRD17	-1.26846	6.35163	73.9931	6.53845e-10	2.62699e-08
AGFG1	-1.28864	5.09559	73.9651	6.56695e-10	2.63025e-08
ZFHX3	-2.56476	3.1621	73.8481	6.68737e-10	2.67019e-08
LGR4	-1.96548	3.30125	73.8092	6.72802e-10	2.67812e-08
CDC27	-1.10224	6.8105	73.6305	6.91771e-10	2.73815e-08
SERTAD4-AS1	1.86821	4.16287	73.6272	6.92129e-10	2.73815e-08
RAPGEF5	-3.23597	1.5231	73.5522	7.00266e-10	2.76187e-08
CLIP1	-1.47732	5.3194	73.2298	7.36415e-10	2.8884e-08
COX10	-1.27281	4.40302	73.2263	7.36825e-10	2.8884e-08
FRMD5	-1.93008	3.34991	72.9576	7.68479e-10	3.00336e-08
C5orf45	1.34592	3.62876	72.9282	7.72031e-10	3.00812e-08
TADA2B	1.32438	4.88425	72.8047	7.87138e-10	3.05775e-08
IFI16	-1.1702	7.22084	72.6557	8.05787e-10	3.12079e-08
EHBP1	-1.69606	4.09822	72.385	8.40869e-10	3.24691e-08
PMM2	-1.13468	5.52367	72.3513	8.45346e-10	3.25446e-08
SAMD4A	-1.97286	2.52126	72.1631	8.70836e-10	3.34261e-08
CTCF	-1.13399	5.48584	71.9404	9.02066e-10	3.45221e-08
SLK	-0.879427	6.59544	71.8987	9.08043e-10	3.4604e-08
GUCA1B	3.38441	2.47671	71.888	9.09573e-10	3.4604e-08
ZNF438	-2.89341	2.27538	71.7528	9.29281e-10	3.52498e-08
SLCO5A1	-1.59608	3.82708	71.7303	9.32609e-10	3.52723e-08
SNX13	-1.24634	4.9838	71.6036	9.51548e-10	3.58834e-08
ZCCHC8	-1.08319	4.78799	71.5514	9.59483e-10	3.60771e-08
PUM2	-0.86579	6.08267	71.5127	9.65405e-10	3.61943e-08
PIM2	1.50977	8.33673	71.4306	9.78095e-10	3.65637e-08
SHOX2	1.02647	5.40858	71.2349	1.00905e-09	3.7612e-08
METTL8	-1.53927	3.44346	71.0964	1.0316e-09	3.82329e-08
RAD17	-0.923774	5.80452	71.0962	1.03164e-09	3.82329e-08
DYRK1A	-1.59005	4.71514	71.0773	1.03475e-09	3.82381e-08
DENND5B	-2.58108	4.28123	70.9744	1.0519e-09	3.87609e-08
PHF20L1	-1.16136	5.09595	70.7435	1.0915e-09	4.01057e-08
COL4A3BP	-1.60637	4.34377	70.7157	1.09637e-09	4.017e-08
YAF2	-1.04994	4.34471	70.696	1.09983e-09	4.01827e-08
STK4	-1.04477	6.08021	70.585	1.11958e-09	4.07888e-08
UBL3	-1.24502	6.33144	70.5292	1.12966e-09	4.10401e-08
CLCN3	-0.925135	6.19319	70.4763	1.13929e-09	4.12735e-08
SH3BP4	-1.16446	5.35471	70.3824	1.15662e-09	4.17842e-08
ABHD2	-1.15926	6.37262	70.2514	1.18125e-09	4.25547e-08
RBM26	-0.861001	5.89317	70.1744	1.19599e-09	4.29657e-08
SENP6	-1.26976	4.6041	70.1533	1.20006e-09	4.29923e-08
IGF1R	-1.44921	5.23903	70.1119	1.2081e-09	4.31604e-08
PRRG1	-1.63868	3.89011	70.0575	1.21874e-09	4.34203e-08
TRAF3IP1	-1.09032	5.18565	69.6058	1.31106e-09	4.65807e-08
PLK1	-1.22467	6.85442	69.5375	1.32566e-09	4.69698e-08
C2CD2	-1.95333	3.04457	69.4256	1.34994e-09	4.76991e-08
TDRD7	-2.15057	5.23562	69.4034	1.35481e-09	4.77404e-08
NRP2	-1.19001	6.9006	69.1906	1.40248e-09	4.92857e-08
PDCD10	-1.16062	5.53079	69.1526	1.41117e-09	4.94561e-08
RPS6KC1	-1.83576	3.34476	68.9588	1.45644e-09	5.09043e-08
SAFB	-1.16084	5.26039	68.8302	1.48732e-09	5.18119e-08
PRKAB1	1.20942	4.51123	68.8174	1.49044e-09	5.18119e-08
TYW1	-2.17545	3.02312	68.7946	1.496e-09	5.18652e-08
TOP2A	-1.17218	9.20082	68.7595	1.50461e-09	5.2024e-08
ORC2	-1.25659	4.54779	68.7324	1.51126e-09	5.21144e-08
SHC4	-2.20292	2.68625	68.6652	1.52797e-09	5.25498e-08
PRR14L	-0.952024	5.52487	68.5988	1.54465e-09	5.29823e-08
ZYG11B	-0.981075	4.97912	68.5355	1.56076e-09	5.33163e-08
ARHGAP31	-1.72223	3.40433	68.5281	1.56266e-09	5.33163e-08
C11orf68	1.40399	4.52875	68.4262	1.58894e-09	5.40179e-08
STAG2	-1.34218	5.93716	68.4161	1.59159e-09	5.40179e-08
VAPA	-0.813908	6.88601	68.3465	1.60985e-09	5.43546e-08
PRUNE	-0.999641	5.96786	68.3462	1.60994e-09	5.43546e-08
UBE2R2	-1.40864	7.23727	68.2598	1.63293e-09	5.49868e-08
SH3RF1	-1.81689	2.59567	68.1988	1.64937e-09	5.53956e-08
ARHGEF10L	-2.15681	3.63775	68.1043	1.67521e-09	5.61173e-08
SDF2	1.12102	6.0651	68.0542	1.68906e-09	5.64346e-08
EPC2	-1.25611	4.07684	67.9738	1.71157e-09	5.70391e-08
MERTK	-1.56111	3.36673	67.8555	1.74527e-09	5.80121e-08
KAT6B	-2.43688	2.87289	67.6928	1.79275e-09	5.92951e-08
GPBP1L1	-0.846342	6.21297	67.6918	1.79306e-09	5.92951e-08
CBLB	-2.22997	2.76256	67.6263	1.81257e-09	5.97871e-08
ZNF419	1.57047	5.45124	67.4946	1.85248e-09	6.09038e-08
SH3PXD2B	-1.66011	6.64278	67.4835	1.85587e-09	6.09038e-08
TP53RK	1.16996	6.08198	67.3826	1.88714e-09	6.17728e-08
SMCHD1	-1.49725	4.16921	67.3227	1.90597e-09	6.2231e-08
JUNB	1.43466	6.25471	67.2432	1.93127e-09	6.2898e-08
ZNF580	1.0703	4.85045	67.2089	1.9423e-09	6.30978e-08
KAZN	-2.11319	3.60584	67.1226	1.97034e-09	6.37259e-08
HLA-A	0.699905	9.17932	67.119	1.97151e-09	6.37259e-08
TACC1	-0.728277	8.00809	66.979	2.01793e-09	6.5063e-08
FTL	0.798791	9.46495	66.9087	2.04168e-09	6.56649e-08
MVB12B	-2.11146	3.76231	66.7185	2.10744e-09	6.74925e-08
ZFP91	-1.04322	6.09716	66.7141	2.10898e-09	6.74925e-08
SCAPER	-1.81651	3.89395	66.5823	2.1559e-09	6.88233e-08
HMG20A	-1.4861	4.75198	66.5491	2.16787e-09	6.90346e-08
CYB561A3	1.25483	5.57236	66.4883	2.19003e-09	6.95684e-08
TCERG1	-0.83049	5.92132	66.3569	2.23873e-09	7.09407e-08
CHN2	-1.19433	3.88924	66.2064	2.29589e-09	7.25576e-08
PDE4DIP	-1.29401	5.10422	66.1931	2.30101e-09	7.25576e-08
IREB2	-0.975674	6.27774	66.1539	2.31618e-09	7.28581e-08
GAB1	-2.09342	2.66354	66.0697	2.34916e-09	7.37156e-08
IGF2BP2	-1.05998	7.10929	65.9471	2.39805e-09	7.5067e-08
CTAGE5	-1.6046	3.51831	65.9216	2.40835e-09	7.52071e-08
UIMC1	-1.50378	3.78065	65.8701	2.42933e-09	7.5679e-08
ROCK2	-1.74274	5.24342	65.7149	2.49364e-09	7.7495e-08
PIP4K2A	-1.10379	6.55747	65.51	2.58136e-09	7.99947e-08
MGA	-2.03002	3.06597	65.4983	2.58648e-09	7.99947e-08
SURF4	0.691636	8.86861	65.4668	2.60029e-09	8.02294e-08
GTF2F2	-1.09836	6.38328	65.4088	2.6259e-09	8.08265e-08
ZCCHC7	-2.24724	2.97251	65.3504	2.65195e-09	8.14338e-08
UTP18	-1.10105	5.48287	65.1685	2.7349e-09	8.37815e-08
EML4	-1.11197	8.49993	65.0785	2.77696e-09	8.48683e-08
ORC4	-1.0783	4.49867	65.0002	2.81411e-09	8.58003e-08
PRKX	-1.47807	4.46824	64.9684	2.82936e-09	8.58799e-08
LRR1	0.828343	6.34631	64.9652	2.83089e-09	8.58799e-08
SETD5	-1.2744	7.02928	64.9532	2.83669e-09	8.58799e-08
HIST1H1C	-1.09687	4.60835	64.7186	2.95216e-09	8.91662e-08
EIF3A	-0.849216	8.28687	64.5989	3.013e-09	9.07911e-08
SNX4	-0.724214	6.14748	64.55	3.03825e-09	9.13387e-08
WDHD1	-1.15694	4.06326	64.4732	3.07835e-09	9.21614e-08
FOXC1	1.32552	8.33596	64.4702	3.07991e-09	9.21614e-08
KLHL24	-1.11078	5.38391	64.422	3.10535e-09	9.27077e-08
RYK	-1.49352	5.32285	64.4064	3.11364e-09	9.27403e-08
SLC25A5-AS1	2.29088	1.91681	64.2715	3.18631e-09	9.46862e-08
ZNF609	-2.28942	3.26176	64.2342	3.20671e-09	9.50735e-08
TOB2	1.1969	6.88237	64.1711	3.24152e-09	9.5885e-08
TNFAIP8L1	-1.82739	3.50848	64.1272	3.26599e-09	9.63879e-08
SRSF6	0.855412	6.82744	64.0297	3.32109e-09	9.77901e-08
KLF12	-3.71595	1.82239	63.8814	3.40668e-09	1.00082e-07
FBXW11	-1.40903	4.83298	63.7416	3.48958e-09	1.02284e-07
RAB28	-1.78101	3.77249	63.7051	3.51159e-09	1.02696e-07
HOOK3	-0.838973	5.39834	63.6167	3.56546e-09	1.04036e-07
ZIC2	1.01664	4.84364	63.5461	3.60912e-09	1.05072e-07
FAM126A	-1.16241	5.84977	63.3572	3.72867e-09	1.0792e-07
USP33	-0.733077	5.61949	63.3536	3.73102e-09	1.0792e-07
ARHGAP11A	-1.0842	5.2456	63.352	3.73204e-09	1.0792e-07
PPP6R3	-1.3974	6.98934	63.3212	3.75194e-09	1.08252e-07
SLMAP	-1.43384	4.3505	63.1649	3.85479e-09	1.10808e-07
IQCE	-1.00368	6.73922	63.1605	3.8577e-09	1.10808e-07
NFKBIA	0.971914	6.59518	63.1339	3.87551e-09	1.11072e-07
HBEGF	1.60998	5.01758	63.0752	3.91511e-09	1.11732e-07
SETBP1	-2.49454	2.784	63.0741	3.91587e-09	1.11732e-07
SLC2A1	-1.15851	6.95121	63.0326	3.94418e-09	1.12292e-07
PHLDA2	1.30727	6.81364	62.8835	4.0475e-09	1.1459e-07
REV3L	-1.21003	4.10597	62.8808	4.04939e-09	1.1459e-07
UBXN7	-1.02875	4.93143	62.8777	4.05157e-09	1.1459e-07
PDE7B	-3.28258	1.65051	62.845	4.07467e-09	1.14991e-07
XPO1	-1.15244	5.9866	62.8099	4.0996e-09	1.15442e-07
TEX2	-1.03801	5.03883	62.7474	4.14441e-09	1.1645e-07
ST8SIA1	-2.40686	3.67217	62.7206	4.16371e-09	1.16738e-07
NOL10	-0.90272	5.46287	62.595	4.25577e-09	1.1906e-07
FRYL	-2.39762	3.7357	62.5778	4.26851e-09	1.19158e-07
NDE1	-1.15817	5.21395	62.4205	4.38721e-09	1.22069e-07
N4BP2L2	-1.11229	4.86274	62.4146	4.39173e-09	1.22069e-07
FMN1	-2.00879	4.03978	62.2515	4.51869e-09	1.2521e-07
PSD3	-2.22798	2.7226	62.2446	4.52414e-09	1.2521e-07
GATAD2B	-1.55435	4.58522	62.1813	4.57447e-09	1.26332e-07
SOWAHC	1.37877	5.87391	62.1216	4.62255e-09	1.27387e-07
ZMYM4	-1.11838	4.99617	62.0656	4.6681e-09	1.28368e-07
KDM6A	-2.47102	2.22839	61.9823	4.7367e-09	1.29629e-07
MAFB	2.20612	3.58631	61.9741	4.74357e-09	1.29629e-07
ZC3H14	-1.12434	4.50076	61.9645	4.75149e-09	1.29629e-07
MBNL1	-1.37595	5.47328	61.9613	4.75417e-09	1.29629e-07
PITHD1	1.0332	6.54698	61.9124	4.79514e-09	1.30463e-07
TOPBP1	-0.96837	5.25798	61.9007	4.80499e-09	1.30463e-07
PDP2	-1.08614	4.40238	61.8201	4.87352e-09	1.32046e-07
RAB3GAP2	-1.47378	4.83356	61.7856	4.90312e-09	1.32569e-07
WAPL	-0.983272	6.18625	61.7702	4.91636e-09	1.32649e-07
CLINT1	-0.84292	5.34285	61.7324	4.94914e-09	1.33255e-07
SPECC1L	-1.04733	5.36549	61.634	5.03559e-09	1.353e-07
IMPDH2	0.590459	7.2975	61.5285	5.13002e-09	1.37551e-07
CREBBP	-1.34874	4.75418	61.5057	5.15067e-09	1.37818e-07
AMBRA1	-1.74691	3.83576	61.4332	5.21689e-09	1.39301e-07
ZNF462	-1.57248	3.89237	61.3966	5.25074e-09	1.39915e-07
CDC73	-1.34238	4.16565	61.3002	5.34085e-09	1.42023e-07
PDDC1	1.07106	4.99666	61.172	5.46322e-09	1.44978e-07
BHLHE41	-0.840014	6.4895	61.0966	5.5366e-09	1.46623e-07
SWAP70	-1.02113	5.30803	60.9644	5.66784e-09	1.49791e-07
AAK1	-1.45742	5.35162	60.8839	5.74927e-09	1.51633e-07
EFR3A	-1.11844	5.03824	60.7604	5.87673e-09	1.54678e-07
CYTH1	-1.32706	3.78719	60.748	5.88968e-09	1.54703e-07
CRTC3	-1.02037	4.82859	60.6747	5.96692e-09	1.56413e-07
SORBS2	-1.18288	4.48763	60.6553	5.98762e-09	1.56638e-07
C10orf90	-2.26926	2.81233	60.3629	6.30782e-09	1.6468e-07
GTF2E2	-0.95471	5.74729	60.2762	6.40621e-09	1.66911e-07
RND3	1.45313	4.0018	60.027	6.69822e-09	1.74167e-07
SGMS1	-3.69078	1.71993	59.9584	6.78098e-09	1.75918e-07
STRN	-1.21797	5.31667	59.9487	6.79283e-09	1.75918e-07
GOLGA4	-1.371	6.54645	59.7904	6.98851e-09	1.80623e-07
SMAD9	-1.34176	3.84012	59.5498	7.29747e-09	1.87857e-07
GTF3C4	1.35228	5.7752	59.5498	7.29753e-09	1.87857e-07
FAM210A	-1.15931	4.92662	59.4105	7.48298e-09	1.92247e-07
SRPRB	0.904633	7.8651	59.3385	7.58079e-09	1.94373e-07
ARNTL	-2.04493	2.3955	59.2638	7.68374e-09	1.96621e-07
KIN	-1.14891	4.41604	59.0407	8.00005e-09	2.0401e-07
SGOL2	-1.3323	4.97553	59.0379	8.00411e-09	2.0401e-07
ZNF304	1.13132	5.27849	59.0107	8.04362e-09	2.04613e-07
FOSB	3.45301	3.02884	58.992	8.07097e-09	2.04904e-07
PTEN	-1.38012	5.02555	58.9523	8.12932e-09	2.0598e-07
BCOR	-1.50535	3.87704	58.9262	8.16782e-09	2.0655e-07
HELZ	-1.25725	4.73052	58.8892	8.2228e-09	2.07533e-07
CSRNP2	1.39755	4.17389	58.8482	8.28417e-09	2.08674e-07
MAP1S	1.17906	5.13921	58.7507	8.43217e-09	2.11988e-07
SPTLC2	-0.994021	5.28972	58.623	8.63025e-09	2.16545e-07
NUP153	-1.07717	5.85944	58.6062	8.65666e-09	2.16786e-07
TTC23	-1.24234	3.83344	58.4574	8.89437e-09	2.22308e-07
PALLD	-0.661662	6.45016	58.4253	8.94658e-09	2.23079e-07
SYNRG	-0.922924	5.37367	58.4172	8.95982e-09	2.23079e-07
FAM35A	-0.978777	5.18544	58.4056	8.97882e-09	2.23121e-07
CCNT1	1.14175	4.92225	58.333	9.09849e-09	2.2566e-07
AGAP1-IT1	3.55474	0.988063	58.2072	9.31e-09	2.30231e-07
ZNF408	1.48083	4.18566	58.2022	9.3185e-09	2.30231e-07
EPHA5	-3.16806	2.32974	58.177	9.36144e-09	2.3085e-07
USP53	-1.24439	7.30582	58.108	9.48046e-09	2.33339e-07
PDE5A	-1.55994	3.76322	58.0677	9.55055e-09	2.34616e-07
ZBTB44	-1.0895	4.62678	58.0214	9.63184e-09	2.35908e-07
DHX36	-0.987452	6.79294	58.0091	9.65361e-09	2.35908e-07
SNHG9	1.54547	6.63271	58.0066	9.65802e-09	2.35908e-07
NDC80	-1.39882	5.17089	57.9446	9.76845e-09	2.38155e-07
ACAP2	-1.00801	4.74659	57.8781	9.88826e-09	2.40621e-07
POLR2A	1.64368	8.69083	57.8355	9.96589e-09	2.42053e-07
EMC2	-0.942656	5.80259	57.7107	1.01969e-08	2.47199e-07
DNAL4	0.900119	5.27011	57.6303	1.03488e-08	2.50409e-07
EID2	1.12529	6.11641	57.5757	1.04534e-08	2.52466e-07
CKAP5	-1.24248	4.86233	57.5431	1.05163e-08	2.53513e-07
EFNA5	-2.52961	3.01496	57.5039	1.05925e-08	2.5441e-07
ACSL3	-1.2503	7.36587	57.5036	1.0593e-08	2.5441e-07
GOLGB1	-1.30605	5.61733	57.477	1.06451e-08	2.54767e-07
ZFX	-1.09959	4.98534	57.4758	1.06474e-08	2.54767e-07
ARHGAP42	-3.76563	1.38935	57.3001	1.09982e-08	2.62673e-07
ZNRF3	-1.70162	4.6711	57.1677	1.12707e-08	2.68685e-07
SLC26A2	-0.906325	6.77707	57.1092	1.13932e-08	2.71104e-07
ZSWIM6	-2.45329	2.62405	57.099	1.14148e-08	2.71116e-07
DLGAP1	-2.58732	2.05431	56.9648	1.17021e-08	2.77244e-07
GPR158	-1.93195	2.88714	56.9585	1.17158e-08	2.77244e-07
BTAF1	-1.4273	3.07542	56.7585	1.21589e-08	2.87204e-07
ZNF503	1.5402	5.59073	56.638	1.24342e-08	2.93171e-07
TRIO	-1.22267	4.40951	56.5434	1.26551e-08	2.97835e-07
SATB2	-2.19607	2.27379	56.5196	1.27114e-08	2.98613e-07
DUSP5	1.56942	4.404	56.5091	1.27365e-08	2.98659e-07
ARHGEF26	-1.74571	3.15299	56.4621	1.28484e-08	3.00736e-07
SHQ1	-0.886823	4.76376	56.3419	1.31398e-08	3.06449e-07
IBTK	-1.01147	6.2053	56.3418	1.314e-08	3.06449e-07
GRK5	-2.1529	3.11665	56.3182	1.3198e-08	3.07247e-07
TRAF3	-0.955935	4.9491	56.2745	1.33064e-08	3.09211e-07
TPRN	1.18021	4.61784	56.1946	1.35064e-08	3.13296e-07
APBB2	-2.7124	2.2121	56.1828	1.35362e-08	3.13423e-07
YPEL2	-1.81466	2.66914	56.1403	1.36443e-08	3.14984e-07
BRD7	-0.952237	5.78832	56.1371	1.36525e-08	3.14984e-07
LMO4	-1.01333	7.58112	56.1128	1.37148e-08	3.15856e-07
ZCCHC11	-2.03257	2.98211	55.9433	1.41575e-08	3.25471e-07
TANC1	-2.32684	4.41764	55.7766	1.46074e-08	3.35217e-07
EIF2AK4	-0.976292	5.73887	55.7269	1.47445e-08	3.37761e-07
GHR	-2.63278	2.62789	55.6824	1.48683e-08	3.39995e-07
KIF16B	-2.08349	3.20939	55.6361	1.49987e-08	3.42368e-07
PBRM1	-1.12046	6.15131	55.5048	1.53742e-08	3.50319e-07
LCLAT1	-1.17861	5.17209	55.4629	1.5496e-08	3.52409e-07
CCDC127	1.01397	5.52141	55.4546	1.55205e-08	3.52409e-07
ANKRD44	-2.61699	2.11874	55.4261	1.56039e-08	3.5368e-07
KRCC1	3.28245	2.32816	55.2637	1.60901e-08	3.64059e-07
HNRNPDL	-0.887836	8.62698	55.1244	1.65199e-08	3.7313e-07
DBR1	1.33793	4.87552	55.1004	1.6595e-08	3.74171e-07
WBP1L	-1.40442	6.19593	55.0572	1.67315e-08	3.76439e-07
ING2	0.869797	5.26374	55.0501	1.6754e-08	3.76439e-07
TRIP4	-0.732531	5.36782	55.0235	1.68387e-08	3.77685e-07
KIF13A	-1.03475	5.64943	54.978	1.69845e-08	3.80292e-07
TSPAN14	-1.12495	6.79592	54.9058	1.72187e-08	3.84869e-07
C19orf25	1.43011	5.31052	54.8138	1.75225e-08	3.90982e-07
PHF13	0.837025	6.6095	54.7785	1.76402e-08	3.92928e-07
RASAL2	-2.79499	2.49763	54.6544	1.80616e-08	4.01622e-07
MTAP	-0.899172	5.39816	54.5284	1.85008e-08	4.1052e-07
ECT2	-1.12818	5.14626	54.5214	1.85254e-08	4.1052e-07
NEU1	0.927576	7.34371	54.4227	1.88773e-08	4.17599e-07
HK2	-1.13093	5.45154	54.3654	1.90852e-08	4.20763e-07
ARHGAP32	-1.85951	2.60239	54.3653	1.90856e-08	4.20763e-07
PPFIA1	-1.27533	4.98256	54.2967	1.93374e-08	4.25587e-07
FBXO32	-1.11355	5.56001	54.2443	1.95323e-08	4.29144e-07
NSUN6	-1.73108	2.29576	54.0901	2.01175e-08	4.41252e-07
ARFIP2	0.993469	4.46324	53.9859	2.05236e-08	4.48522e-07
PPARD	-1.08522	4.63258	53.9851	2.05266e-08	4.48522e-07
TRIM4	1.01485	5.05782	53.9756	2.05643e-08	4.48522e-07
YTHDF1	0.867076	7.3175	53.9695	2.05881e-08	4.48522e-07
TESK2	-2.44141	3.09616	53.9481	2.0673e-08	4.49612e-07
ITSN2	-1.3839	4.51677	53.7296	2.15599e-08	4.6811e-07
CEP85L	-2.01982	2.63342	53.605	2.20834e-08	4.78672e-07
STX18	-1.4869	3.2103	53.4985	2.25419e-08	4.87265e-07
CCDC112	-1.25453	3.20435	53.4923	2.2569e-08	4.87265e-07
TJP1	-1.21455	3.78069	53.4867	2.25932e-08	4.87265e-07
FAM91A1	-0.780686	6.13688	53.4148	2.29091e-08	4.92973e-07
NCOR1	-1.00578	5.33085	53.4091	2.29343e-08	4.92973e-07
WWTR1	-0.906187	6.2671	53.2887	2.34746e-08	5.03747e-07
CPEB1	-1.23183	4.12272	53.2374	2.37091e-08	5.07934e-07
DIP2B	-1.67857	3.82941	53.1776	2.39852e-08	5.12997e-07
RBM39	-0.804935	7.25238	53.1558	2.40867e-08	5.14315e-07
MGAT5	-1.10852	5.96773	53.1348	2.41849e-08	5.15557e-07
BMPR1A	-3.81479	1.15465	53.0674	2.4503e-08	5.21477e-07
RPRML	2.16877	3.43777	53.0491	2.45904e-08	5.22476e-07
MKL1	-1.54377	3.64944	53.0331	2.46669e-08	5.23239e-07
CITED2	1.8125	4.20483	52.9571	2.50336e-08	5.30145e-07
NUP98	-0.988103	4.82789	52.9034	2.52962e-08	5.34827e-07
FOXN3	-2.36116	4.16415	52.8524	2.55483e-08	5.39273e-07
RPRD2	-1.0072	4.58354	52.8243	2.56879e-08	5.41335e-07
HIST1H4C	-1.5161	8.50734	52.8132	2.57438e-08	5.41627e-07
ZNF200	1.24743	4.33447	52.7835	2.58928e-08	5.43875e-07
NFIC	-0.947074	5.72564	52.7661	2.59808e-08	5.44837e-07
MCC	-1.98756	3.23136	52.7574	2.60249e-08	5.44875e-07
SDC4	1.36594	4.91164	52.7296	2.61662e-08	5.46946e-07
RANBP10	-0.873521	5.3607	52.6456	2.6598e-08	5.55072e-07
EPN2	-1.58392	3.26393	52.6282	2.66886e-08	5.56063e-07
ETV6	-2.55435	3.26671	52.5753	2.69656e-08	5.60927e-07
FAM217B	0.82849	5.0975	52.5613	2.70392e-08	5.61551e-07
JAKMIP2	-2.76951	1.76355	52.5531	2.70826e-08	5.61551e-07
PLEKHM3	-2.292	2.30114	52.4166	2.78146e-08	5.75803e-07
FNBP1L	-1.49828	5.26143	52.3427	2.82194e-08	5.83224e-07
SETX	-1.12557	5.03328	52.3347	2.82635e-08	5.83224e-07
KBTBD6	1.11402	6.04	52.2233	2.8887e-08	5.95136e-07
PLSCR1	-1.2541	5.84355	52.1204	2.94761e-08	6.06305e-07
FOXO3	-1.23654	4.63905	52.0658	2.97936e-08	6.1186e-07
POLR2L	0.805091	8.21568	52.0212	3.00555e-08	6.16257e-07
LINC01003	1.71126	2.55067	51.8941	3.0816e-08	6.30847e-07
ZNF263	1.47477	5.37934	51.8356	3.11731e-08	6.37146e-07
RCOR1	-1.20133	4.59266	51.8208	3.12641e-08	6.37996e-07
PLAGL2	1.64126	3.91836	51.74	3.17657e-08	6.47207e-07
SF3B4	0.829983	6.50955	51.7034	3.19957e-08	6.49944e-07
PKP4	-1.16784	5.04969	51.7026	3.20008e-08	6.49944e-07
RELL1	-1.16492	3.97384	51.6408	3.23936e-08	6.56888e-07
GADD45A	2.14898	5.53703	51.5961	3.26809e-08	6.61673e-07
PLK3	1.29678	3.96185	51.5818	3.27733e-08	6.62503e-07
CDCA5	1.21059	6.37068	51.5707	3.2845e-08	6.62915e-07
ZFPL1	0.898151	4.38484	51.4858	3.34008e-08	6.7206e-07
DGKG	-2.03658	2.30807	51.4856	3.34024e-08	6.7206e-07
PDS5A	-0.947904	6.61615	51.4113	3.38971e-08	6.80063e-07
MSL1	0.95765	6.06804	51.408	3.39192e-08	6.80063e-07
GPX1	0.6877	6.87417	51.3945	3.40097e-08	6.80063e-07
NFE2L1	0.87493	7.16139	51.3943	3.40111e-08	6.80063e-07
DAB2IP	-1.36575	3.92238	51.2739	3.48318e-08	6.95397e-07
NNT-AS1	-0.943405	6.04788	51.266	3.4887e-08	6.95421e-07
ZNF425	3.14169	1.19098	51.2337	3.5111e-08	6.98806e-07
FRMD4B	-3.06936	2.45638	51.2207	3.52013e-08	6.99524e-07
ZNF33B	-1.24301	3.93866	51.1119	3.59702e-08	7.13321e-07
SRBD1	-1.37613	4.46613	51.1069	3.60062e-08	7.13321e-07
TMEM208	0.750753	7.17028	51.084	3.61698e-08	7.15463e-07
KIAA0355	-1.0891	5.48856	51.0667	3.62948e-08	7.16836e-07
UGCG	-1.09205	7.47071	50.7984	3.82865e-08	7.54037e-07
POLR1C	1.3018	7.11409	50.7972	3.82953e-08	7.54037e-07
RBM41	-1.32008	4.1305	50.7013	3.9035e-08	7.67431e-07
CHD6	-1.18272	4.25748	50.6779	3.92183e-08	7.6986e-07
TCF12	-1.38011	5.37344	50.5535	4.02051e-08	7.88032e-07
IP6K2	0.836257	6.0553	50.5415	4.0302e-08	7.88732e-07
MPP6	-0.948611	4.6936	50.477	4.08258e-08	7.97773e-07
LRRC1	-2.09693	2.46711	50.4608	4.09581e-08	7.99147e-07
TGFBR3	-1.39513	5.64425	50.3889	4.15523e-08	8.09517e-07
RAI14	-0.924934	6.47282	50.3263	4.20775e-08	8.18512e-07
PEA15	0.941601	6.95949	50.237	4.28383e-08	8.32056e-07
FAM219B	1.01412	5.26875	50.1498	4.35955e-08	8.45491e-07
SIK2	-1.08533	5.71571	50.1276	4.37909e-08	8.48004e-07
SAT1	0.924584	9.01582	50.0639	4.4355e-08	8.57641e-07
FIGN	-1.96295	1.98131	49.9876	4.5042e-08	8.68601e-07
IL6R	-1.04962	7.03591	49.986	4.50565e-08	8.68601e-07
CYP1A1	1.42137	3.61286	49.9217	4.56438e-08	8.78609e-07
OSR2	1.82625	4.08177	49.8405	4.63982e-08	8.91799e-07
BAZ1A	-1.11883	5.52989	49.8012	4.67669e-08	8.97548e-07
GON4L	-1.1846	3.92024	49.7653	4.71075e-08	9.02742e-07
RASL11B	2.69984	2.48958	49.6652	4.80702e-08	9.19824e-07
SUPT20H	-1.11321	4.06736	49.6568	4.81524e-08	9.20032e-07
GPR180	-1.01576	4.52104	49.6136	4.85749e-08	9.26731e-07
DLGAP5	-1.0844	4.55372	49.5611	4.90937e-08	9.34012e-07
WDR43	-0.852739	7.16531	49.5603	4.91013e-08	9.34012e-07
WDR73	1.09746	4.77298	49.4737	4.99711e-08	9.49156e-07
C9orf91	-1.00181	4.79011	49.4642	5.00669e-08	9.49577e-07
C1orf61	1.59115	2.99323	49.4455	5.02575e-08	9.51793e-07
MTMR3	-1.4467	5.21058	49.4162	5.05569e-08	9.56059e-07
JADE1	-0.950027	5.1029	49.3975	5.07497e-08	9.58301e-07
PKMYT1	1.08657	5.21103	49.309	5.16693e-08	9.72874e-07
SPOP	-1.24664	6.04466	49.3087	5.16724e-08	9.72874e-07
ATAD2B	-1.52827	2.96789	49.2901	5.18686e-08	9.75144e-07
LDLRAD4	-2.11557	2.05102	49.2624	5.2161e-08	9.79214e-07
SPRED1	-1.09499	4.41294	49.1036	5.38745e-08	1.00991e-06
USP3	-0.969213	4.38278	49.0383	5.45959e-08	1.02195e-06
PRRC2C	-1.08771	7.58085	48.9793	5.52568e-08	1.03282e-06
PDZD8	-1.05264	4.76456	48.9115	5.60264e-08	1.04491e-06
BRK1	0.626408	7.18252	48.9081	5.60656e-08	1.04491e-06
HOXC9	1.22227	6.92446	48.8869	5.63083e-08	1.04792e-06
ATG4C	-1.43596	2.94964	48.854	5.66881e-08	1.05347e-06
C6orf203	1.15351	5.36907	48.8386	5.68671e-08	1.05527e-06
DSTYK	-0.944457	7.39431	48.8222	5.70574e-08	1.05728e-06
MED26	1.1156	6.06306	48.812	5.71773e-08	1.05799e-06
STARD13	-2.45234	3.4896	48.7646	5.77334e-08	1.06674e-06
UNC119B	1.22387	3.85354	48.7474	5.79376e-08	1.06899e-06
SRGAP2	-2.0735	3.83263	48.7289	5.81568e-08	1.0712e-06
FAM49B	-1.12688	6.79097	48.7233	5.82237e-08	1.0712e-06
ZNF704	-1.65384	4.26224	48.7032	5.8464e-08	1.07409e-06
ATE1	-1.36285	4.07035	48.6599	5.89838e-08	1.0821e-06
CCDC93	-0.936514	4.93998	48.4637	6.14057e-08	1.1243e-06
CHD9	-1.36643	4.11563	48.4595	6.14585e-08	1.1243e-06
PPP3R1	-1.10013	6.2333	48.4412	6.16902e-08	1.12586e-06
USP9X	-1.09618	5.14823	48.439	6.17186e-08	1.12586e-06
MKLN1	-1.55661	4.32587	48.3058	6.34315e-08	1.15547e-06
PHLPP1	-3.02356	2.65997	48.2357	6.4353e-08	1.17061e-06
ICE1	-0.954751	5.52603	48.2159	6.46163e-08	1.17374e-06
HEATR5B	-1.08215	3.43346	48.2038	6.47781e-08	1.17503e-06
WDR53	1.68261	3.91137	48.1871	6.50002e-08	1.17699e-06
EPHA4	-1.64131	2.93915	48.182	6.50691e-08	1.17699e-06
FASTKD1	-1.10934	4.65091	48.158	6.5392e-08	1.18118e-06
POLE3	0.983683	8.84516	48.0581	6.67536e-08	1.20409e-06
C2CD3	-1.55077	3.44598	48.0474	6.69004e-08	1.20505e-06
CUTC	-1.17939	3.94067	48.0373	6.70409e-08	1.2059e-06
ARNT	-1.13095	5.67806	47.8657	6.94602e-08	1.24767e-06
SPTY2D1	1.08946	4.76816	47.8028	7.03704e-08	1.26194e-06
CHKA	-0.831962	8.70402	47.7931	7.05127e-08	1.26194e-06
POLK	-1.65641	2.95723	47.7906	7.05484e-08	1.26194e-06
SPAST	-1.2327	3.71149	47.774	7.07923e-08	1.26455e-06
XRN1	-1.56718	3.9457	47.63	7.29365e-08	1.29971e-06
MIS18BP1	-1.27291	3.89861	47.6284	7.2962e-08	1.29971e-06
ZZZ3	-1.05011	4.28806	47.5081	7.48081e-08	1.33076e-06
CD2BP2	0.976729	8.10598	47.4489	7.57337e-08	1.34352e-06
CDC25C	-1.26806	3.83175	47.4489	7.5734e-08	1.34352e-06
TMSB10	0.624801	8.51528	47.4225	7.61503e-08	1.34729e-06
B3GAT3	0.896319	4.59262	47.4222	7.61553e-08	1.34729e-06
MLLT3	-2.98834	2.02918	47.3515	7.72855e-08	1.36541e-06
PKNOX2	-3.29195	1.76903	47.344	7.74063e-08	1.36568e-06
NOP2	0.964841	5.85265	47.1532	8.05471e-08	1.41915e-06
DCUN1D4	-1.05221	4.30678	47.1056	8.13521e-08	1.43025e-06
IRF2	-1.33785	2.81225	47.1029	8.13988e-08	1.43025e-06
SIK3	-1.36851	3.06685	47.0953	8.15277e-08	1.43056e-06
SCAF11	-0.900719	5.70598	46.9843	8.34426e-08	1.46217e-06
TTC33	-1.09884	3.61132	46.952	8.4008e-08	1.46732e-06
PTPRK	-1.1126	3.21137	46.952	8.40086e-08	1.46732e-06
ZNF574	1.48459	3.56491	46.9481	8.40774e-08	1.46732e-06
USP34	-1.05473	5.04184	46.9196	8.45807e-08	1.47411e-06
UBIAD1	1.08694	5.32574	46.9016	8.48995e-08	1.47766e-06
CAMSAP2	-1.12335	4.52571	46.8823	8.52433e-08	1.48165e-06
TNKS2	-1.21211	4.20828	46.8285	8.62097e-08	1.49643e-06
MNAT1	-1.4123	4.09992	46.8101	8.65441e-08	1.50005e-06
TWISTNB	0.94287	6.6699	46.8042	8.66508e-08	1.50005e-06
ATF5	1.105	4.90418	46.7975	8.6773e-08	1.50015e-06
ATRN	-1.42603	4.35059	46.7688	8.72965e-08	1.50718e-06
EXT1	-3.16813	2.90796	46.7535	8.7577e-08	1.51e-06
LINC00673	-1.82649	2.83718	46.7076	8.84258e-08	1.51969e-06
ZFP64	-1.38076	3.72983	46.7066	8.84437e-08	1.51969e-06
BET1L	0.737959	5.02655	46.704	8.84923e-08	1.51969e-06
SYNJ1	-1.45774	4.18082	46.6008	9.04317e-08	1.55093e-06
GLTSCR1L	-1.98272	2.55322	46.5875	9.06858e-08	1.55322e-06
FAM117B	-2.40244	1.95833	46.5727	9.09684e-08	1.55599e-06
FBXO11	-1.1035	4.71538	46.5619	9.11763e-08	1.55748e-06
HLA-E	0.880027	6.20333	46.5264	9.18586e-08	1.56706e-06
DIP2C	-1.91835	3.59863	46.5199	9.19842e-08	1.56713e-06
OTULIN	-0.838612	4.64907	46.4343	9.36591e-08	1.59356e-06
GNAQ	-2.32255	3.54287	46.2863	9.66291e-08	1.63877e-06
CEP57	-0.745483	4.74866	46.2852	9.66508e-08	1.63877e-06
ABTB2	-2.3943	2.18928	46.2829	9.66974e-08	1.63877e-06
SHISA2	1.61761	5.08807	46.2702	9.69588e-08	1.64105e-06
VEPH1	-1.0415	4.80669	46.2117	9.81631e-08	1.65574e-06
NR3C1	-1.46369	4.4401	46.2117	9.81635e-08	1.65574e-06
TET2	-1.69052	3.32354	46.2083	9.8235e-08	1.65574e-06
RAB38	-1.7536	7.07917	46.2032	9.83406e-08	1.65574e-06
RBM15	1.02123	5.60177	46.1959	9.84924e-08	1.65587e-06
TRIP11	-1.02371	4.82212	46.1877	9.86642e-08	1.65587e-06
RNF115	-0.93576	4.392	46.1843	9.87335e-08	1.65587e-06
RPS6KB2	0.980071	6.41378	46.1089	1.00322e-07	1.68033e-06
KNSTRN	-0.830687	5.81163	46.0568	1.01433e-07	1.69674e-06
PHF21A	-2.95752	2.43135	45.9413	1.03948e-07	1.73655e-06
ARFGEF1	-1.77637	4.68766	45.9191	1.04439e-07	1.7425e-06
TTLL11	-2.06574	2.22051	45.8205	1.06649e-07	1.77707e-06
PPIA	0.675452	8.07298	45.8103	1.06881e-07	1.77864e-06
ZNF362	-0.910167	5.42626	45.7541	1.08165e-07	1.79355e-06
IRF1	1.70945	3.44706	45.7479	1.08307e-07	1.79355e-06
RAB8B	-0.954956	4.37583	45.7421	1.08442e-07	1.79355e-06
PPP2R3A	-2.31115	2.10445	45.7418	1.08448e-07	1.79355e-06
DNAJC3	-1.00786	5.25135	45.7407	1.08472e-07	1.79355e-06
RORA	-1.16604	4.16607	45.6819	1.09838e-07	1.81347e-06
LRP8	-1.15912	5.09433	45.6768	1.09959e-07	1.81347e-06
ANKMY2	-0.900789	5.21575	45.625	1.11177e-07	1.83122e-06
COLGALT2	-1.23454	3.75784	45.5821	1.12199e-07	1.8457e-06
CEP170	-1.13307	4.48622	45.5714	1.12454e-07	1.84754e-06
SEMA4C	-0.870512	7.27332	45.5287	1.13483e-07	1.86207e-06
NR2C2AP	0.763314	5.53254	45.5158	1.13797e-07	1.86485e-06
RNF144A	-0.960181	5.07207	45.3654	1.17509e-07	1.92325e-06
RPS6KA5	-2.19975	2.73629	45.2491	1.2047e-07	1.9692e-06
ZNF598	0.666712	7.2301	45.2265	1.21053e-07	1.97623e-06
PIK3R4	-1.17763	3.86156	45.1979	1.21798e-07	1.98587e-06
FAM53B	-1.28978	5.69333	45.1087	1.24148e-07	2.02163e-06
ABI2	-1.08676	6.21765	45.0448	1.25861e-07	2.04695e-06
SIX4	1.12696	3.772	45.0388	1.26026e-07	2.04704e-06
TCF20	-1.28155	4.58614	44.9601	1.28172e-07	2.07929e-06
WNK1	-1.05504	5.84095	44.9289	1.29034e-07	2.09064e-06
TMEM57	-1.06441	3.90683	44.8975	1.2991e-07	2.1022e-06
ZNF407	-2.536	2.1467	44.8496	1.31255e-07	2.12129e-06
KCNS3	-1.02513	5.26351	44.842	1.3147e-07	2.12212e-06
RNF103	1.49165	4.42704	44.787	1.33036e-07	2.14471e-06
NEDD4L	-1.54725	6.49113	44.7745	1.33393e-07	2.14778e-06
C15orf48	3.85724	1.74088	44.7159	1.35089e-07	2.17237e-06
DEPDC5	-1.16331	4.08025	44.6838	1.36026e-07	2.18472e-06
ADGRL2	-2.67923	0.984343	44.6758	1.36262e-07	2.18579e-06
MAGI3	-2.23401	2.94501	44.6646	1.36593e-07	2.18709e-06
SRD5A1	0.875016	5.17233	44.6615	1.36682e-07	2.18709e-06
MTCH1	0.740185	7.84802	44.6385	1.37364e-07	2.19527e-06
ZNF557	1.36671	4.88901	44.5199	1.40929e-07	2.24946e-06
EYA3	-0.877947	5.73437	44.4942	1.41712e-07	2.25916e-06
TRIP12	-0.917329	6.44326	44.4704	1.42445e-07	2.26805e-06
FCHSD2	-1.89678	1.84462	44.436	1.43508e-07	2.28215e-06
TRIOBP	0.773228	5.6801	44.4071	1.44408e-07	2.29363e-06
UBE2A	0.897007	6.6315	44.3788	1.45296e-07	2.3049e-06
RNF19A	-1.27082	4.02286	44.3609	1.45861e-07	2.31101e-06
RPS17	0.611411	11.0591	44.2884	1.48171e-07	2.34339e-06
XPO7	-0.959051	5.58459	44.281	1.48409e-07	2.34339e-06
SOGA1	-1.38245	4.0339	44.2797	1.48449e-07	2.34339e-06
PIK3C3	-1.29471	3.88862	44.26	1.49086e-07	2.35057e-06
EYA1	-2.79253	1.9453	44.2287	1.50103e-07	2.36371e-06
CDC42SE2	-1.38575	3.77274	44.1816	1.51644e-07	2.38507e-06
SFSWAP	-0.975949	5.29248	44.16	1.52358e-07	2.39338e-06
PRKACB	-1.22654	4.21494	44.1241	1.53549e-07	2.40915e-06
DUSP14	0.910401	4.54618	44.0994	1.54375e-07	2.41917e-06
PRNP	0.797017	5.7661	44.0267	1.56838e-07	2.45478e-06
INO80	-1.58646	4.39176	43.9903	1.58085e-07	2.47131e-06
RNF217	-2.08201	2.45545	43.9817	1.58381e-07	2.47293e-06
JMJD1C	-1.41429	3.66003	43.8898	1.61585e-07	2.5199e-06
FAM63B	-1.16986	3.97101	43.7524	1.665e-07	2.59342e-06
AAMP	0.639662	9.25498	43.6449	1.7046e-07	2.6519e-06
PHF14	-1.18566	6.54001	43.6337	1.70876e-07	2.65516e-06
C3orf38	0.877088	4.82476	43.587	1.72633e-07	2.67924e-06
NXT1	0.769204	6.48075	43.5714	1.73225e-07	2.68519e-06
LRP6	-1.44871	3.98158	43.5122	1.75482e-07	2.71682e-06
NDUFB11	0.666492	6.85376	43.5069	1.75687e-07	2.71682e-06
RHOB	1.24302	5.94534	43.4982	1.76021e-07	2.71874e-06
CNTRL	-1.56353	3.27264	43.4904	1.76324e-07	2.72016e-06
MFN1	-0.796369	5.02784	43.3551	1.81635e-07	2.79804e-06
CDC6	0.951852	6.65872	43.3508	1.81806e-07	2.79804e-06
HDX	-3.57673	0.726604	43.3404	1.82222e-07	2.79956e-06
E2F2	1.20673	6.11303	43.3375	1.82339e-07	2.79956e-06
PVRL3	-0.867699	4.77641	43.2976	1.83945e-07	2.82085e-06
GLI3	-2.33057	2.2833	43.2915	1.84193e-07	2.8213e-06
ZNF706	-0.738219	5.93687	43.2562	1.85627e-07	2.8399e-06
WHSC1L1	-0.892705	4.81817	43.2155	1.87297e-07	2.86205e-06
AGPS	-1.1225	5.16206	43.0785	1.93031e-07	2.94618e-06
ANKS1A	-1.54337	3.45182	43.0677	1.9349e-07	2.9497e-06
SETD2	-1.18385	3.94416	43.0506	1.94221e-07	2.95734e-06
PPIF	0.798313	8.48524	43.0192	1.95573e-07	2.97383e-06
WWC2	-1.71795	3.51942	43.0147	1.95765e-07	2.97383e-06
ANKRD12	-1.18872	4.83939	42.9835	1.97119e-07	2.99088e-06
CDADC1	0.993575	3.98316	42.9744	1.97514e-07	2.99334e-06
C14orf169	0.949036	6.33851	42.9303	1.99446e-07	3.01907e-06
SPCS1	0.650073	6.75243	42.8743	2.01928e-07	3.05307e-06
CDK13	-1.29417	3.56425	42.8675	2.02234e-07	3.05411e-06
FBXL7	-2.07368	3.51615	42.7386	2.08083e-07	3.13876e-06
PTBP3	-0.883841	5.61859	42.7203	2.08931e-07	3.14788e-06
RXRA	-1.13354	4.54277	42.7143	2.09205e-07	3.14833e-06
CBFA2T2	-1.84426	2.97942	42.6848	2.1058e-07	3.163e-06
RPS13	0.538621	9.80212	42.6828	2.10671e-07	3.163e-06
SLC25A12	-1.19737	3.32258	42.6537	2.12037e-07	3.1767e-06
ZNF518A	-1.13902	3.85572	42.6528	2.12075e-07	3.1767e-06
RALA	-0.770221	7.2288	42.5951	2.14808e-07	3.2139e-06
TRIB1	0.892919	7.01319	42.5193	2.18454e-07	3.26465e-06
C22orf29	0.996376	5.12571	42.477	2.20519e-07	3.2917e-06
ENAH	-0.875392	6.13628	42.4332	2.22673e-07	3.32002e-06
KIF14	-1.4592	4.49929	42.4079	2.23932e-07	3.33494e-06
SOBP	-1.23401	3.31268	42.3229	2.28208e-07	3.39469e-06
MYEOV2	0.748359	7.86392	42.2877	2.30004e-07	3.41746e-06
SLC6A8	0.773039	7.00147	42.278	2.30501e-07	3.41935e-06
EOMES	-2.08909	1.62389	42.2749	2.30661e-07	3.41935e-06
TRIM2	-0.803902	5.01892	42.2517	2.31856e-07	3.43312e-06
PPM1B	-1.00055	5.47121	42.2408	2.32422e-07	3.43755e-06
ASAP1	-1.58451	5.0528	42.2098	2.34035e-07	3.45745e-06
LARP7	-0.811662	5.70093	42.1632	2.36479e-07	3.48955e-06
OGT	-1.15637	5.02188	42.0914	2.40303e-07	3.54193e-06
GINS3	0.993276	5.08449	42.078	2.4102e-07	3.54631e-06
RAB14	-0.603914	7.0458	42.0756	2.4115e-07	3.54631e-06
SESN3	-0.956877	4.39157	42.0693	2.41491e-07	3.54728e-06
TUG1	-0.758634	6.4723	42.0581	2.42097e-07	3.55213e-06
NCOA3	-1.5759	3.23769	42.0358	2.43306e-07	3.56483e-06
CHM	-1.32637	4.77167	42.0319	2.43515e-07	3.56483e-06
BAZ1B	-0.831151	6.19046	41.9922	2.45688e-07	3.59256e-06
DHX33	-0.839964	5.74901	41.9832	2.46184e-07	3.59276e-06
SPPL2B	1.12468	4.4264	41.9819	2.46259e-07	3.59276e-06
SKIV2L2	-1.13057	5.07571	41.9763	2.46568e-07	3.5932e-06
CMIP	-1.70974	3.89847	41.941	2.48523e-07	3.61693e-06
RBAK	0.892274	4.76905	41.9368	2.48757e-07	3.61693e-06
STMN1	0.540262	10.3583	41.903	2.50646e-07	3.6403e-06
TBC1D12	-1.70183	3.23418	41.8661	2.52724e-07	3.66635e-06
EHMT1	-1.29464	3.89702	41.8246	2.55089e-07	3.69649e-06
AMOTL2	1.65812	3.81303	41.7961	2.56724e-07	3.71601e-06
JMJD8	0.88006	4.97632	41.7871	2.57245e-07	3.71939e-06
AFF3	-2.18681	2.05004	41.7698	2.58241e-07	3.7296e-06
TASP1	-1.88373	2.73312	41.7341	2.60324e-07	3.75548e-06
SLC25A3	0.629052	8.62265	41.7285	2.60652e-07	3.756e-06
SLC35A2	0.897868	7.35898	41.6378	2.66017e-07	3.82904e-06
CDS2	-0.821355	5.11033	41.5708	2.70057e-07	3.87727e-06
NDUFA13	0.740104	7.49045	41.5645	2.70436e-07	3.87727e-06
MRPS31	-1.04572	4.68453	41.5639	2.70474e-07	3.87727e-06
RBM22	0.764872	6.40633	41.5623	2.7057e-07	3.87727e-06
RABGAP1	-1.44303	4.82769	41.5353	2.7222e-07	3.89659e-06
RAP2B	-0.773741	7.39259	41.5283	2.7265e-07	3.89841e-06
CHST9	-2.63951	1.5668	41.4869	2.75207e-07	3.93061e-06
SLC37A3	-0.772342	5.85576	41.4705	2.76221e-07	3.94074e-06
BTBD10	-0.75943	6.00395	41.4275	2.78917e-07	3.9748e-06
FXR1	-0.822347	7.62233	41.4171	2.79568e-07	3.97968e-06
ZBTB34	1.17571	3.36869	41.3586	2.83282e-07	4.0281e-06
TMEM204	-0.78488	5.71549	41.3202	2.85749e-07	4.0587e-06
RFX7	-1.87859	3.17997	41.3143	2.86129e-07	4.05963e-06
SYK	-1.06695	3.9477	41.2624	2.89508e-07	4.10306e-06
WDFY2	-1.29851	3.2613	41.2295	2.9167e-07	4.12916e-06
STK10	-1.65475	2.97718	41.2069	2.93164e-07	4.14468e-06
HOMER1	-1.51448	2.98325	41.2032	2.93409e-07	4.14468e-06
G3BP1	-0.692625	7.54077	41.186	2.94553e-07	4.15629e-06
TUBB3	0.835412	6.17822	41.1288	2.98391e-07	4.20585e-06
L3MBTL3	-2.45011	2.07277	41.0998	3.00354e-07	4.22889e-06
TRAM2	-0.921288	5.90634	41.0485	3.03865e-07	4.27366e-06
ZNF317	1.0309	4.4781	41.0019	3.07093e-07	4.31402e-06
MRPL49	0.817975	5.52867	40.9975	3.07403e-07	4.31402e-06
TMCC1	-3.3099	1.53924	40.9256	3.12462e-07	4.38024e-06
NCOA1	-2.16958	2.74963	40.8931	3.14778e-07	4.40792e-06
CAND1	-0.710924	5.91939	40.8717	3.1631e-07	4.42457e-06
ZWINT	0.764206	7.61799	40.8362	3.18869e-07	4.45108e-06
SAP130	-1.12546	4.26195	40.8359	3.18896e-07	4.45108e-06
ICMT	0.739714	7.35914	40.8125	3.20594e-07	4.46995e-06
RPS15	0.547743	10.5157	40.7543	3.24866e-07	4.52463e-06
MEIS1	-3.37486	0.596173	40.7385	3.26037e-07	4.53603e-06
ATPAF2	1.62502	2.15488	40.7124	3.27986e-07	4.55823e-06
ARNT2	-1.40362	4.44205	40.6864	3.29932e-07	4.58034e-06
ORMDL1	0.665298	6.53649	40.6661	3.3146e-07	4.59419e-06
CDK12	-0.920013	5.11157	40.6637	3.31642e-07	4.59419e-06
RTN4RL1	-2.19354	1.61163	40.6574	3.32121e-07	4.59588e-06
PAPD5	-0.863165	5.2315	40.6175	3.35152e-07	4.63285e-06
RELT	1.14426	4.40033	40.5629	3.39354e-07	4.68591e-06
KIF18A	-2.07128	2.09409	40.463	3.47188e-07	4.78897e-06
C1orf35	0.820066	4.97234	40.4513	3.48121e-07	4.79671e-06
TJAP1	0.871123	4.9056	40.4293	3.49872e-07	4.81568e-06
FERMT2	-0.754047	6.08827	40.3258	3.58263e-07	4.92592e-06
THAP9-AS1	1.2573	4.18823	40.306	3.59889e-07	4.94301e-06
HIST2H2BE	2.09447	2.51551	40.292	3.61046e-07	4.95363e-06
SH3PXD2A	-0.844444	4.80165	40.2128	3.67663e-07	5.03905e-06
UTP20	-0.920485	5.0342	40.1707	3.7123e-07	5.07862e-06
LINC01128	1.546	3.59384	40.1694	3.71338e-07	5.07862e-06
CUL3	-1.27086	5.13344	40.0981	3.77467e-07	5.15699e-06
PRC1	-0.643391	7.19905	40.0814	3.78925e-07	5.17143e-06
HMGB1	0.57309	8.9126	40.0702	3.79895e-07	5.17559e-06
FTH1	0.614053	11.2917	40.0687	3.80033e-07	5.17559e-06
JMJD6	-0.931666	4.76351	39.9729	3.88497e-07	5.28528e-06
ZBTB22	-1.50053	3.08892	39.9611	3.89552e-07	5.29405e-06
RFC3	-0.771625	6.51039	39.931	3.92266e-07	5.32532e-06
AASDH	-1.02545	3.98014	39.9154	3.93677e-07	5.33886e-06
SIVA1	0.784372	7.65919	39.9003	3.95049e-07	5.35184e-06
MID1	-1.11737	4.39287	39.8752	3.97339e-07	5.37721e-06
NSRP1	-1.00253	5.63928	39.8475	3.99885e-07	5.40599e-06
MAPK8	-1.29974	3.64408	39.8335	4.0118e-07	5.41422e-06
RAB18	-0.650028	5.66887	39.8318	4.01333e-07	5.41422e-06
LCOR	-1.32143	3.93605	39.8176	4.02649e-07	5.42629e-06
DANCR	0.671509	6.07551	39.7818	4.05989e-07	5.46559e-06
CWF19L2	-1.22171	5.84091	39.7748	4.06643e-07	5.46869e-06
SEC24B	-1.56049	2.77191	39.7686	4.07231e-07	5.47089e-06
CD58	-0.939534	3.98317	39.7389	4.10037e-07	5.50285e-06
MAP3K4	-1.48687	2.71577	39.7325	4.10636e-07	5.50517e-06
MIR22HG	1.67869	2.84822	39.707	4.13063e-07	5.53141e-06
DDX41	0.876293	6.36376	39.703	4.13451e-07	5.53141e-06
CSPP1	-1.45728	4.17003	39.6494	4.18605e-07	5.59456e-06
RIMKLB	-0.853107	4.70814	39.6432	4.19198e-07	5.59668e-06
ZNRF1	-1.07869	3.8045	39.6378	4.19724e-07	5.59791e-06
PGPEP1	-1.12312	4.58778	39.6288	4.20602e-07	5.60383e-06
GATA2	1.71155	4.79168	39.5614	4.27214e-07	5.68605e-06
PCM1	-0.713744	6.07023	39.5473	4.28609e-07	5.69873e-06
BDP1	-1.24848	4.53543	39.5197	4.3136e-07	5.72941e-06
PCNX	-1.50624	3.35595	39.5148	4.31848e-07	5.72998e-06
CLOCK	-1.52778	3.46304	39.4201	4.4143e-07	5.8511e-06
APCDD1	-0.878984	6.53333	39.4074	4.42742e-07	5.86247e-06
KDM4A	-0.967442	5.70168	39.382	4.45351e-07	5.89097e-06
RICTOR	-1.39886	3.66704	39.3508	4.48589e-07	5.92439e-06
USP7	-0.610663	8.24389	39.3488	4.48797e-07	5.92439e-06
LOC101929450	-2.30954	2.76334	39.3211	4.51702e-07	5.95665e-06
RAD21	-0.60978	7.20709	39.2976	4.54174e-07	5.97873e-06
SECISBP2L	-0.87961	5.11173	39.2964	4.54303e-07	5.97873e-06
MICAL3	-1.18118	4.01557	39.2641	4.57718e-07	6.01752e-06
SRSF5	0.724118	6.82381	39.2517	4.59044e-07	6.0288e-06
PAXIP1-AS1	1.17459	3.99842	39.1961	4.65021e-07	6.10109e-06
DDX58	-2.13062	1.85006	39.1195	4.73395e-07	6.20465e-06
ASTN2	-2.28684	2.82826	39.1065	4.7483e-07	6.21715e-06
GMPS	-0.83977	4.89545	38.9872	4.88232e-07	6.38613e-06
GTSE1	-0.815038	5.60571	38.9441	4.93171e-07	6.43954e-06
TOE1	0.798223	5.17169	38.9428	4.93314e-07	6.43954e-06
FZD1	2.1121	1.72047	38.9356	4.94144e-07	6.44385e-06
CCNE2	1.43278	3.40679	38.925	4.95366e-07	6.45175e-06
FAXC	-0.93316	4.72213	38.9149	4.96543e-07	6.45175e-06
ZHX3	-2.16355	2.48016	38.9136	4.96697e-07	6.45175e-06
RERE	-0.71226	7.06555	38.9131	4.9675e-07	6.45175e-06
COMMD3	0.646781	5.81723	38.8586	5.03125e-07	6.52797e-06
BRIP1	-1.62309	2.76237	38.7966	5.10474e-07	6.61667e-06
PPP1R3B	1.18311	3.77206	38.7906	5.11186e-07	6.61924e-06
JADE2	-1.3142	3.52702	38.7397	5.17323e-07	6.69199e-06
MAP3K7	-0.790491	6.17246	38.6754	5.25181e-07	6.78684e-06
RBL1	-1.21082	3.93912	38.6537	5.27865e-07	6.81469e-06
ATG101	0.945093	6.75438	38.6392	5.29656e-07	6.83098e-06
TRIM11	1.05428	7.40637	38.5207	5.44607e-07	7.01678e-06
RBBP6	0.88532	7.75881	38.5078	5.46258e-07	7.03103e-06
ZBTB18	0.927262	4.23375	38.4934	5.48108e-07	7.04781e-06
ELP3	-0.850437	4.70167	38.4857	5.49104e-07	7.05132e-06
PMS1	-1.08432	3.17538	38.4828	5.49475e-07	7.05132e-06
GNA12	-1.1136	4.75729	38.4584	5.52637e-07	7.08485e-06
RBM4B	0.938027	5.41128	38.4445	5.54455e-07	7.1011e-06
TRIM24	-1.49998	2.64037	38.3337	5.69105e-07	7.27716e-06
SORBS1	-1.1452	4.44469	38.3308	5.69496e-07	7.27716e-06
VCPIP1	1.13707	3.969	38.3274	5.69954e-07	7.27716e-06
HIST1H2BK	1.26227	4.79734	38.3223	5.70641e-07	7.27716e-06
ZNF638	-1.15272	5.63504	38.3195	5.71023e-07	7.27716e-06
WDR83OS	0.625758	7.46214	38.3004	5.73597e-07	7.30275e-06
SHROOM2	-1.0918	4.16555	38.2563	5.79594e-07	7.37079e-06
SESTD1	-1.02	4.69828	38.2527	5.80085e-07	7.37079e-06
TADA2A	-1.05155	3.70682	38.2227	5.84203e-07	7.41581e-06
TP53	1.05535	4.63508	38.1847	5.89472e-07	7.47534e-06
BCL2L11	1.45972	4.99514	38.174	5.90966e-07	7.48693e-06
TP53BP1	-0.82692	5.94284	38.1418	5.95488e-07	7.53017e-06
CEP68	0.909593	4.69912	38.1413	5.95548e-07	7.53017e-06
MBD4	0.797358	5.52387	38.1299	5.97158e-07	7.53622e-06
KLHL12	-0.636993	6.12348	38.1296	5.97195e-07	7.53622e-06
KPNA1	-0.549685	5.561	38.1109	5.99846e-07	7.56228e-06
TNRC6C	-1.45074	3.55348	38.1046	6.00746e-07	7.56623e-06
CWC22	-0.833877	4.76234	38.0964	6.01903e-07	7.5734e-06
OPA3	-0.925701	4.05687	38.0457	6.09168e-07	7.65689e-06
ARPC3	0.664645	7.74207	38.0419	6.09725e-07	7.65689e-06
LAMTOR2	0.768718	6.29053	38.0349	6.10736e-07	7.66212e-06
SLC25A28	1.14667	3.17437	37.9824	6.18372e-07	7.75038e-06
SAP18	0.814569	8.64754	37.955	6.22399e-07	7.79328e-06
ZNF101	1.43459	3.33889	37.9447	6.23928e-07	7.80484e-06
RRM2	0.747341	7.7868	37.937	6.25057e-07	7.8114e-06
SETD3	-0.963012	5.26477	37.8731	6.34605e-07	7.92304e-06
PPDPF	0.838252	6.61841	37.8443	6.38959e-07	7.96495e-06
HERC4	-0.795974	4.57713	37.8427	6.39197e-07	7.96495e-06
RNF214	-1.00666	4.03648	37.8111	6.44017e-07	8.01726e-06
FAM84B	-0.979257	4.02662	37.8049	6.44964e-07	8.02132e-06
LRRC8D	-1.17824	4.98165	37.7644	6.5121e-07	8.08318e-06
UBR5	-1.21878	4.34718	37.7598	6.51918e-07	8.08318e-06
UBE2E2	-1.67423	3.69881	37.7592	6.52013e-07	8.08318e-06
EIF4A3	0.755286	8.99989	37.7564	6.52446e-07	8.08318e-06
PPM1H	-1.69193	3.86908	37.7492	6.53559e-07	8.08359e-06
LDAH	-0.970226	4.14787	37.7481	6.53732e-07	8.08359e-06
ANKRD28	-1.45995	4.47126	37.7247	6.57371e-07	8.1208e-06
RECQL4	0.799131	5.77292	37.7195	6.58197e-07	8.12322e-06
LIN28B	-1.44946	2.73456	37.7093	6.59784e-07	8.13502e-06
DGCR6L	0.875277	4.9376	37.673	6.65511e-07	8.19779e-06
DEGS1	1.18049	4.16992	37.5955	6.77909e-07	8.34255e-06
NDST1	-1.11197	7.02602	37.5732	6.81517e-07	8.37895e-06
THOC2	-0.911347	6.00916	37.5466	6.85852e-07	8.42422e-06
KIF2A	-1.01309	4.4768	37.5413	6.86724e-07	8.4269e-06
NXPE3	-0.877375	4.49295	37.4909	6.95035e-07	8.52079e-06
UBA2	-0.614118	6.8526	37.4765	6.97423e-07	8.53729e-06
XPR1	-1.96577	2.74985	37.4748	6.97705e-07	8.53729e-06
RAD54L2	-1.36496	3.28089	37.4682	6.98802e-07	8.5426e-06
FOXO1	-1.90402	3.22214	37.4592	7.00306e-07	8.55289e-06
PHLDB2	-1.51481	3.40932	37.4274	7.05644e-07	8.60992e-06
ZNF791	1.24531	4.39075	37.402	7.09946e-07	8.65423e-06
CALM1	0.737839	8.47874	37.3705	7.15309e-07	8.71137e-06
GPBP1	-0.64279	6.08553	37.3409	7.20395e-07	8.75868e-06
ZNF597	1.70035	3.73879	37.34	7.20552e-07	8.75868e-06
SNRNP70	0.728332	7.89938	37.2825	7.30528e-07	8.87159e-06
ARHGEF11	-1.15968	3.98523	37.2395	7.38086e-07	8.95494e-06
H3F3B	0.61466	10.5444	37.2113	7.43089e-07	9.00717e-06
RAB3GAP1	-0.872721	5.04293	37.1713	7.50249e-07	9.08541e-06
THAP2	3.35058	0.808839	37.1588	7.52503e-07	9.10416e-06
LOC642852	-0.963649	4.65982	37.153	7.53547e-07	9.10824e-06
CDCA7L	-0.7322	5.9268	37.1432	7.55331e-07	9.12126e-06
UBL4A	-0.715493	7.10501	37.1204	7.59476e-07	9.16273e-06
INSR	-1.90572	2.81932	37.0942	7.64258e-07	9.20498e-06
UBFD1	0.929225	7.89888	37.0934	7.64405e-07	9.20498e-06
ZFYVE9	-1.40905	3.3423	37.0778	7.67268e-07	9.22023e-06
PUS3	0.997856	5.27734	37.0763	7.67555e-07	9.22023e-06
GATAD1	0.834041	5.23746	37.0749	7.67816e-07	9.22023e-06
TTPAL	0.76892	5.47318	37.0539	7.71697e-07	9.25822e-06
LARP4	-0.748755	5.84963	37.0478	7.72819e-07	9.26306e-06
PSMD8	0.553382	8.45644	37.0394	7.74376e-07	9.2731e-06
MED14	-0.959373	5.13145	37.0269	7.76717e-07	9.2925e-06
ATG12	0.704786	5.36538	37.0017	7.8143e-07	9.34022e-06
CCNE1	1.08027	4.06817	36.8935	8.0205e-07	9.57782e-06
RETSAT	0.833777	7.80802	36.8544	8.09632e-07	9.65395e-06
DYNLT1	0.566104	6.45563	36.8501	8.10479e-07	9.65395e-06
TXNDC11	-1.09752	3.65269	36.8491	8.10672e-07	9.65395e-06
ZNF292	-1.174	4.21526	36.8425	8.11956e-07	9.66033e-06
OXSR1	-0.622159	6.20883	36.8237	8.15652e-07	9.69536e-06
RASGRP1	-2.22246	1.06968	36.7726	8.25749e-07	9.8037e-06
LRRC16A	-1.84015	2.60235	36.7699	8.26287e-07	9.8037e-06
MRPL11	0.616991	6.37399	36.7259	8.35112e-07	9.8993e-06
NIN	-0.948987	5.57509	36.7031	8.39719e-07	9.94477e-06
MED27	-1.36482	5.32598	36.6905	8.4228e-07	9.96595e-06
ERCC6L2	-1.6267	2.94038	36.6836	8.43684e-07	9.97341e-06
BRCA2	-1.40685	2.88502	36.6241	8.55899e-07	1.01085e-05
RNF125	-1.20935	2.77413	36.6007	8.6077e-07	1.01568e-05
EIF5A	0.731614	7.19733	36.538	8.73926e-07	1.0289e-05
ZNF554	1.93346	2.06126	36.5324	8.75102e-07	1.0289e-05
ABI1	-0.983459	4.95332	36.5315	8.75298e-07	1.0289e-05
PKNOX1	-1.0087	4.48612	36.5307	8.75462e-07	1.0289e-05
ANKRD26	-1.18189	3.94375	36.5284	8.75962e-07	1.0289e-05
TNFRSF19	-1.30958	6.08965	36.5224	8.77227e-07	1.02944e-05
ATXN7L3B	-0.782042	6.77894	36.4818	8.85904e-07	1.03833e-05
BIRC6	-1.071	3.80279	36.4794	8.86406e-07	1.03833e-05
DENND4C	-1.54541	2.99368	36.3912	9.05573e-07	1.05982e-05
RPL35	0.526225	9.53366	36.3492	9.14855e-07	1.06971e-05
TAF3	-1.22578	3.39258	36.3331	9.18437e-07	1.07292e-05
GDPD1	-1.65743	2.20714	36.3199	9.21386e-07	1.07539e-05
MTFR2	-1.52928	2.91162	36.3085	9.23939e-07	1.0774e-05
THAP10	2.21881	2.46108	36.2955	9.26859e-07	1.07926e-05
ITPKB	-1.38972	3.74355	36.2939	9.27209e-07	1.07926e-05
SVIL	-2.8069	1.03459	36.2667	9.33361e-07	1.08544e-05
NR4A3	-0.892668	4.74734	36.2609	9.34679e-07	1.086e-05
AEBP2	-1.44083	3.79787	36.2459	9.38105e-07	1.08886e-05
ARHGAP17	-1.12934	3.61787	36.2427	9.3883e-07	1.08886e-05
OPHN1	-1.19099	2.802	36.206	9.47253e-07	1.09692e-05
NFYC	-0.882406	5.05074	36.205	9.47484e-07	1.09692e-05
RFX3	-1.87604	2.37822	36.1767	9.54014e-07	1.10349e-05
C14orf79	1.432	3.13344	36.1381	9.63039e-07	1.11293e-05
IQSEC1	-1.17543	3.00769	36.1333	9.64153e-07	1.11322e-05
GOLPH3	-0.912154	6.61613	36.1154	9.68361e-07	1.11708e-05
C10orf2	0.828743	6.76801	36.096	9.72951e-07	1.12137e-05
ASAP2	-1.12037	4.40628	36.0489	9.84202e-07	1.13333e-05
SNUPN	-1.02441	3.92494	36.0384	9.86724e-07	1.13522e-05
MARCKSL1	1.02036	7.95708	35.9882	9.98871e-07	1.14817e-05
CD3EAP	0.957182	6.05985	35.9574	1.00642e-06	1.15582e-05
TFAP4	-1.14779	3.21417	35.928	1.01366e-06	1.1631e-05
ESCO1	-1.11354	3.26756	35.9216	1.01525e-06	1.16388e-05
JAZF1	-2.48939	3.65558	35.9069	1.01892e-06	1.16625e-05
GRB2	-0.686484	6.3228	35.906	1.01912e-06	1.16625e-05
STX17	-0.916857	4.40824	35.902	1.02013e-06	1.16637e-05
SASS6	-1.2071	5.27029	35.8902	1.02307e-06	1.16869e-05
TMEM11	0.729538	6.92337	35.8647	1.02947e-06	1.17496e-05
THUMPD1	0.968664	5.48204	35.8401	1.03568e-06	1.18101e-05
PRKCH	-1.91812	3.07476	35.8148	1.04212e-06	1.1873e-05
ST6GAL1	-1.37331	4.55194	35.8102	1.04328e-06	1.18758e-05
WBSCR22	0.685331	6.7679	35.8061	1.04434e-06	1.18773e-05
MAPKAPK5-AS1	0.957176	5.35165	35.7594	1.05637e-06	1.20035e-05
RWDD2B	0.763974	5.33656	35.7422	1.06081e-06	1.20433e-05
ZNF618	-1.8449	2.90789	35.7376	1.062e-06	1.20463e-05
KIAA0586	-1.55308	3.03393	35.7331	1.06319e-06	1.20492e-05
KDM4B	-1.73639	3.73308	35.7251	1.06527e-06	1.20541e-05
ZBTB20	-1.86005	3.35391	35.7242	1.06549e-06	1.20541e-05
CCDC88A	-1.01176	5.86618	35.7123	1.06863e-06	1.20789e-05
USP8	-0.821152	5.70789	35.6892	1.07469e-06	1.21369e-05
DDX17	-0.907977	9.17672	35.6665	1.08069e-06	1.2194e-05
GPATCH2	-1.06487	3.61692	35.6457	1.08621e-06	1.22455e-05
TMED1	0.754703	4.25098	35.5907	1.10098e-06	1.24012e-05
ARL13B	-1.0106	4.24093	35.5444	1.11358e-06	1.25322e-05
CCSER2	-1.05468	3.8765	35.4617	1.13646e-06	1.27784e-05
EIF1	0.631134	9.92897	35.4466	1.14067e-06	1.28147e-05
USP16	-0.780717	6.14521	35.3796	1.15965e-06	1.30166e-05
EMC6	0.736311	8.40106	35.374	1.16126e-06	1.30233e-05
GART	-0.559743	6.48478	35.3612	1.16493e-06	1.30531e-05
VLDLR	-1.08162	3.11241	35.3364	1.17206e-06	1.31144e-05
TST	0.79195	5.23094	35.3351	1.17244e-06	1.31144e-05
TAPT1	-1.03426	4.06194	35.3279	1.17454e-06	1.31265e-05
HIPK2	-1.58031	6.60516	35.311	1.17943e-06	1.31698e-05
SLC25A25	1.00355	5.59304	35.2971	1.18348e-06	1.32035e-05
FAM132B	0.994314	4.05085	35.2881	1.18613e-06	1.32217e-05
AKR1B1	0.576554	6.11263	35.2609	1.19411e-06	1.32991e-05
ZNF211	1.60265	2.11074	35.2311	1.20294e-06	1.33859e-05
LRCH3	-1.90194	1.80062	35.2251	1.2047e-06	1.3394e-05
PIK3C2A	-1.06639	4.97474	35.1752	1.21965e-06	1.35485e-05
DPH2	0.754925	6.62342	35.1562	1.22541e-06	1.36007e-05
ATOH8	-1.4387	4.52351	35.1256	1.23469e-06	1.3692e-05
ATXN7L2	1.7548	2.56493	35.0825	1.24794e-06	1.38258e-05
THAP11	0.640232	7.52685	35.0794	1.2489e-06	1.38258e-05
SLC35A1	-0.753024	4.98108	35.0711	1.25146e-06	1.38423e-05
WDR70	-1.44946	4.55827	35.0436	1.26001e-06	1.3919e-05
TPX2	-0.964852	7.11212	35.041	1.26084e-06	1.3919e-05
C12orf73	0.887004	4.81909	35.0384	1.26164e-06	1.3919e-05
NAT16	1.3228	3.23606	35.0302	1.2642e-06	1.39341e-05
EPHA7	-1.48755	2.67535	35.0271	1.26516e-06	1.39341e-05
PITPNB	-0.858869	7.7589	35.0129	1.26964e-06	1.39714e-05
PLK2	1.15486	4.62402	35.0071	1.27145e-06	1.39794e-05
TAF1B	-1.20772	3.05442	34.9871	1.27778e-06	1.40371e-05
STX7	-0.829914	6.16031	34.9616	1.28586e-06	1.41139e-05
RASA3	-1.48455	3.60522	34.9428	1.29188e-06	1.41678e-05
CLASP1	-1.74911	4.79149	34.9369	1.29378e-06	1.41767e-05
ACAD8	1.28994	4.25729	34.9308	1.29573e-06	1.41859e-05
TBC1D4	-1.15411	5.42435	34.925	1.29761e-06	1.41944e-05
WDR60	-1.28553	3.86564	34.9213	1.29879e-06	1.41953e-05
WTAP	0.679519	5.85309	34.9098	1.3025e-06	1.42238e-05
SLC39A1	0.696282	8.40241	34.9016	1.30517e-06	1.42409e-05
RPP25	0.82203	5.66623	34.8848	1.3106e-06	1.42794e-05
CUL5	-0.890232	4.91649	34.8839	1.31091e-06	1.42794e-05
RRP15	-0.728411	5.5899	34.8751	1.31377e-06	1.42984e-05
NCOA6	-1.02482	5.57073	34.866	1.31674e-06	1.4316e-05
WRN	-1.18376	3.32137	34.8634	1.3176e-06	1.4316e-05
POLR2I	0.702954	6.22896	34.8351	1.3269e-06	1.44049e-05
JRKL	-1.30408	3.49736	34.825	1.33024e-06	1.4429e-05
VASN	4.03866	3.21679	34.7944	1.34038e-06	1.45206e-05
ZNF350	1.31867	3.67325	34.7928	1.34093e-06	1.45206e-05
YEATS4	-0.949538	5.03468	34.7667	1.34966e-06	1.46028e-05
SOS2	-1.78676	2.72887	34.7451	1.3569e-06	1.46689e-05
POLR2C	0.843592	7.81396	34.7222	1.36467e-06	1.47405e-05
SENP7	-1.72222	3.87629	34.692	1.37496e-06	1.48392e-05
DDOST	0.668738	7.81261	34.6807	1.37886e-06	1.48689e-05
RBM27	-0.645924	5.75404	34.6731	1.38146e-06	1.48844e-05
MYO9A	-2.01824	2.82751	34.635	1.39465e-06	1.5014e-05
CALM3	0.57487	9.16432	34.6303	1.39626e-06	1.50188e-05
SNTB2	-0.9601	4.45408	34.6063	1.40464e-06	1.50963e-05
TNFRSF21	-0.801482	6.09319	34.6023	1.40606e-06	1.5099e-05
KLF4	2.59387	2.21405	34.5962	1.40819e-06	1.51094e-05
BIVM	-0.732118	5.75559	34.576	1.4153e-06	1.5173e-05
WDR90	1.17822	5.81024	34.5705	1.41726e-06	1.51814e-05
GINS4	0.953771	4.71901	34.556	1.42238e-06	1.52236e-05
TRMT61B	-1.43098	2.91961	34.5194	1.43543e-06	1.53505e-05
PIGW	0.895912	7.18723	34.5137	1.43749e-06	1.53563e-05
SMC3	-0.870864	7.09715	34.5113	1.43835e-06	1.53563e-05
CAMSAP1	-0.882665	4.34882	34.5079	1.43958e-06	1.53567e-05
RTN4IP1	-1.35173	3.57095	34.4949	1.44425e-06	1.53896e-05
KCTD13	2.04365	2.46384	34.4927	1.44505e-06	1.53896e-05
SEC14L1	-0.863925	4.69761	34.4581	1.45757e-06	1.55101e-05
LMLN	-0.736441	5.08093	34.4492	1.46084e-06	1.55321e-05
LOC100505912	-0.908373	5.13428	34.4391	1.46451e-06	1.55377e-05
TNFAIP8	-2.1909	2.37323	34.4385	1.46473e-06	1.55377e-05
LDLR	-0.709272	6.05926	34.4379	1.46498e-06	1.55377e-05
MFSD5	0.695202	6.19672	34.4146	1.47351e-06	1.56153e-05
2006-03-01	-0.737664	6.60192	34.3918	1.48193e-06	1.56917e-05
MARK1	-1.55754	2.3038	34.3835	1.48502e-06	1.57115e-05
CEP135	-1.28982	4.34538	34.374	1.48855e-06	1.57359e-05
C12orf4	-1.02137	4.56477	34.3681	1.49076e-06	1.57464e-05
CRELD2	0.795213	6.80382	34.3551	1.49563e-06	1.57849e-05
BLOC1S2	0.837617	6.81864	34.3361	1.50276e-06	1.58471e-05
ZNF765	1.41602	2.86621	34.277	1.52518e-06	1.60705e-05
PELO	0.891975	4.71077	34.2632	1.53046e-06	1.61129e-05
TP53I13	0.824998	4.40266	34.2356	1.54106e-06	1.62113e-05
RAPH1	-0.979232	3.81176	34.2103	1.5509e-06	1.63007e-05
CTGF	1.34309	5.94069	34.2072	1.55208e-06	1.63007e-05
GPR161	-0.618976	6.50471	34.1735	1.56529e-06	1.6426e-05
BRCA1	-0.969458	5.37237	34.1154	1.58829e-06	1.66538e-05
SDE2	1.16374	4.50736	34.1031	1.59321e-06	1.66919e-05
SCLT1	-1.06446	3.18868	34.0985	1.59506e-06	1.66976e-05
PARD3	-1.68124	3.79986	34.0598	1.61066e-06	1.68472e-05
RRP8	0.735149	4.54616	33.9555	1.65348e-06	1.72811e-05
TMED4	0.567114	6.80293	33.9456	1.65763e-06	1.73104e-05
ZNF687	0.93417	5.67866	33.9199	1.66838e-06	1.74086e-05
FAM200A	1.32545	3.27267	33.8777	1.68624e-06	1.75808e-05
TACC2	-2.88893	1.33722	33.8604	1.6936e-06	1.76433e-05
ELOVL6	-1.36005	3.70796	33.8564	1.6953e-06	1.76468e-05
SHB	-1.94375	3.18487	33.8285	1.70728e-06	1.77571e-05
CMTM8	-1.97253	2.28297	33.7289	1.7508e-06	1.81951e-05
FZD5	0.906774	5.4577	33.7254	1.75235e-06	1.81965e-05
FAM208A	-1.09701	4.43505	33.7167	1.75619e-06	1.82217e-05
SNX29	-2.0167	2.85422	33.709	1.75962e-06	1.82426e-05
FOXO6	-1.13496	3.53327	33.698	1.76453e-06	1.82707e-05
STRIP2	1.35373	2.67783	33.6966	1.76516e-06	1.82707e-05
TARDBP	-0.827993	7.75609	33.6811	1.77207e-06	1.83275e-05
GFOD1	-1.34345	3.30452	33.6756	1.77453e-06	1.83382e-05
ZNF622	0.930141	6.31192	33.592	1.8125e-06	1.87156e-05
DCUN1D5	-1.04024	6.32744	33.58	1.81802e-06	1.87576e-05
RIF1	-0.765909	5.77834	33.5624	1.82614e-06	1.88263e-05
TCP10L	2.10006	1.90719	33.5591	1.82769e-06	1.88273e-05
CEP162	-1.06958	3.15155	33.5408	1.83619e-06	1.88997e-05
VPS54	-0.813826	5.16436	33.5012	1.85472e-06	1.90752e-05
DRAP1	0.590774	5.71537	33.4538	1.87717e-06	1.92908e-05
TMEM117	-2.3238	1.92669	33.4447	1.88149e-06	1.93198e-05
WASL	-0.774886	5.04629	33.4338	1.88669e-06	1.93473e-05
IMP4	0.810697	6.20692	33.4328	1.88718e-06	1.93473e-05
SNAI1	1.68715	6.02335	33.3391	1.93265e-06	1.97978e-05
NFIB	-1.45107	4.76216	33.3025	1.95074e-06	1.99672e-05
KAT5	-0.834249	6.51973	33.2917	1.95611e-06	2.00063e-05
NOB1	0.661593	6.5046	33.2847	1.95961e-06	2.00263e-05
CREB1	-0.83054	4.66826	33.2675	1.96819e-06	2.0098e-05
SETDB2	-0.810713	4.3709	33.2254	1.98943e-06	2.02852e-05
MBTPS2	-0.688457	4.42731	33.2249	1.98967e-06	2.02852e-05
KIF21A	-1.59757	4.85404	33.2038	2.00041e-06	2.03785e-05
NR4A2	1.4205	4.5559	33.1951	2.00484e-06	2.04076e-05
TNS3	-1.5785	3.12711	33.1363	2.03516e-06	2.06999e-05
YIPF3	0.631703	5.60048	33.1234	2.04188e-06	2.07519e-05
PAQR6	1.47317	3.00696	33.0673	2.0713e-06	2.10343e-05
CIRBP	0.718765	8.34038	33.0508	2.08007e-06	2.11067e-05
TET3	-1.51739	2.24438	33.0469	2.08216e-06	2.11114e-05
VKORC1L1	-0.93665	4.15591	32.9919	2.11162e-06	2.13932e-05
HIVEP1	-1.88779	2.2336	32.9662	2.12555e-06	2.1513e-05
KIF23	-0.71988	5.72804	32.96	2.12895e-06	2.1513e-05
CBLL1	0.747029	5.16087	32.9598	2.12905e-06	2.1513e-05
DOCK10	-1.94203	2.29968	32.9578	2.13011e-06	2.1513e-05
HPDL	0.625353	5.66693	32.9133	2.15451e-06	2.17424e-05
BANP	-1.02854	4.35352	32.8914	2.16668e-06	2.18449e-05
HOTAIRM1	0.80307	6.56973	32.8889	2.16806e-06	2.18449e-05
SPATA33	1.18262	3.49283	32.8486	2.19053e-06	2.2054e-05
RTKN2	-0.903316	3.7826	32.8093	2.21271e-06	2.22446e-05
KIAA0232	-0.895447	4.00999	32.809	2.21291e-06	2.22446e-05
DCUN1D2	1.41883	2.92912	32.8051	2.21514e-06	2.22497e-05
MTMR12	-1.19914	5.06023	32.79	2.2237e-06	2.23184e-05
STX3	-0.584446	7.25629	32.7821	2.22825e-06	2.23466e-05
NSD1	-1.40263	3.23208	32.7716	2.23425e-06	2.23893e-05
ABCB6	0.698567	6.70862	32.7602	2.2408e-06	2.24376e-05
PAFAH2	-1.09338	4.34942	32.7557	2.24336e-06	2.24411e-05
SLC2A8	0.885475	4.97274	32.7535	2.24464e-06	2.24411e-05
ATRX	-0.853841	6.33355	32.7185	2.2649e-06	2.26262e-05
ZCCHC3	0.663641	7.12062	32.6806	2.28709e-06	2.28234e-05
CAAP1	-1.21318	3.42842	32.6787	2.28818e-06	2.28234e-05
ATF2	-1.42	3.07131	32.6502	2.30503e-06	2.29641e-05
UCN	1.14329	3.24254	32.6488	2.30585e-06	2.29641e-05
JADE3	-1.47122	3.54689	32.5953	2.33784e-06	2.32562e-05
VAMP1	1.85033	2.04909	32.5937	2.33878e-06	2.32562e-05
GPSM2	-1.49864	5.5942	32.5499	2.36534e-06	2.35021e-05
PPP1R15A	0.970877	5.6953	32.5162	2.38595e-06	2.36887e-05
ZNF23	1.52223	2.88803	32.504	2.39342e-06	2.37446e-05
IL16	-1.33165	2.23724	32.501	2.39528e-06	2.37448e-05
IFNGR2	-0.636317	6.89549	32.4866	2.40422e-06	2.38151e-05
OFD1	-1.0635	4.56	32.4796	2.40854e-06	2.38395e-05
TBC1D9	-1.5244	2.80086	32.462	2.41952e-06	2.39298e-05
GRPEL1	0.652763	6.43748	32.4346	2.43668e-06	2.40811e-05
ARID2	-1.72955	2.67804	32.4228	2.44413e-06	2.41362e-05
RBM20	-2.04227	2.25739	32.4043	2.45583e-06	2.42333e-05
TSHZ1	-1.10336	3.17669	32.3912	2.46413e-06	2.42966e-05
PICALM	-0.85401	6.93613	32.3733	2.47555e-06	2.43905e-05
CREB3L2	-1.08993	4.58625	32.33	2.50341e-06	2.46461e-05
AHCTF1	-0.969013	4.26143	32.3127	2.51461e-06	2.47221e-05
CDC37	0.707874	9.56515	32.3122	2.51496e-06	2.47221e-05
ATP6V1G1	0.606479	9.36266	32.3081	2.5176e-06	2.47293e-05
MAP3K3	-1.30463	3.93912	32.2766	2.53823e-06	2.49129e-05
ATG16L2	1.27739	3.86208	32.2558	2.55191e-06	2.50281e-05
ARHGEF39	-1.53957	1.78254	32.226	2.57167e-06	2.52027e-05
NUMB	-1.43055	4.32151	32.2183	2.57684e-06	2.52343e-05
CUX1	-1.27168	4.97589	32.1834	2.6002e-06	2.54402e-05
NDUFB10	0.589986	7.34111	32.181	2.60182e-06	2.54402e-05
NAV2	-2.36909	4.46172	32.1718	2.60807e-06	2.5482e-05
SMAD5	-0.64123	5.41974	32.1549	2.6195e-06	2.55743e-05
MEA1	0.731469	6.77861	32.1299	2.63655e-06	2.57213e-05
RPS8	0.46107	11.6422	32.0999	2.65709e-06	2.59021e-05
ZCCHC10	0.837279	5.74439	32.0762	2.67349e-06	2.60423e-05
ARHGAP19	-0.874844	4.55621	32.0308	2.70522e-06	2.63153e-05
ADCY1	-1.07997	4.25275	32.0303	2.7056e-06	2.63153e-05
RASAL2-AS1	1.40725	3.02072	32.0258	2.70871e-06	2.63258e-05
BBC3	-1.24105	5.65444	32.0008	2.72641e-06	2.64778e-05
SNX9	-1.34778	4.85223	31.9974	2.72883e-06	2.64814e-05
ABHD17C	-0.792766	6.54102	31.9876	2.73572e-06	2.65283e-05
UTY	-1.9393	1.26994	31.9229	2.78216e-06	2.69583e-05
GID8	0.68388	8.32713	31.9082	2.79283e-06	2.70244e-05
LOC101927021	1.19463	4.09425	31.9078	2.79317e-06	2.70244e-05
ATP5B	0.493544	9.0513	31.8939	2.80326e-06	2.71017e-05
SLC20A1	0.521596	6.16702	31.8852	2.80964e-06	2.7143e-05
ORC6	1.32787	6.06809	31.88	2.81339e-06	2.71589e-05
TTC27	-1.09478	3.92993	31.8592	2.82872e-06	2.72864e-05
TMEM101	0.572563	5.75755	31.8516	2.83433e-06	2.73202e-05
TAF1	-1.09466	6.16946	31.8087	2.8662e-06	2.76067e-05
CNKSR2	-2.37997	1.39063	31.8017	2.87145e-06	2.76366e-05
CDKN2AIP	1.0874	2.73365	31.7868	2.88256e-06	2.77106e-05
KATNBL1	-0.992213	3.52673	31.782	2.88623e-06	2.77106e-05
KANSL1-AS1	1.06867	2.86434	31.7816	2.88651e-06	2.77106e-05
RBMS3	-2.48936	2.33891	31.78	2.88773e-06	2.77106e-05
CTDSPL	-1.11465	4.08524	31.7696	2.89558e-06	2.77653e-05
IGF2BP1	-1.02313	5.23047	31.747	2.91266e-06	2.79083e-05
ARRDC4	1.92444	2.54487	31.7222	2.93157e-06	2.80687e-05
KIAA0922	-1.56735	2.86159	31.7075	2.9429e-06	2.81562e-05
OAZ1	0.739931	9.39839	31.6175	3.01293e-06	2.88049e-05
AP2M1	0.611767	6.74412	31.6096	3.01912e-06	2.88427e-05
DAD1	0.545473	7.00838	31.5942	3.03133e-06	2.89379e-05
EFTUD1	-1.1233	3.84319	31.4856	3.11876e-06	2.97505e-05
VPS37A	-0.95983	3.94353	31.4669	3.13406e-06	2.98743e-05
COBLL1	-2.71667	1.78819	31.458	3.1414e-06	2.99222e-05
DIXDC1	-1.83313	1.83325	31.4504	3.14768e-06	2.99599e-05
JAK2	-1.42272	2.99079	31.4009	3.18884e-06	3.03293e-05
KIAA1549	-1.72719	2.3625	31.3541	3.22826e-06	3.06815e-05
EPHA3	-1.93147	2.51559	31.3457	3.23539e-06	3.07238e-05
SPEN	-0.746457	4.97419	31.3427	3.23791e-06	3.07238e-05
TNRC6A	-0.738172	6.4114	31.3404	3.23985e-06	3.07238e-05
PHF5A	0.758738	7.55829	31.3327	3.24647e-06	3.0764e-05
CPEB3	-3.25088	0.734106	31.3021	3.27263e-06	3.09891e-05
EGR3	2.98085	0.736782	31.2939	3.27967e-06	3.10329e-05
ZBTB43	0.738314	5.84969	31.2205	3.34368e-06	3.16154e-05
ZNRD1	0.751213	6.13129	31.2033	3.35881e-06	3.17229e-05
ZNF281	0.799781	5.79086	31.202	3.35997e-06	3.17229e-05
DLG1	-1.41941	4.09006	31.1987	3.36291e-06	3.17275e-05
LMNB1	-1.04233	5.73614	31.1879	3.37248e-06	3.178e-05
TSR2	0.801798	6.6261	31.1869	3.3734e-06	3.178e-05
MFHAS1	-1.11787	5.01133	31.1764	3.38275e-06	3.18447e-05
ENOX2	-1.9106	5.3344	31.1673	3.39082e-06	3.18974e-05
TMEM81	1.48533	1.85835	31.0946	3.45641e-06	3.24908e-05
C9orf78	0.66389	7.58279	31.0724	3.47674e-06	3.26581e-05
HMGN1	0.71776	8.40587	31.0605	3.48771e-06	3.27206e-05
RPUSD2	0.840236	6.68757	31.0596	3.48847e-06	3.27206e-05
UBE2O	-0.769979	5.7871	30.9972	3.54648e-06	3.32405e-05
SCAMP3	0.714041	6.13239	30.9331	3.60711e-06	3.37843e-05
RB1CC1	-0.883084	5.91727	30.9292	3.61083e-06	3.37919e-05
SBDSP1	1.61582	3.86394	30.9267	3.61317e-06	3.37919e-05
CPSF2	-0.681243	5.25752	30.8875	3.65085e-06	3.41195e-05
RNF114	0.562182	7.3146	30.8705	3.66727e-06	3.42482e-05
SLC8A1	-1.98412	3.72536	30.8624	3.67517e-06	3.42971e-05
HSPA12A	-0.928966	3.09378	30.8524	3.68498e-06	3.43638e-05
RANBP2	-0.74148	6.34399	30.8479	3.68935e-06	3.43797e-05
ZBTB4	-0.970083	4.40873	30.8362	3.70081e-06	3.44616e-05
SQSTM1	0.66642	9.08049	30.8143	3.72229e-06	3.46366e-05
HDAC4	-1.92551	2.7411	30.8037	3.73283e-06	3.47097e-05
HOMEZ	1.2344	2.15262	30.7337	3.80272e-06	3.53341e-05
UTP3	0.944351	7.51901	30.6658	3.87193e-06	3.59273e-05
KLHL15	1.89693	4.48865	30.6656	3.87213e-06	3.59273e-05
RALGPS2	-1.61104	4.24062	30.6585	3.87942e-06	3.5969e-05
CLDN14	-1.98424	1.85657	30.6256	3.91352e-06	3.62591e-05
PRELID2	-0.998373	3.4545	30.6172	3.9222e-06	3.63135e-05
PACSIN2	-0.908148	6.42678	30.5918	3.94886e-06	3.65341e-05
B4GALT5	-0.912277	7.43127	30.577	3.9644e-06	3.66515e-05
FMNL2	-1.2538	5.20865	30.5729	3.96868e-06	3.66648e-05
LYST	-1.62305	3.65005	30.5574	3.98516e-06	3.67672e-05
ANKRD13C	-1.02256	4.43585	30.5571	3.98547e-06	3.67672e-05
ZFYVE16	-1.15179	4.57655	30.5504	3.99262e-06	3.68068e-05
WDR33	-0.714133	5.08402	30.5378	4.006e-06	3.69038e-05
ZNF264	0.838204	4.36292	30.5274	4.0171e-06	3.69797e-05
MCOLN2	-0.762295	3.99804	30.4931	4.05397e-06	3.72925e-05
KCTD20	-0.716955	6.71083	30.4824	4.06557e-06	3.73725e-05
SNORD43	3.0993	1.05602	30.4739	4.07473e-06	3.743e-05
EXO5	1.55944	3.55818	30.4538	4.09659e-06	3.76041e-05
SHPRH	-1.41637	2.59502	30.3807	4.17727e-06	3.8295e-05
ESF1	-0.863419	6.73009	30.38	4.17809e-06	3.8295e-05
CSAG4	2.54793	1.80538	30.3776	4.18077e-06	3.8295e-05
DLC1	-0.586661	5.77884	30.3728	4.18611e-06	3.83167e-05
PBX3	-1.56069	4.504	30.3549	4.2062e-06	3.84733e-05
NCBP2-AS2	0.901057	7.62127	30.3268	4.23786e-06	3.87354e-05
PPFIBP1	-1.0338	5.81199	30.3036	4.26421e-06	3.89486e-05
RTF1	-0.554969	7.69929	30.2878	4.2823e-06	3.90862e-05
MAP1LC3B	0.87322	7.27224	30.2643	4.3093e-06	3.93048e-05
ITSN1	-1.26226	4.50644	30.2573	4.31729e-06	3.93499e-05
C8orf76	0.743057	4.91948	30.2386	4.33905e-06	3.95203e-05
CDC20	-0.767301	6.45743	30.2185	4.3624e-06	3.97049e-05
PHF8	-0.857198	5.48995	30.196	4.38877e-06	3.99168e-05
TFDP2	-0.703054	5.27278	30.1663	4.4238e-06	4.0207e-05
GBX2	1.44572	2.42477	30.1595	4.43182e-06	4.02516e-05
RBM8A	0.723939	8.77946	30.1441	4.45023e-06	4.03903e-05
RNF13	-1.04187	4.04005	30.1328	4.46364e-06	4.04835e-05
BFAR	-0.714504	6.28612	30.103	4.49955e-06	4.07806e-05
RIOK1	-0.521083	5.69144	30.094	4.51043e-06	4.08504e-05
GINS1	-0.702176	6.17168	30.0912	4.51376e-06	4.08519e-05
RPL12	0.547571	9.5484	30.0552	4.55759e-06	4.12197e-05
ZNF436	1.85576	3.10273	30.0183	4.60292e-06	4.16005e-05
PAX8-AS1	0.856997	4.7591	29.9808	4.64954e-06	4.19924e-05
RFXAP	-1.61618	2.04908	29.9596	4.67617e-06	4.22033e-05
SYT14	-0.990666	3.04218	29.9498	4.68841e-06	4.22842e-05
DCAF16	-0.779744	6.43644	29.9023	4.74877e-06	4.27986e-05
PEX19	0.548552	5.35071	29.8863	4.76927e-06	4.29468e-05
MTHFD2	0.670865	7.1205	29.8842	4.77186e-06	4.29468e-05
LRIG2	-1.18291	3.13133	29.8626	4.79979e-06	4.3168e-05
BUB1	-0.812041	4.60083	29.8352	4.83526e-06	4.34567e-05
SNTB1	-1.65834	3.25035	29.7961	4.88657e-06	4.38873e-05
TIMM10	0.674861	6.61013	29.7841	4.90235e-06	4.39983e-05
HOXD3	2.2657	0.61122	29.7796	4.90831e-06	4.40146e-05
MRPL38	0.664852	5.50772	29.7776	4.91099e-06	4.40146e-05
STK40	-0.77009	5.93681	29.7522	4.94467e-06	4.42857e-05
FAM168A	-1.06171	3.8434	29.7384	4.96309e-06	4.44199e-05
PHF20	-1.3199	4.90635	29.7331	4.97022e-06	4.44528e-05
FRAT2	-0.684718	5.44381	29.7283	4.97669e-06	4.44798e-05
GNPTAB	-0.737703	4.89838	29.715	4.99459e-06	4.46089e-05
KMT2C	-1.36442	3.38248	29.6963	5.01994e-06	4.48042e-05
HNRNPA0	0.624289	8.49854	29.6908	5.02738e-06	4.48396e-05
FAM69A	-1.45965	2.17791	29.6641	5.06366e-06	4.5132e-05
TOMM5	0.578341	7.90318	29.6405	5.09619e-06	4.53906e-05
C1orf122	0.753026	6.949	29.6196	5.12506e-06	4.56162e-05
YKT6	0.627204	8.91148	29.5955	5.15854e-06	4.58826e-05
KMT2E	-0.68896	5.483	29.5717	5.19188e-06	4.61472e-05
UVSSA	-1.48073	2.25558	29.5606	5.20746e-06	4.62539e-05
NDOR1	0.863546	4.00237	29.5527	5.21854e-06	4.62983e-05
EIF2AK2	-0.817058	4.79556	29.552	5.21964e-06	4.62983e-05
RARS	-0.584552	8.13257	29.5019	5.29092e-06	4.68983e-05
ADNP	-0.681401	5.81955	29.4929	5.30386e-06	4.69807e-05
RER1	0.687086	8.06966	29.4786	5.32444e-06	4.71306e-05
USP6NL	-0.874552	4.2024	29.4235	5.40458e-06	4.78072e-05
SMAD2	-0.755802	5.30163	29.3981	5.44188e-06	4.80768e-05
LOC401320	-1.23576	3.45826	29.3977	5.44252e-06	4.80768e-05
WARS2	-1.02519	3.99208	29.3644	5.49197e-06	4.84805e-05
CECR5-AS1	1.96953	1.88256	29.3485	5.51576e-06	4.86571e-05
FGFR3	2.03914	1.95215	29.3182	5.56134e-06	4.90257e-05
UBE3D	-1.57417	2.57386	29.2897	5.60449e-06	4.93724e-05
C18orf25	-0.844677	4.46903	29.2825	5.61557e-06	4.94361e-05
ZNF627	1.79879	2.05621	29.2602	5.64974e-06	4.9703e-05
DCAF5	-0.893069	6.11241	29.2544	5.65855e-06	4.9715e-05
HEXIM1	2.12986	8.06764	29.2543	5.6588e-06	4.9715e-05
ZNF740	0.882009	4.21153	29.238	5.6839e-06	4.99014e-05
GPX4	0.584846	6.38207	29.2347	5.689e-06	4.99123e-05
TK1	0.692992	5.71754	29.2203	5.7114e-06	5.00748e-05
MAML2	-2.91429	1.20271	29.2148	5.71991e-06	5.01152e-05
FAM107B	-0.658477	5.44825	29.1929	5.75407e-06	5.03803e-05
CFL1	0.561299	9.70999	29.1843	5.76764e-06	5.04649e-05
INTS7	-0.941883	4.06199	29.1754	5.78165e-06	5.05532e-05
LAMTOR4	0.637908	6.65247	29.1489	5.8235e-06	5.08824e-05
TREX1	0.947257	2.9973	29.1466	5.82719e-06	5.08824e-05
BICD1	-2.7268	1.26832	29.1012	5.89969e-06	5.14806e-05
ZNF606	1.99986	1.067	29.0964	5.90754e-06	5.15143e-05
USP10	-0.681238	5.56549	29.0679	5.95365e-06	5.18813e-05
DOCK9	-1.56444	3.08014	29.0345	6.00816e-06	5.23209e-05
PTCD3	-0.689007	6.49786	29.0213	6.02985e-06	5.24744e-05
MTA3	-0.965089	4.51017	29.0018	6.06212e-06	5.27196e-05
RPA2	0.623174	7.14232	28.98	6.09826e-06	5.29981e-05
PPP1R26	-1.12389	3.7802	28.9578	6.13538e-06	5.32848e-05
GRHPR	0.535211	5.85942	28.9232	6.19376e-06	5.37557e-05
TMED9	0.717987	10.2085	28.8693	6.28588e-06	5.45185e-05
XXYLT1	-0.762367	5.297	28.8615	6.29927e-06	5.45979e-05
CDK17	-1.88971	5.21445	28.8548	6.31089e-06	5.46619e-05
PIK3R1	-0.981804	4.11903	28.8342	6.34659e-06	5.49342e-05
ZNF669	1.60686	2.60256	28.8159	6.37843e-06	5.51727e-05
MNX1	0.941731	5.08974	28.792	6.42042e-06	5.54988e-05
NCK2	-1.25431	4.29774	28.7817	6.43846e-06	5.56175e-05
DEPDC1B	-0.906648	4.46629	28.7659	6.46656e-06	5.58227e-05
ASCC1	-0.745567	4.92134	28.7607	6.47571e-06	5.58464e-05
PPHLN1	-0.611793	6.10738	28.7595	6.47796e-06	5.58464e-05
PDCD11	-0.647976	7.02005	28.7499	6.49505e-06	5.59279e-05
SRPK1	-0.509173	6.03176	28.7493	6.49608e-06	5.59279e-05
MCL1	0.64604	9.25997	28.7163	6.55514e-06	5.63987e-05
BACE1	0.89749	4.57752	28.68	6.62091e-06	5.68928e-05
ANKRD39	-0.51362	7.58483	28.6792	6.62234e-06	5.68928e-05
COQ10A	0.93427	4.27258	28.6756	6.62879e-06	5.68928e-05
ANKIB1	-1.18059	3.57153	28.6749	6.63022e-06	5.68928e-05
SLC15A4	-0.671324	5.15319	28.6647	6.64865e-06	5.70131e-05
POLE4	0.687912	5.23272	28.6525	6.67101e-06	5.71667e-05
ZSWIM5	-1.88046	2.0603	28.6448	6.68512e-06	5.72497e-05
PSMB4	0.462763	9.31788	28.6149	6.74035e-06	5.76843e-05
TMEM134	0.599374	5.32768	28.5845	6.7971e-06	5.81314e-05
ZDHHC21	-1.2947	2.4239	28.5697	6.82481e-06	5.83298e-05
RORB	-3.6951	0.712678	28.561	6.84106e-06	5.84297e-05
NDUFA4	0.653134	8.41802	28.557	6.84866e-06	5.84297e-05
EPB41L4A-AS1	0.760597	6.20947	28.5562	6.8501e-06	5.84297e-05
PPP2R2A	-0.811945	6.54341	28.5528	6.85655e-06	5.84461e-05
MRPL44	0.841801	5.8514	28.5432	6.87465e-06	5.85617e-05
TBC1D22B	-1.00695	3.59094	28.5147	6.92901e-06	5.89857e-05
AQR	-0.716283	4.2709	28.5073	6.94313e-06	5.90499e-05
TTLL7	-1.62997	2.06454	28.5059	6.9457e-06	5.90499e-05
KRBA2	-1.89778	1.83514	28.5023	6.95255e-06	5.90692e-05
RPL15	0.436571	9.98288	28.4814	6.99284e-06	5.93724e-05
KLF7	-1.40626	3.57949	28.4564	7.04124e-06	5.97285e-05
PDP1	1.06351	4.4768	28.4549	7.04404e-06	5.97285e-05
S100A13	0.927676	8.05285	28.4487	7.05625e-06	5.97927e-05
TOLLIP-AS1	1.80497	2.48579	28.4047	7.14233e-06	6.04824e-05
JMY	-1.55191	3.02924	28.3843	7.1828e-06	6.07852e-05
ZNF584	1.04834	4.69284	28.3818	7.18766e-06	6.07864e-05
NAA30	0.698198	5.19212	28.3677	7.21572e-06	6.09837e-05
HSBP1	0.65332	8.48533	28.3633	7.22455e-06	6.10183e-05
MBP	-0.654802	6.7836	28.3079	7.33606e-06	6.19196e-05
ERICH1	-1.04217	3.50122	28.2784	7.39601e-06	6.23848e-05
POP7	0.704892	8.43668	28.2466	7.4615e-06	6.28961e-05
VTI1A	-1.35016	3.39485	28.2406	7.4738e-06	6.29586e-05
RAB2A	-0.710404	7.16694	28.235	7.48555e-06	6.30164e-05
SEMA6D	-1.09276	3.24428	28.2303	7.49517e-06	6.30562e-05
ZFAND2A	0.939314	4.16075	28.2182	7.52034e-06	6.32268e-05
NT5DC2	0.696743	4.40946	28.1999	7.55868e-06	6.35077e-05
ADCY9	-1.13762	3.16661	28.186	7.58772e-06	6.37102e-05
FAM208B	-1.04981	2.93285	28.1835	7.59307e-06	6.37136e-05
PCNA	1.08928	7.32086	28.1732	7.61467e-06	6.38533e-05
MAPK4	-0.8743	3.13705	28.1535	7.65641e-06	6.41616e-05
ZNF721	0.854698	4.72333	28.1487	7.66656e-06	6.42049e-05
CNOT6	-0.695161	5.73859	28.1076	7.7545e-06	6.48993e-05
MET	-1.25186	6.76754	28.1028	7.76494e-06	6.49445e-05
ZNF700	1.05793	2.65092	28.0919	7.78851e-06	6.50994e-05
RCOR2	1.70983	2.44128	28.0258	7.9328e-06	6.62625e-05
ZNF749	1.95532	1.95446	28.0219	7.94128e-06	6.62904e-05
RAB6A	-0.772798	5.61906	28.0126	7.96186e-06	6.63889e-05
POLR1A	-1.06895	2.91394	28.0119	7.96337e-06	6.63889e-05
UCHL5	-0.43899	6.31059	28.0082	7.97157e-06	6.64143e-05
ATG5	-1.30098	3.75506	28.005	7.9787e-06	6.64144e-05
ZNF516	-1.08346	3.16052	28.0036	7.98188e-06	6.64144e-05
RPS27	0.463607	9.67556	27.9955	7.9998e-06	6.65206e-05
ARHGAP10	-1.47991	3.05857	27.9679	8.06141e-06	6.69897e-05
CCND3	0.580765	6.53965	27.9205	8.16839e-06	6.7835e-05
HMGCL	0.967364	4.35705	27.904	8.20612e-06	6.81045e-05
SLC11A2	-0.522245	6.00313	27.8687	8.2872e-06	6.87332e-05
CCDC88C	-3.50299	0.593424	27.8645	8.29703e-06	6.8768e-05
C3orf58	0.865389	4.35642	27.8623	8.30207e-06	6.8768e-05
SPR	0.644185	5.99285	27.7874	8.47728e-06	7.01743e-05
SLC10A3	1.13695	3.4913	27.7644	8.53188e-06	7.05809e-05
HMMR	-0.949652	5.20199	27.7515	8.56259e-06	7.07896e-05
ZCCHC6	-0.943675	3.38429	27.7446	8.57913e-06	7.08809e-05
IL11	1.79775	3.0002	27.7376	8.59601e-06	7.09749e-05
GTF3C1	-0.667425	5.81398	27.7191	8.64054e-06	7.12969e-05
PANX2	1.28736	3.68943	27.7107	8.66072e-06	7.14177e-05
LINC01604	0.962922	4.29128	27.6746	8.74854e-06	7.20958e-05
PRICKLE3	-0.953035	4.63175	27.6675	8.76604e-06	7.21777e-05
SCAMP1	-0.83975	4.30968	27.666	8.76968e-06	7.21777e-05
DYNLL2	0.861212	6.07304	27.6507	8.8072e-06	7.24403e-05
CNBP	0.571978	7.38932	27.6189	8.88611e-06	7.30428e-05
UST	-1.87111	2.33214	27.5893	8.9599e-06	7.36024e-05
ATXN1	-2.56264	2.36249	27.5752	8.99538e-06	7.38469e-05
MAFA	3.79884	0.719836	27.5716	9.00444e-06	7.38742e-05
ABT1	0.718828	7.45651	27.5572	9.04097e-06	7.41268e-05
BARD1	-0.850744	3.91903	27.5544	9.04792e-06	7.41366e-05
HAUS3	1.34996	3.38606	27.5307	9.10834e-06	7.45843e-05
SOCS7	-0.556828	6.39851	27.5213	9.13227e-06	7.47328e-05
MBD2	-0.736261	4.30012	27.517	9.14325e-06	7.47752e-05
ENDOG	0.670642	5.61666	27.5116	9.15733e-06	7.48429e-05
GSE1	-1.52022	3.39511	27.4974	9.1937e-06	7.50925e-05
MYL6	0.64334	8.68739	27.467	9.27263e-06	7.56893e-05
MBNL2	-2.41266	2.26897	27.4575	9.29724e-06	7.58422e-05
DHX38	0.587167	7.31025	27.4502	9.31636e-06	7.59501e-05
SEL1L	-0.649079	4.74561	27.445	9.32994e-06	7.59536e-05
NRG3	-1.53135	1.70278	27.444	9.33264e-06	7.59536e-05
ARL4C	1.20015	5.32697	27.4433	9.33445e-06	7.59536e-05
SS18	-0.690716	5.05749	27.4391	9.34536e-06	7.59944e-05
PAFAH1B2	-0.462937	7.73958	27.4111	9.41908e-06	7.65456e-05
CRY1	-1.0716	4.14081	27.3861	9.48554e-06	7.70372e-05
RFWD3	-0.681786	5.77406	27.3806	9.50024e-06	7.7108e-05
SCO1	0.589027	6.44436	27.3744	9.51695e-06	7.7195e-05
ZFAT	-2.28218	1.59293	27.3559	9.56648e-06	7.75079e-05
DPP7	0.840328	5.93158	27.3555	9.56754e-06	7.75079e-05
FAM126B	-1.16008	3.82794	27.3422	9.60349e-06	7.77503e-05
MEGF9	-1.70081	2.8065	27.3018	9.71311e-06	7.85885e-05
KLHDC10	-0.887052	4.89258	27.2926	9.73848e-06	7.87443e-05
TXNIP	0.660795	6.65421	27.2901	9.7451e-06	7.87485e-05
DGKH	-1.40975	3.5007	27.2741	9.78931e-06	7.90561e-05
RNF169	-0.766678	4.41717	27.2712	9.79728e-06	7.9071e-05
LCORL	-0.921933	3.56624	27.2669	9.80897e-06	7.91159e-05
PDE3B	-1.52391	2.58273	27.2642	9.81669e-06	7.91287e-05
OSBPL3	-1.27426	2.2917	27.2561	9.83895e-06	7.92586e-05
ACP1	0.568746	7.42563	27.2402	9.88312e-06	7.95647e-05
FAM89B	0.684127	4.428	27.2369	9.89233e-06	7.95892e-05
CBL	-1.24781	3.99539	27.2233	9.93042e-06	7.98458e-05
TNKS	-1.03275	3.98815	27.2178	9.94582e-06	7.98831e-05
ZNF92	1.11203	3.34991	27.2172	9.94744e-06	7.98831e-05
NUFIP2	0.616488	5.77227	27.1992	9.99807e-06	8.02397e-05
COX6A1	0.521692	7.46288	27.1909	1.00215e-05	8.03777e-05
GPS1	0.6952	5.98997	27.1734	1.00712e-05	8.07257e-05
ANAPC11	0.535848	7.75533	27.1636	1.00991e-05	8.08993e-05
PRELID1	0.562859	7.98156	27.1572	1.01172e-05	8.09938e-05
FRA10AC1	-0.666032	5.51875	27.1505	1.01363e-05	8.10966e-05
RIOK2	0.897433	4.25994	27.146	1.01493e-05	8.11502e-05
PRDX6	0.468355	8.06452	27.1136	1.02426e-05	8.18456e-05
LOC100287015	1.78486	2.22169	27.0888	1.03144e-05	8.23682e-05
WDR7	-2.37997	1.42944	27.0757	1.03527e-05	8.26226e-05
UBAC2	-0.833707	5.96174	27.067	1.03782e-05	8.27278e-05
OSER1	0.570414	5.19752	27.0669	1.03787e-05	8.27278e-05
CCDC14	-0.552386	5.09292	27.0473	1.04363e-05	8.31359e-05
RALGAPB	-0.897229	4.69197	27.0442	1.04455e-05	8.31578e-05
LUC7L	0.741073	5.21025	27.0074	1.05548e-05	8.3976e-05
MECP2	-0.780439	5.03952	27.0031	1.05677e-05	8.40265e-05
MAT2A	-0.769908	7.80403	26.9828	1.06283e-05	8.4457e-05
SIRT7	0.851479	5.2075	26.936	1.07702e-05	8.55317e-05
NDUFV3	0.591109	6.1896	26.9324	1.07813e-05	8.55668e-05
PNPO	0.678073	6.96859	26.9238	1.08075e-05	8.57056e-05
GOLIM4	-0.92102	4.8571	26.9223	1.08121e-05	8.57056e-05
CPB2-AS1	-0.921738	4.57785	26.8721	1.09672e-05	8.6882e-05
E2F1	0.781737	5.27784	26.8542	1.10229e-05	8.72694e-05
CHML	-0.963763	3.74626	26.8385	1.1072e-05	8.75513e-05
APRT	0.597793	6.90019	26.8385	1.1072e-05	8.75513e-05
HIC2	0.832497	6.24964	26.8307	1.10965e-05	8.76913e-05
MSX1	0.96833	6.14556	26.8084	1.11673e-05	8.81961e-05
KANSL2	0.986023	4.33799	26.8022	1.11867e-05	8.82956e-05
CCDC12	-0.752883	4.7128	26.7721	1.12828e-05	8.89999e-05
UBE2Q2	-0.895944	3.92577	26.7642	1.13084e-05	8.9147e-05
SPG20	-1.01142	5.35601	26.7605	1.13203e-05	8.9186e-05
TIAM2	-1.75512	1.62099	26.7421	1.13796e-05	8.9599e-05
HDHD1	-0.723359	6.28328	26.72	1.14512e-05	9.01075e-05
NAA25	-0.82465	3.83591	26.6948	1.15336e-05	9.07004e-05
ZNF106	-0.582414	7.28268	26.6822	1.1575e-05	9.0971e-05
PJA2	-0.742961	4.96218	26.6788	1.15862e-05	9.10031e-05
TCF19	0.665392	5.04418	26.6609	1.16454e-05	9.14126e-05
TBC1D14	-0.867647	4.90182	26.6373	1.17238e-05	9.19722e-05
CEBPA	1.33274	3.19741	26.6344	1.17335e-05	9.19923e-05
EIF2S1	0.523835	6.24533	26.6249	1.17653e-05	9.21857e-05
SLC22A23	-1.26956	4.74402	26.6117	1.18098e-05	9.24376e-05
DACT1	1.46161	2.92316	26.6111	1.18118e-05	9.24376e-05
MPP5	-0.90642	4.26244	26.5805	1.19153e-05	9.31379e-05
FNDC3A	-0.843888	4.29854	26.5804	1.19158e-05	9.31379e-05
MKRN2	0.642843	4.6542	26.554	1.20059e-05	9.37854e-05
SLC7A2	-0.791351	3.99075	26.549	1.20227e-05	9.38603e-05
C16orf95	0.844168	3.06237	26.5347	1.20719e-05	9.41869e-05
PIBF1	-2.18416	2.1078	26.5247	1.21067e-05	9.44012e-05
C5orf24	0.6485	5.55514	26.5152	1.21393e-05	9.45988e-05
CKAP4	0.498825	7.55753	26.4757	1.2277e-05	9.55826e-05
ULK3	0.710239	7.08787	26.4748	1.22804e-05	9.55826e-05
DAAM2	-0.82318	4.21431	26.4541	1.2353e-05	9.60897e-05
SLC17A5	-0.873741	5.13778	26.4397	1.2404e-05	9.64056e-05
MTMR6	-0.8791	5.74291	26.4384	1.24086e-05	9.64056e-05
USP54	-0.966108	3.36331	26.4291	1.24417e-05	9.66049e-05
ORC1	1.11529	4.42798	26.3971	1.25561e-05	9.74341e-05
TRMT13	-0.819415	3.84496	26.382	1.26105e-05	9.77704e-05
PARTICL	1.05479	2.88032	26.3809	1.26146e-05	9.77704e-05
ZC3H11A	-0.705189	5.27436	26.378	1.26248e-05	9.77909e-05
TMF1	-0.746827	4.97692	26.3692	1.26567e-05	9.79794e-05
ZNF805	1.31206	2.77954	26.3656	1.26698e-05	9.80221e-05
AGPAT4	-1.11029	3.11373	26.3626	1.26808e-05	9.80478e-05
CPT2	0.809177	4.77005	26.3559	1.27052e-05	9.81776e-05
NDUFA2	0.469856	7.35168	26.3391	1.27663e-05	9.85911e-05
COA5	0.999205	5.99173	26.3354	1.27799e-05	9.86369e-05
NR2C2	-1.21209	3.09212	26.3115	1.28675e-05	9.92539e-05
ZNF655	0.449655	6.37282	26.3066	1.28857e-05	9.93346e-05
TRMT1L	-0.801182	6.11074	26.3041	1.28949e-05	9.93463e-05
HELZ2	0.862443	5.80755	26.2891	1.29506e-05	9.97158e-05
TAF10	0.610084	5.01807	26.2584	1.30649e-05	0.000100529
UNKL	0.874432	4.28068	26.2566	1.30718e-05	0.000100529
THADA	-0.84585	5.07438	26.2539	1.30819e-05	0.000100547
NOX4	-1.66188	2.22235	26.2381	1.31413e-05	0.000100943
ARID5A	0.805195	4.52453	26.2316	1.31658e-05	0.000101071
EXOSC10	-0.491488	5.87837	26.2267	1.31841e-05	0.000101152
RASSF8	-1.55708	4.94987	26.2187	1.32146e-05	0.000101325
LURAP1	-1.53769	2.13029	26.2115	1.32418e-05	0.000101424
ECD	-0.597154	4.75799	26.2112	1.32432e-05	0.000101424
C6orf226	0.919058	4.22269	26.1979	1.32938e-05	0.000101751
NMNAT1	0.915063	3.84976	26.1949	1.33052e-05	0.000101778
SMG6	-1.30116	3.15566	26.1865	1.33372e-05	0.000101962
ATP10A	-1.52893	2.02929	26.1762	1.33768e-05	0.000102204
TIGD6	1.44425	2.10447	26.1404	1.35152e-05	0.000103155
RNF34	0.753544	6.26787	26.1399	1.35172e-05	0.000103155
IBA57	1.03741	3.81987	26.1276	1.3565e-05	0.00010344
MMACHC	-1.71446	1.86888	26.1261	1.35707e-05	0.00010344
GFPT1	-0.821118	5.76055	26.101	1.36693e-05	0.00010413
AGPAT3	-0.619628	6.12019	26.091	1.37086e-05	0.000104368
PRKCE	-2.92997	1.47814	26.0866	1.37259e-05	0.000104439
STX6	-0.633516	5.51844	26.0808	1.37489e-05	0.000104552
ARRDC3	1.13788	3.73856	26.0574	1.38417e-05	0.000105196
FANCC	-1.50512	2.49842	26.0179	1.39999e-05	0.000106335
LOC100379224	2.56906	1.89104	26.0116	1.40253e-05	0.000106465
TMBIM1	0.584383	5.79594	26.0073	1.4043e-05	0.000106537
WSB2	0.486829	6.22561	25.9694	1.4197e-05	0.000107642
ECH1	0.585185	6.31219	25.9656	1.42124e-05	0.000107662
CCNT2	0.871468	4.16961	25.9647	1.42163e-05	0.000107662
LIN52	-1.22187	2.45844	25.9191	1.44045e-05	0.000109023
SH3TC1	-0.80283	3.78804	25.9169	1.44138e-05	0.000109029
DUSP16	-1.11734	6.2868	25.9117	1.44354e-05	0.000109129
METTL21A	-0.585187	5.11296	25.9075	1.44526e-05	0.000109171
INPP5A	-1.14645	4.85367	25.9063	1.44579e-05	0.000109171
ZBTB9	0.904514	4.07847	25.9027	1.4473e-05	0.000109221
FANCL	-0.510275	6.46818	25.888	1.45344e-05	0.00010962
RBM6	-0.861659	4.29966	25.8251	1.4801e-05	0.000111566
EPG5	-1.01597	2.96469	25.8178	1.48323e-05	0.000111662
WASF2	-0.457049	7.17487	25.8156	1.48417e-05	0.000111662
LINC00476	1.04345	3.87322	25.8152	1.48434e-05	0.000111662
RPL7A	0.495084	11.4712	25.814	1.48485e-05	0.000111662
KRT10	0.634244	8.1281	25.7758	1.50136e-05	0.000112839
EIF4G2	0.451863	9.76035	25.7617	1.50747e-05	0.000113231
LOC100130357	0.98762	2.37919	25.7386	1.51762e-05	0.000113928
GTPBP1	0.549968	5.40641	25.7095	1.53042e-05	0.000114822
ROR1	-2.69226	1.31258	25.6778	1.54457e-05	0.000115755
SNAI3-AS1	2.44892	0.680903	25.6761	1.54533e-05	0.000115755
MTDH	-0.87692	8.69241	25.6756	1.54556e-05	0.000115755
ASB6	0.789027	5.07575	25.671	1.54763e-05	0.000115808
JTB	0.44016	7.80974	25.67	1.54806e-05	0.000115808
CBX3P2	1.63645	1.46807	25.6205	1.57043e-05	0.000117414
NENF	0.599612	6.12557	25.5932	1.58292e-05	0.000118279
PPP2R3C	-0.79043	5.35016	25.5808	1.58866e-05	0.000118614
GCC2	-0.818633	4.44747	25.5795	1.58924e-05	0.000118614
ZC3H4	-0.76779	5.61581	25.5458	1.60491e-05	0.000119713
KIF3A	-1.19707	4.04072	25.5428	1.6063e-05	0.000119728
ZNF134	1.14986	2.8699	25.5414	1.60695e-05	0.000119728
SKIDA1	1.61297	1.85593	25.5134	1.62009e-05	0.000120635
VANGL1	-0.821352	3.94719	25.5114	1.621e-05	0.000120635
CDC14A	-1.69171	2.02135	25.4807	1.63556e-05	0.000121648
TUBB2A	0.764079	8.64934	25.4547	1.64795e-05	0.0001225
NGRN	0.781667	8.13913	25.4519	1.64932e-05	0.000122531
MZF1	1.4464	1.15807	25.4488	1.65081e-05	0.000122571
KCNK5	2.304	1.52063	25.4426	1.65376e-05	0.000122719
CLP1	1.38294	5.02283	25.4151	1.66707e-05	0.00012359
EIF2B1	0.715079	5.97749	25.4144	1.66742e-05	0.00012359
DHX57	-1.03223	3.55017	25.4101	1.66948e-05	0.000123635
SNRPD3	0.523552	9.33997	25.4092	1.66994e-05	0.000123635
PDZD11	0.600428	5.056	25.4029	1.67302e-05	0.000123792
CETN3	-0.779577	6.91226	25.3951	1.67683e-05	0.000124003
LHFPL3-AS1	-0.876424	5.7488	25.356	1.69603e-05	0.000125256
CCDC50	-0.632968	6.98376	25.3557	1.69619e-05	0.000125256
SPATA13	-1.21325	2.61472	25.3531	1.69746e-05	0.000125256
ZNF670	1.14098	5.72447	25.3527	1.69766e-05	0.000125256
NHP2	0.565761	6.91996	25.322	1.71293e-05	0.00012631
ZFYVE28	-1.27026	2.56989	25.3116	1.71814e-05	0.000126622
RAPGEF6	-1.97038	1.85307	25.3019	1.72303e-05	0.00012691
SOX12	-0.731605	6.32459	25.2685	1.73991e-05	0.00012808
NOCT	1.79407	1.92468	25.2654	1.74148e-05	0.000128122
YES1	-1.06317	3.69929	25.2581	1.7452e-05	0.000128323
LOC400684	2.04416	1.01546	25.2351	1.75696e-05	0.000129114
TM2D2	0.882074	5.42349	25.2276	1.76079e-05	0.000129322
DNAJC9	0.667068	7.29765	25.221	1.76421e-05	0.000129499
PNPLA8	-0.9556	3.53112	25.217	1.76629e-05	0.000129578
TBC1D23	-1.15339	4.18576	25.2136	1.76804e-05	0.000129633
DHRS11	0.795401	3.93902	25.1967	1.77679e-05	0.0001302
TSSC1	-0.645805	5.06383	25.171	1.79021e-05	0.000131109
ZSCAN5A	-1.29128	2.91231	25.1619	1.79496e-05	0.000131382
ISM1	-2.04945	1.52183	25.1547	1.79873e-05	0.000131584
FYCO1	-1.07438	3.37668	25.1509	1.80074e-05	0.000131656
PDRG1	0.678696	6.44017	25.1445	1.80415e-05	0.00013183
RPL26L1	0.502895	5.95441	25.1285	1.81262e-05	0.000132375
EEF2KMT	0.622395	4.85596	25.1046	1.82534e-05	0.000133228
POLR2J	0.580364	6.01407	25.0976	1.82907e-05	0.000133425
ZNF576	0.738569	5.22577	25.0871	1.8347e-05	0.00013376
KIF4A	-0.726016	5.8667	25.0676	1.84524e-05	0.000134452
AUP1	0.528975	7.79634	25.0565	1.85125e-05	0.000134814
DNMBP	-1.52565	2.52688	25.0495	1.85506e-05	0.000135015
H2AFZ	0.594254	12.0929	25.0298	1.86581e-05	0.000135659
VIMP	0.690312	8.26625	25.0294	1.866e-05	0.000135659
CTDSP2	-0.562231	6.03382	25.0166	1.87306e-05	0.000136095
RBFOX2	-1.05093	5.62735	25.0094	1.87701e-05	0.000136235
VEZT	-0.894999	3.68753	25.0092	1.8771e-05	0.000136235
NPAS2	-1.6787	3.00239	24.9989	1.88278e-05	0.000136571
TXNDC17	0.873515	8.15599	24.9855	1.89023e-05	0.00013698
PYCR2	0.800186	8.2231	24.9849	1.89055e-05	0.00013698
MAVS	-0.731292	6.42303	24.9271	1.92292e-05	0.000139247
GBA2	0.626624	5.30745	24.9185	1.92781e-05	0.000139523
FIP1L1	-0.807771	6.4308	24.8976	1.93968e-05	0.00014027
BSG	0.586642	6.65995	24.8965	1.94031e-05	0.00014027
PPP2R5C	-0.595044	6.18393	24.8804	1.94949e-05	0.000140855
PNP	0.718922	5.61381	24.8488	1.96769e-05	0.00014209
IPO13	0.604911	4.38702	24.8305	1.97832e-05	0.000142778
CFLAR	-0.691988	4.56693	24.8017	1.9952e-05	0.000143916
ACVR1	-1.64599	2.58457	24.7989	1.99688e-05	0.000143956
GUCY1A2	-1.40672	2.72752	24.7909	2.00155e-05	0.000144213
RAB40C	-1.44224	2.64032	24.7871	2.00379e-05	0.000144293
GLUL	0.673017	7.25803	24.7842	2.0055e-05	0.000144336
EFHD2	0.725301	5.62097	24.781	2.0074e-05	0.000144392
RMI1	0.855586	4.51899	24.7729	2.0122e-05	0.000144657
PPARA	-1.26031	3.86335	24.7666	2.01595e-05	0.000144845
JMJD1C-AS1	3.30891	1.19759	24.7538	2.02357e-05	0.000145284
TMEM87A	-0.72851	7.49233	24.7526	2.02431e-05	0.000145284
R3HCC1L	-0.711102	4.9251	24.7382	2.03291e-05	0.00014582
TMEM229B	-1.14438	4.67788	24.7363	2.03407e-05	0.000145822
LRRC8B	-0.816153	4.68033	24.7313	2.03707e-05	0.000145956
SMC5	-0.776195	4.28341	24.6895	2.06233e-05	0.000147684
ICK	-0.792356	4.17985	24.6817	2.06709e-05	0.000147942
RPL18	0.560522	10.3852	24.6778	2.06948e-05	0.000148032
FTSJ2	0.836224	6.12957	24.6698	2.07433e-05	0.000148296
RSRC2	0.568481	7.01486	24.6502	2.08638e-05	0.000149075
DTX4	-1.20345	4.64281	24.6404	2.09244e-05	0.000149425
SOX10	-0.68091	6.31175	24.6261	2.10128e-05	0.000149974
SETD6	0.771667	5.44193	24.6095	2.11162e-05	0.000150628
ZNF28	1.50089	2.29001	24.5814	2.1293e-05	0.000151805
UPF2	-0.945518	5.49906	24.5724	2.13497e-05	0.000152045
RASA1	-1.4972	2.21054	24.5723	2.13502e-05	0.000152045
LOC643387	-1.14727	2.83666	24.5687	2.13729e-05	0.000152123
TOMM6	0.447604	9.34893	24.5198	2.16845e-05	0.000154256
RBMXL1	-0.516583	5.52759	24.5084	2.17575e-05	0.000154689
SEMA3A	-2.13931	2.02974	24.4905	2.18731e-05	0.000155426
TFAP2E	4.51378	0.372925	25.6218	2.18999e-05	0.00015553
DNTTIP2	0.847303	7.26483	24.4809	2.19356e-05	0.000155698
NOP56	0.682085	8.52654	24.4761	2.19673e-05	0.000155837
ZSWIM3	0.944503	3.4496	24.4726	2.199e-05	0.000155913
KIAA1549L	-1.42453	2.63138	24.4651	2.20387e-05	0.000156172
RILPL1	-0.747623	3.39902	24.391	2.25284e-05	0.000159555
KRTCAP2	0.625454	6.84346	24.3742	2.26414e-05	0.000160267
PCAT6	1.05126	3.53901	24.3602	2.27356e-05	0.000160845
PPP2R5A	-0.842621	4.60035	24.3569	2.2758e-05	0.000160915
ADRM1	0.692626	8.4995	24.3517	2.27931e-05	0.000161075
TDRP	-1.0003	2.86172	24.3454	2.2836e-05	0.000161228
JAG1	-0.678449	4.86898	24.3448	2.28397e-05	0.000161228
NLK	-1.27834	3.02112	24.3386	2.28816e-05	0.000161436
DCAF6	-0.939442	5.35871	24.3283	2.29522e-05	0.000161845
TMEM109	0.618889	8.35053	24.307	2.30982e-05	0.000162786
CASP3	0.862412	5.11918	24.2793	2.32888e-05	0.000164039
UNG	1.0423	6.71735	24.2564	2.34483e-05	0.000165073
CCDC15	-1.14358	2.37567	24.2509	2.34868e-05	0.000165253
ZC2HC1A	-0.897048	3.50996	24.2422	2.35476e-05	0.000165591
CCNL2	0.63583	6.63953	24.2318	2.36204e-05	0.000166012
TOB1	1.24819	3.92586	24.2245	2.36719e-05	0.000166283
SYTL2	-0.901368	3.90751	24.2131	2.37528e-05	0.000166761
KARS	0.424852	7.53833	24.2054	2.38071e-05	0.000167051
HEATR6	-0.591294	4.27978	24.1949	2.38815e-05	0.000167482
TMEM128	1.17918	4.36399	24.1917	2.39042e-05	0.00016755
DEK	-0.579761	7.62969	24.1837	2.39613e-05	0.000167859
HILPDA	0.679279	7.23851	24.1573	2.41511e-05	0.000169097
M6PR	0.545216	5.80421	24.1291	2.43547e-05	0.00017043
ANKLE1	4.15548	0.108637	24.1225	2.44031e-05	0.000170676
RNMTL1	0.855797	4.60734	24.118	2.44354e-05	0.000170809
PSMB6	0.465397	7.35742	24.1078	2.45099e-05	0.000171237
TRAPPC6A	0.825763	5.08883	24.0723	2.4771e-05	0.000172968
CDCA3	-0.769493	5.24697	24.0591	2.48688e-05	0.000173481
CHPF	0.613972	5.1742	24.0588	2.48714e-05	0.000173481
NANS	0.589833	7.82519	24.0449	2.49748e-05	0.000174052
BAHCC1	-0.697164	5.17963	24.0442	2.49802e-05	0.000174052
MRPL51	0.76226	7.81632	24.0332	2.50624e-05	0.00017453
TRIM39	1.06377	3.26562	24.0229	2.51394e-05	0.000174972
PRR11	-0.886127	7.01522	24.0162	2.519e-05	0.000175229
FAM46A	0.810832	5.26864	24.009	2.5244e-05	0.000175511
ZNF277	-1.54941	2.09381	24.0069	2.52598e-05	0.000175526
KLHL2	-1.24345	3.29674	23.9943	2.53553e-05	0.000176094
ATG4A	-1.24546	2.86042	23.9789	2.54728e-05	0.000176815
TMBIM6	0.441889	8.20675	23.9726	2.55203e-05	0.00017705
RNASEH1	0.687204	6.28674	23.9549	2.56565e-05	0.000177899
SH3D19	-1.81192	1.7574	23.9364	2.57986e-05	0.000178788
KIF13B	-1.14536	2.32859	23.9328	2.58264e-05	0.000178884
SIRT6	0.789772	4.79397	23.9175	2.59449e-05	0.000179609
TRIM37	-0.582755	5.13206	23.902	2.60662e-05	0.000180352
COX18	0.569765	4.44407	23.8819	2.62233e-05	0.000181342
CKB	0.718625	7.23958	23.8687	2.63273e-05	0.000181963
CREB5	-1.57768	2.97025	23.8639	2.63656e-05	0.00018213
FBXL20	-1.29928	2.67845	23.8399	2.65558e-05	0.000183346
PSEN1	-0.764471	4.94629	23.8165	2.67432e-05	0.000184509
DNAJB14	-0.541032	5.14038	23.8147	2.67574e-05	0.000184509
APPBP2	-0.953932	4.12548	23.8135	2.67672e-05	0.000184509
MKL2	-1.91956	1.92998	23.8102	2.67934e-05	0.000184537
WDR48	-0.813594	3.48353	23.8094	2.67998e-05	0.000184537
EFNB1	1.26138	3.34786	23.8072	2.68179e-05	0.000184563
DUS1L	0.658308	5.43154	23.799	2.68836e-05	0.000184916
RPLP0	0.476627	11.7499	23.771	2.71105e-05	0.000186378
KIAA2018	-1.05886	3.02895	23.7649	2.71603e-05	0.000186555
MED19	0.574661	5.78603	23.7643	2.71653e-05	0.000186555
SLAIN2	-0.727615	4.30189	23.7575	2.72209e-05	0.000186838
NFAT5	-0.922598	3.85149	23.7496	2.72858e-05	0.000187183
PTPN2	-0.818067	4.14796	23.736	2.73974e-05	0.000187816
C17orf58	0.643297	4.88273	23.7343	2.74111e-05	0.000187816
FBXL14	4.08832	-0.38866	23.733	2.74218e-05	0.000187816
COX5A	0.461881	8.73505	23.7294	2.74515e-05	0.000187921
CYP20A1	-0.663684	4.39602	23.7165	2.75586e-05	0.000188518
LARP1	-0.609073	7.18583	23.7153	2.75681e-05	0.000188518
NEK1	-0.978046	3.55049	23.7113	2.76017e-05	0.000188648
CXorf40B	0.928864	3.62261	23.7048	2.76555e-05	0.000188916
CCDC92	1.044	3.22711	23.702	2.76785e-05	0.000188973
SLC7A1	-0.936048	6.03332	23.6658	2.79816e-05	0.000190941
CSRP2BP	0.815424	4.07148	23.6612	2.80212e-05	0.00019111
DMXL1	-0.913397	2.5077	23.648	2.81323e-05	0.000191767
AP1S2	0.444278	7.86799	23.6164	2.84012e-05	0.000193497
FGD6	-1.77538	1.2814	23.5985	2.85547e-05	0.00019435
SLC33A1	-0.599321	4.86366	23.5983	2.85566e-05	0.00019435
SMDT1	0.495908	5.9998	23.5792	2.87215e-05	0.00019537
LIN37	1.25043	2.33907	23.5657	2.88386e-05	0.000196063
NR2F2	0.576615	5.96504	23.5575	2.89105e-05	0.000196449
C7orf73	0.523729	6.39	23.5499	2.89767e-05	0.000196794
SRM	0.670281	7.06613	23.534	2.91159e-05	0.000197636
PLCB1	-1.44759	3.54826	23.5316	2.9137e-05	0.000197675
KIF11	-1.17005	4.45152	23.4812	2.95835e-05	0.000200599
NDUFS8	0.568311	5.51032	23.4685	2.96972e-05	0.000201264
SPRED2	-1.37037	3.51011	23.4643	2.9735e-05	0.000201414
SGCD	-1.748	3.35117	23.4451	2.99079e-05	0.0002024
TTC38	0.794295	4.54798	23.4441	2.99168e-05	0.0002024
CYB5R1	0.65728	5.83117	23.443	2.99276e-05	0.0002024
PHPT1	0.65063	4.91859	23.4351	2.99991e-05	0.000202704
KLHL9	-0.726164	5.99883	23.4345	3.00041e-05	0.000202704
TTC5	-1.05419	3.53292	23.4281	3.00624e-05	0.000202992
KANSL1	-0.973534	3.49692	23.4084	3.02421e-05	0.000204098
MRFAP1	0.590923	8.99492	23.4001	3.03182e-05	0.000204505
ATP5G3	0.426145	10.9733	23.3931	3.0382e-05	0.000204828
SLC52A2	0.699981	6.30361	23.3873	3.04355e-05	0.00020503
PGRMC1	0.989671	5.78558	23.3864	3.04438e-05	0.00020503
RFC5	0.6385	6.8429	23.3699	3.05962e-05	0.00020595
NSMCE4A	-0.612173	5.13794	23.366	3.06327e-05	0.000206087
MED13	-0.794193	4.02825	23.3625	3.06645e-05	0.000206122
AKAP12	-0.63392	6.14594	23.362	3.06698e-05	0.000206122
WDR44	-1.68767	1.57092	23.3597	3.06906e-05	0.000206155
BOD1L1	-0.893789	5.69119	23.3481	3.07988e-05	0.000206774
ALPK1	-1.90592	1.89553	23.3359	3.09126e-05	0.000207429
SLC16A6	-0.906611	7.11127	23.3324	3.0946e-05	0.000207546
SPATS2L	-0.701636	6.26549	23.31	3.11561e-05	0.000208846
TM2D3	0.758291	7.6038	23.3064	3.1191e-05	0.000208971
ZRANB1	-0.661222	4.86988	23.3033	3.12197e-05	0.000209055
KRI1	0.677452	5.52375	23.3003	3.12479e-05	0.000209136
SNAPC4	0.824646	4.28948	23.2974	3.12761e-05	0.000209216
RPL9	0.517271	9.99402	23.2781	3.14592e-05	0.000210332
PLCXD1	-0.613507	4.99916	23.2762	3.14775e-05	0.000210345
PTK2	-1.08097	3.9986	23.2585	3.16471e-05	0.000211369
NAT10	-0.716434	5.36791	23.2283	3.19383e-05	0.000213203
SIN3A	-0.911734	3.72895	23.223	3.19893e-05	0.000213257
CAMLG	0.543939	5.53039	23.2225	3.19946e-05	0.000213257
ZFYVE21	0.642178	6.9025	23.2223	3.1996e-05	0.000213257
IVD	0.507439	5.17666	23.1988	3.22258e-05	0.000214678
MARK4	-0.858335	4.47125	23.1752	3.24579e-05	0.000216112
RFWD2	-1.22953	4.26165	23.1677	3.25318e-05	0.000216492
FAM103A1	0.983772	5.47235	23.1482	3.27247e-05	0.000217664
DFFB	-0.818717	5.29369	23.1363	3.28439e-05	0.000218344
C16orf46	1.68795	2.20804	23.1323	3.2883e-05	0.000218492
AGAP1	-1.66934	3.49342	23.1241	3.29657e-05	0.000218928
ATP6AP1	0.483962	7.73565	23.1001	3.32067e-05	0.000220318
RAD50	-0.906773	4.17127	23.0999	3.32092e-05	0.000220318
DGCR8	0.931717	4.19302	23.0786	3.34247e-05	0.000221356
SLC25A15	0.574755	6.02775	23.0775	3.34363e-05	0.000221356
C16orf91	1.17321	6.55666	23.077	3.34409e-05	0.000221356
LAMP1	0.478172	9.16811	23.076	3.34518e-05	0.000221356
PRKD1	-1.77417	1.67558	23.0745	3.3467e-05	0.000221356
TRIM28	0.678144	6.62556	23.0743	3.34685e-05	0.000221356
ZNF593	0.646969	7.13447	23.0665	3.35487e-05	0.000221772
C2orf44	0.930515	5.79497	23.0425	3.37944e-05	0.000223253
RPS12	0.612186	12.8302	23.0413	3.38074e-05	0.000223253
EIF5	0.650753	7.75987	23.0362	3.38593e-05	0.000223482
RILPL2	-0.615362	5.37004	23.0338	3.3884e-05	0.000223531
PRPF39	0.821629	3.62214	23.0225	3.40013e-05	0.000224189
BMPR2	-1.15432	5.08269	23.0155	3.40743e-05	0.000224539
MED18	0.875805	4.66796	23.0131	3.40992e-05	0.000224539
GIT2	-0.814669	4.20121	23.0123	3.41066e-05	0.000224539
RPL24	0.548801	10.1902	23.0097	3.41346e-05	0.000224609
FAM214A	-1.57609	2.07146	22.9986	3.42499e-05	0.000225253
DENND4A	-1.22505	2.21669	22.9917	3.4322e-05	0.000225612
NPC2	0.446095	8.10705	22.9839	3.44039e-05	0.000226035
ERLEC1	-0.631578	5.03795	22.9626	3.46277e-05	0.000227315
XRCC4	-2.09586	1.79908	22.962	3.46339e-05	0.000227315
RPL7	0.520859	9.55111	22.9601	3.4654e-05	0.000227331
RPL23	0.490398	10.8974	22.9195	3.50862e-05	0.000229953
BRICD5	3.34735	0.0695383	22.9179	3.51032e-05	0.000229953
DKFZP586I1420	-1.59186	1.41324	22.9176	3.51072e-05	0.000229953
RNF14	-0.690263	6.27693	22.9106	3.5182e-05	0.000230326
SERP1	0.458246	8.04231	22.9026	3.52685e-05	0.000230775
DBI	0.558589	9.91781	22.8983	3.53145e-05	0.000230959
LOC554206	-1.59936	2.15301	22.8831	3.54787e-05	0.000231915
SPC25	-0.941409	4.62577	22.8769	3.55461e-05	0.000232238
TFAM	0.747771	8.09636	22.8456	3.5888e-05	0.000234353
POLR3G	-0.666872	5.24976	22.8412	3.59367e-05	0.000234553
TBC1D25	-0.921601	3.51289	22.8243	3.61224e-05	0.000235645
IPO9-AS1	2.9929	0.355406	22.8009	3.63818e-05	0.000237218
UTP23	0.947392	4.4898	22.7985	3.64091e-05	0.000237275
CCDC137	0.773785	6.1467	22.794	3.64588e-05	0.000237479
LAGE3	0.5696	7.525	22.791	3.6493e-05	0.000237582
ELOVL5	-0.376697	7.20903	22.778	3.66383e-05	0.000238408
MIR4458HG	0.985871	7.52548	22.7682	3.6748e-05	0.000239001
OTX1	1.05552	3.0398	22.7461	3.6998e-05	0.000240506
PARK7	0.609107	9.21541	22.7264	3.72222e-05	0.000241841
STK3	-1.65603	2.31318	22.717	3.7329e-05	0.000242413
TSEN54	0.739159	4.90394	22.6883	3.76593e-05	0.000244435
POGLUT1	0.679889	4.85599	22.6778	3.77802e-05	0.000245096
MRPS17	0.679442	6.02605	22.6758	3.78037e-05	0.000245125
TBC1D8	-1.62132	2.22583	22.653	3.80689e-05	0.00024664
MRPL52	0.512119	7.3185	22.6525	3.80755e-05	0.00024664
PTPN1	-0.695129	8.40551	22.6369	3.82584e-05	0.0002477
DNAJC27-AS1	1.32048	3.00746	22.6343	3.8288e-05	0.000247767
MAP2K3	0.595056	7.05409	22.6272	3.83721e-05	0.000248167
EIF2B2	0.566716	6.48435	22.6258	3.83883e-05	0.000248167
RPS6	0.486	10.7684	22.603	3.86583e-05	0.000249788
LINC00657	-0.525795	7.27132	22.5708	3.90428e-05	0.000252146
DACH1	-4.20447	0.552919	22.5644	3.91198e-05	0.000252516
NAA35	-0.675036	4.93522	22.55	3.92938e-05	0.000253403
[truncated: 10,898 more rows]

## Sheet: siControl 12 h post-UV vs t-0
	logFC	logCPM	F	PValue	FDR
PTPRK	-3.0257	3.21137	194.338	2.55632e-15	3.29689e-11
ANK3	-2.82084	3.63292	144.495	1.50873e-13	9.72903e-10
EPHB3	2.64499	4.68586	139.908	2.32376e-13	9.98985e-10
RSRP1	1.95725	6.24683	114.281	3.28495e-12	9.4404e-09
TUFT1	2.14492	5.03712	113.32	3.65992e-12	9.4404e-09
BCAS3	-1.8419	5.93376	108.664	6.24687e-12	1.34276e-08
RPRML	3.00177	3.43777	103.078	1.21506e-11	2.01762e-08
HMGA2	-1.44875	6.56293	102.835	1.25153e-11	2.01762e-08
NXF1	1.74474	5.52093	100.344	1.70009e-11	2.43622e-08
RHBDD2	1.58904	5.03057	94.3147	3.65673e-11	4.71608e-08
ARHGAP18	-1.49371	5.32385	93.1311	4.26841e-11	5.00452e-08
GPM6A	-1.15768	6.49644	91.6999	5.15647e-11	5.37796e-08
PPAPDC1B	1.37409	4.61671	91.324	5.42091e-11	5.37796e-08
ZNF550	1.31955	4.18079	90.116	6.37266e-11	5.87058e-08
C12orf57	1.13076	6.06648	88.6128	7.81124e-11	6.7161e-08
XXYLT1	-1.5098	5.297	87.5244	9.06619e-11	7.02847e-08
CHL1	-1.8815	4.44079	87.1472	9.54959e-11	7.02847e-08
UBE2E2	-3.35983	3.69881	86.9528	9.80944e-11	7.02847e-08
ST3GAL6	-1.22225	6.95681	85.293	1.23581e-10	8.38853e-08
RAP1GDS1	-1.34173	4.62286	84.926	1.30115e-10	8.39048e-08
APLN	4.0038	1.91415	84.1234	1.45715e-10	8.88133e-08
GABRB3	-1.87731	3.4707	83.8487	1.515e-10	8.88133e-08
EMC3-AS1	1.60721	5.72929	83.3266	1.63178e-10	9.15002e-08
ASF1B	1.13595	7.17885	82.6227	1.80457e-10	9.69729e-08
TSSC1	-1.3318	5.06383	81.7015	2.0606e-10	1.06302e-07
PCYOX1L	2.96288	2.25766	79.2284	2.95832e-10	1.46744e-07
POLA1	-1.27628	5.16948	78.6721	3.21264e-10	1.53457e-07
MEPCE	1.23324	6.3492	78.1968	3.44829e-10	1.58831e-07
CDKN2B	2.5243	5.78786	77.3383	3.9217e-10	1.74407e-07
CMSS1	-2.08183	5.98813	74.4195	6.1205e-10	2.6312e-07
ANKRD39	-0.865742	7.58483	73.9737	6.55821e-10	2.64391e-07
C1orf21	-1.90987	5.99569	73.9719	6.56006e-10	2.64391e-07
DZIP3	-1.61766	3.96953	73.5824	6.96973e-10	2.7239e-07
GPR158	-2.60443	2.88714	73.3747	7.19924e-10	2.73084e-07
B3GLCT	-1.16759	5.447	72.5825	8.15121e-10	2.92367e-07
MICU1	-1.82654	4.2189	72.4995	8.25842e-10	2.92367e-07
RSRC1	-2.37536	5.20989	72.4009	8.38766e-10	2.92367e-07
NSMCE2	-1.66611	5.92278	71.7123	9.35271e-10	3.09467e-07
FUT3	3.25763	2.39676	71.7086	9.35816e-10	3.09467e-07
FGFR3	3.02537	1.95215	69.7066	1.28983e-09	4.15873e-07
GNG12	-1.19532	6.58626	68.9908	1.44886e-09	4.55755e-07
METTL9	-1.17601	7.20554	68.6403	1.53421e-09	4.71112e-07
SCAPER	-2.12187	3.89395	68.2986	1.62256e-09	4.86656e-07
TNFSF9	1.56676	4.43506	67.9701	1.71262e-09	5.00576e-07
GHR	-3.7771	2.62789	67.8509	1.7466e-09	5.00576e-07
CADPS2	-2.68097	2.84688	67.5631	1.8316e-09	5.13524e-07
TMEM204	-1.10191	5.71549	67.3724	1.89033e-09	5.18715e-07
RAB31	-1.29832	7.08307	66.8285	2.06912e-09	5.55947e-07
CADM1	-1.27508	5.03351	66.0757	2.34678e-09	6.05712e-07
ZNF211	2.20926	2.11074	66.072	2.34827e-09	6.05712e-07
ITPR2	-1.78367	3.86628	65.7637	2.47325e-09	6.21606e-07
POLR2A	1.77527	8.69083	65.5754	2.55304e-09	6.21606e-07
ID3	-1.87739	8.31518	65.572	2.55448e-09	6.21606e-07
ARFIP2	1.15833	4.46324	65.4466	2.60918e-09	6.2316e-07
TLE3	1.36979	6.12763	65.1516	2.74276e-09	6.43152e-07
SHOX2	1.03587	5.40858	64.753	2.93493e-09	6.57831e-07
BDH1	-1.4075	5.2657	64.7461	2.93839e-09	6.57831e-07
TBL1X	-2.0319	4.40455	64.6674	2.97805e-09	6.57831e-07
KRI1	1.17886	5.52375	64.606	3.00938e-09	6.57831e-07
MAPKAP1	-1.39768	5.61467	63.9513	3.36605e-09	7.23532e-07
ST6GALNAC3	-3.04713	5.17893	63.3639	3.72439e-09	7.87433e-07
USP13	-1.11609	5.54359	63.1979	3.83283e-09	7.9729e-07
GPM6B	-0.988243	6.92127	62.9734	3.98489e-09	8.15763e-07
LYRM4	-1.15194	5.33914	62.6448	4.21902e-09	8.46189e-07
UBE2E1	-0.757006	7.37373	62.5829	4.26474e-09	8.46189e-07
RGS2	1.78978	5.70065	62.4939	4.33143e-09	8.464e-07
NBEA	-3.03762	2.35111	62.3413	4.44833e-09	8.56269e-07
CCNY	-1.34314	5.81596	62.2458	4.52319e-09	8.56866e-07
LOC653160	3.36151	1.64766	62.169	4.5843e-09	8.56866e-07
BCL2L11	1.93552	4.99514	61.9199	4.78881e-09	8.82304e-07
SERTAD1	1.4169	6.32731	61.7451	4.93813e-09	8.97e-07
FYN	-1.15221	5.06704	61.545	5.11515e-09	9.16251e-07
ZMYND11	-0.946296	5.34974	61.097	5.53624e-09	9.78094e-07
LHFPL3-AS1	-1.56258	5.7488	60.9809	5.65127e-09	9.84924e-07
MAP1S	1.26658	5.13921	60.7754	5.86106e-09	1.00787e-06
IVNS1ABP	-0.995766	7.83004	60.3783	6.29043e-09	1.0631e-06
INPP4B	-2.15551	5.55692	60.2888	6.39175e-09	1.0631e-06
LDLR	-1.04359	6.05926	60.2558	6.42954e-09	1.0631e-06
MSL1	1.08443	6.06804	59.8382	6.92881e-09	1.13115e-06
PMAIP1	1.76498	6.09079	59.5949	7.23847e-09	1.15616e-06
RNF157	-1.27645	5.01145	59.5231	7.33261e-09	1.15616e-06
SEMA4C	-1.04973	7.27332	59.5093	7.35093e-09	1.15616e-06
UVRAG	-1.69616	5.3013	59.3687	7.53956e-09	1.17154e-06
MGEA5	0.815569	6.33839	59.0791	7.94462e-09	1.21152e-06
NKTR	1.23315	5.32525	58.9915	8.07168e-09	1.21152e-06
C17orf51	1.20097	3.99965	58.9867	8.07869e-09	1.21152e-06
ROBO1	-2.53662	3.90067	58.802	8.35396e-09	1.2384e-06
LHFP	-1.94695	4.90332	58.2936	9.1642e-09	1.34308e-06
NDUFAF7	1.54287	4.56255	57.7801	1.00678e-08	1.44945e-06
CHST11	-1.91439	5.65918	57.7547	1.01148e-08	1.44945e-06
RAP2B	-0.955599	7.39259	57.6214	1.03658e-08	1.46909e-06
TULP4	-1.71423	4.27452	57.3622	1.08729e-08	1.50515e-06
GUCY1A2	-2.77294	2.72752	57.3532	1.0891e-08	1.50515e-06
FAM219B	1.13667	5.26875	57.3139	1.09703e-08	1.50515e-06
LOC644919	-1.83324	4.51761	57.0565	1.15049e-08	1.55481e-06
PRELID2	-1.59751	3.4545	56.9975	1.16314e-08	1.55481e-06
C11orf49	-1.87249	3.49198	56.9686	1.16939e-08	1.55481e-06
ATXN10	-1.01257	6.60358	56.8161	1.20294e-08	1.57293e-06
RAI14	-1.05856	6.47282	56.7961	1.20741e-08	1.57293e-06
FOXD2	1.47188	3.8957	56.494	1.27724e-08	1.64725e-06
ATF3	1.93787	4.59781	56.3934	1.30141e-08	1.66181e-06
FAM53C	1.40815	6.35957	56.3043	1.32325e-08	1.67313e-06
DNAJC1	-1.21787	5.30748	56.0176	1.39616e-08	1.74818e-06
MBOAT1	-0.984989	5.16046	55.903	1.42649e-08	1.76898e-06
SERTAD4	1.19368	4.86765	55.2819	1.60349e-08	1.96954e-06
LDB3	-1.62819	3.64953	54.972	1.7004e-08	2.06887e-06
PDSS2	-2.00318	3.55651	54.9094	1.7207e-08	2.07401e-06
SERTAD4-AS1	1.71236	4.16287	54.691	1.79363e-08	2.12258e-06
EML4	-1.04416	8.49993	54.6902	1.79392e-08	2.12258e-06
GYPC	-0.929075	8.12103	54.4368	1.88268e-08	2.20736e-06
GLIS2	1.12046	4.72303	54.34	1.91782e-08	2.2283e-06
GRK5	-2.42069	3.11665	54.2415	1.95427e-08	2.25038e-06
TBC1D15	-0.946196	5.16944	54.0584	2.02403e-08	2.31008e-06
SUPT3H	-3.07068	2.8522	53.9288	2.075e-08	2.34748e-06
SYK	-1.37812	3.9477	53.87	2.09855e-08	2.35348e-06
CTNNB1	-0.695916	9.3803	53.6964	2.16982e-08	2.4037e-06
LUC7L	1.09553	5.21025	53.6706	2.18061e-08	2.4037e-06
PKP4	-1.33359	5.04969	53.5368	2.23761e-08	2.44563e-06
UST	-3.63147	2.33214	53.4337	2.28256e-08	2.45963e-06
ANKRD6	-2.28334	3.33286	53.3732	2.30943e-08	2.45963e-06
JUN	0.976439	7.07851	53.3672	2.31208e-08	2.45963e-06
GYG2	-1.62961	7.78738	53.3073	2.33904e-08	2.45963e-06
ADD3	-1.38456	5.74907	53.2924	2.34578e-08	2.45963e-06
LRRC16A	-2.72876	2.60235	53.2486	2.36578e-08	2.4606e-06
GNPTAB	-1.1001	4.89838	53.1047	2.43266e-08	2.49235e-06
HDAC2	-0.663826	6.78178	53.0998	2.43496e-08	2.49235e-06
C5orf45	1.22745	3.62876	52.8552	2.55344e-08	2.59305e-06
HLA-E	0.989435	6.20333	52.7215	2.62077e-08	2.63512e-06
EEA1	-1.30932	5.35857	52.6922	2.63573e-08	2.63512e-06
CTNNBL1	-1.34936	5.73653	52.5593	2.70498e-08	2.68355e-06
ACSL3	-1.24704	7.36587	52.4091	2.78554e-08	2.74238e-06
CAPN3	-1.49953	8.94237	52.166	2.92135e-08	2.85429e-06
HNRNPD	-0.838091	8.43647	52.0696	2.9771e-08	2.87414e-06
NFIA	-1.70087	5.08317	52.0449	2.99162e-08	2.87414e-06
EHBP1	-1.58377	4.09822	52.0162	3.00852e-08	2.87414e-06
SDC4	1.45335	4.91164	51.8358	3.11721e-08	2.93245e-06
PAG1	-0.855679	6.28159	51.8078	3.13442e-08	2.93245e-06
PSD3	-2.2879	2.7226	51.8024	3.13777e-08	2.93245e-06
GFM1	-0.701016	6.15376	51.7459	3.17292e-08	2.94396e-06
CERS6	-2.60679	4.05738	51.6879	3.20937e-08	2.95651e-06
DYNLL2	1.23173	6.07304	51.5091	3.32472e-08	3.04105e-06
CPED1	-2.39117	2.20043	51.4	3.39729e-08	3.08555e-06
CSNK1D	0.685087	6.92337	51.1658	3.55871e-08	3.20956e-06
DPH6	-2.58957	3.14586	50.9322	3.72786e-08	3.33876e-06
C22orf29	1.148	5.12571	50.8935	3.75671e-08	3.3414e-06
NFE2L1	0.899832	7.16139	50.7961	3.8304e-08	3.38361e-06
CLEC16A	-1.63454	3.65403	50.4379	4.11468e-08	3.61e-06
ATRX	-1.16337	6.33355	50.3643	4.17581e-08	3.63877e-06
AGAP1	-3.20001	3.49342	50.3309	4.2039e-08	3.63877e-06
GCC1	1.12574	6.38325	50.2382	4.28283e-08	3.68238e-06
FBXL7	-2.69509	3.51615	50.137	4.37079e-08	3.73312e-06
MESDC1	-0.847677	8.86779	49.8809	4.60211e-08	3.90483e-06
SLC24A5	-0.813541	6.25799	49.7906	4.68671e-08	3.95062e-06
RWDD2B	0.951877	5.33656	49.5117	4.95879e-08	4.15282e-06
C10orf2	1.00841	6.76801	49.2952	5.18145e-08	4.28857e-06
TERF2	1.01439	6.15014	49.2789	5.19862e-08	4.28857e-06
IQGAP2	-3.17816	1.14585	49.2581	5.22064e-08	4.28857e-06
CSE1L	-0.789605	8.06976	49.1587	5.32734e-08	4.33173e-06
ZNF622	1.1728	6.31192	49.1467	5.34035e-08	4.33173e-06
BACH2	-2.9272	3.02968	49.0281	5.47088e-08	4.40987e-06
FGF13	-2.66708	4.05936	48.8696	5.65074e-08	4.50259e-06
ORC1	1.57126	4.42798	48.8653	5.65573e-08	4.50259e-06
TBC1D22A	-2.04222	4.08765	48.436	6.17566e-08	4.88635e-06
PLCB4	-1.86882	3.06277	48.365	6.26639e-08	4.92636e-06
BRPF3	1.33083	3.42045	48.337	6.30262e-08	4.92636e-06
ASCC1	-1.08165	4.92134	48.301	6.34938e-08	4.93301e-06
ANKRD44	-2.81302	2.11874	47.9367	6.84486e-08	5.27609e-06
DLGAP1	-2.71459	2.05431	47.917	6.87279e-08	5.27609e-06
TTC27	-1.53025	3.92993	47.8304	6.997e-08	5.33966e-06
PITPNC1	-2.97473	2.29144	47.7869	7.06023e-08	5.35622e-06
KCNQ5	-1.46437	3.50703	47.7387	7.13122e-08	5.37844e-06
ASTN2	-3.1101	2.82826	47.6639	7.24259e-08	5.43068e-06
IRAIN	2.17794	3.56464	47.5834	7.36465e-08	5.49028e-06
GPHN	-3.07036	1.69092	47.4908	7.50775e-08	5.53732e-06
PDS5A	-0.960276	6.61615	47.487	7.51362e-08	5.53732e-06
CDCA5	1.20063	6.37068	47.3931	7.66184e-08	5.6002e-06
INPP5A	-1.83371	4.85367	47.3781	7.68578e-08	5.6002e-06
PSMC3IP	1.13269	5.60075	47.323	7.7745e-08	5.63302e-06
GUCA1B	2.97249	2.47671	46.9707	8.36802e-08	5.96555e-06
EIF2B3	-1.3748	4.76342	46.9624	8.3825e-08	5.96555e-06
FAM120A	-0.781962	7.92723	46.9596	8.38747e-08	5.96555e-06
ATE1	-1.49217	4.07035	46.942	8.41847e-08	5.96555e-06
SLC8A1	-3.14486	3.72536	46.8484	8.58519e-08	6.04526e-06
LARGE	-3.03344	2.32456	46.8265	8.6247e-08	6.04526e-06
SPAG9	-1.04143	5.61791	46.764	8.73846e-08	6.09189e-06
MAP2K6	-2.47351	2.75024	46.684	8.88647e-08	6.16176e-06
ARID1B	-1.79453	4.49044	46.6378	8.97319e-08	6.18862e-06
LINC00871	-2.11967	2.50135	46.5206	9.1972e-08	6.30289e-06
SLC18B1	-0.930087	5.28168	46.5003	9.23661e-08	6.30289e-06
GNG7	-1.42721	4.22442	46.3485	9.53682e-08	6.47349e-06
ZNF827	-1.05453	4.71378	46.3192	9.59592e-08	6.47951e-06
CDR2L	1.14276	6.13783	46.2916	9.65219e-08	6.48355e-06
NUMBL	0.764125	5.56817	46.199	9.84282e-08	6.57735e-06
SGCD	-3.15093	3.35117	46.0575	1.01419e-07	6.73823e-06
KIF16B	-2.13779	3.20939	46.0074	1.02502e-07	6.73823e-06
TMEM222	1.23582	3.76287	45.9982	1.02702e-07	6.73823e-06
SNIP1	1.19158	5.74418	45.9879	1.02926e-07	6.73823e-06
TPD52	-0.928858	5.17323	45.9356	1.04074e-07	6.77897e-06
IGF1R	-1.27346	5.23903	45.8359	1.06301e-07	6.88925e-06
G3BP1	-0.754959	7.54077	45.7671	1.07867e-07	6.9558e-06
DDX39A	-0.87717	6.33365	45.7221	1.08904e-07	6.98774e-06
ASCC3	-1.37055	4.07437	45.6799	1.09886e-07	7.01582e-06
SCFD2	-2.0114	3.08887	45.6343	1.10958e-07	7.04941e-06
VTI1A	-2.03934	3.39485	45.389	1.16917e-07	7.37309e-06
AFF3	-2.72206	2.05004	45.3717	1.17351e-07	7.37309e-06
CASK	-2.6462	4.49869	45.3542	1.17792e-07	7.37309e-06
OSR2	1.83315	4.08177	45.3325	1.1834e-07	7.37309e-06
PTPRZ1	-1.82571	2.93999	45.2558	1.20295e-07	7.45889e-06
FRMD5	-1.62173	3.34991	45.2111	1.21454e-07	7.49471e-06
MYCBP2	-1.23494	4.29388	45.0984	1.24423e-07	7.64134e-06
AP3S1	-0.879764	5.6071	44.9951	1.27212e-07	7.77562e-06
INSIG1	-0.812075	5.76873	44.9231	1.29195e-07	7.85955e-06
TLCD1	1.73539	3.25108	44.85	1.31243e-07	7.94665e-06
IRF1	1.79421	3.44706	44.787	1.33035e-07	7.96573e-06
SFPQ	-0.702613	9.32427	44.7795	1.33252e-07	7.96573e-06
TRIM37	-0.876371	5.13206	44.7739	1.33411e-07	7.96573e-06
JAKMIP2	-2.89382	1.76355	44.6958	1.35675e-07	8.05834e-06
DCLRE1B	1.04422	5.47613	44.6775	1.36211e-07	8.05834e-06
TRIO	-1.1864	4.40951	44.6504	1.37011e-07	8.06862e-06
GTF3C4	1.21948	5.7752	44.4432	1.43284e-07	8.39972e-06
EXO5	1.97293	3.55818	44.419	1.44038e-07	8.40567e-06
USP9X	-1.14944	5.14823	44.3836	1.45145e-07	8.43215e-06
CAPZB	-0.894562	9.33628	44.3477	1.46277e-07	8.4598e-06
APCDD1	-1.00128	6.53333	44.2781	1.48502e-07	8.55012e-06
WARS2	-1.41647	3.99208	44.1514	1.52644e-07	8.74954e-06
PRMT2	-1.01164	7.19771	44.0656	1.55514e-07	8.87462e-06
PLCB1	-2.46984	3.54826	43.8641	1.62492e-07	9.19052e-06
ACBD6	-1.61411	4.3083	43.8459	1.63137e-07	9.19052e-06
PITHD1	0.916684	6.54698	43.8445	1.63188e-07	9.19052e-06
WDR73	1.0912	4.77298	43.7903	1.65129e-07	9.23688e-06
SNX14	-1.01091	5.21576	43.7751	1.65679e-07	9.23688e-06
STRADB	-0.732905	5.48709	43.7618	1.66159e-07	9.23688e-06
CSRNP2	1.29495	4.17389	43.6933	1.68666e-07	9.33597e-06
CFDP1	-1.04694	7.06948	43.6079	1.71844e-07	9.44442e-06
ARL4D	1.17698	5.04846	43.6014	1.72089e-07	9.44442e-06
GRPEL2	0.952348	5.31536	43.3183	1.8311e-07	1.00066e-05
RNF103	1.546	4.42704	43.2716	1.84998e-07	1.00672e-05
DDX1	-0.617162	8.27497	43.226	1.86862e-07	1.01259e-05
NBAS	-1.54107	3.19128	43.0764	1.93122e-07	1.03933e-05
PTPN13	-1.95162	2.68293	43.0696	1.93409e-07	1.03933e-05
LRP8	-1.22687	5.09433	43.0087	1.96025e-07	1.04902e-05
THADA	-1.19852	5.07438	42.9779	1.9736e-07	1.0518e-05
RASAL2	-2.7707	2.49763	42.9437	1.98859e-07	1.05542e-05
FMN1	-1.8395	4.03978	42.8796	2.01693e-07	1.06323e-05
MYO5A	-1.06652	5.42968	42.8732	2.01978e-07	1.06323e-05
RAB7A	-0.714928	8.58583	42.8157	2.04565e-07	1.07247e-05
ALDH1B1	1.05623	5.05722	42.7712	2.06586e-07	1.07868e-05
PTK2	-1.71478	3.9986	42.6176	2.13738e-07	1.11153e-05
EYA4	-1.59823	3.54208	42.5597	2.16504e-07	1.11842e-05
ANK2	-1.55658	3.17699	42.5432	2.173e-07	1.11842e-05
COMMD10	-1.85209	3.40179	42.5224	2.18304e-07	1.11842e-05
LRPPRC	-0.787623	6.8837	42.5177	2.18533e-07	1.11842e-05
HS2ST1	-0.859539	6.23476	42.4309	2.2279e-07	1.13004e-05
ACAP2	-0.935198	4.74659	42.4228	2.23188e-07	1.13004e-05
TRIM44	-1.19312	5.5356	42.4179	2.23431e-07	1.13004e-05
ANKH	-1.46593	3.8808	42.3076	2.28985e-07	1.1536e-05
HDAC8	-1.14573	4.58019	42.0374	2.43217e-07	1.22053e-05
EPHA5	-2.95834	2.32974	41.8589	2.53132e-07	1.26536e-05
UPF3B	1.00883	5.74968	41.7907	2.57034e-07	1.27991e-05
TMEM131	-1.60508	4.43516	41.6752	2.63791e-07	1.3085e-05
IQCK	-1.20125	3.6901	41.6474	2.65439e-07	1.31163e-05
NANOS1	0.848388	5.26985	41.5394	2.71969e-07	1.33426e-05
ABCB7	-0.975092	4.8372	41.5214	2.73073e-07	1.33426e-05
ENOX2	-2.65032	5.3344	41.5206	2.73121e-07	1.33426e-05
CUX1	-1.67503	4.97589	41.3987	2.80732e-07	1.36626e-05
SCLT1	-1.32468	3.18868	41.3627	2.83021e-07	1.37223e-05
ULK1	0.926598	5.59798	41.2947	2.87399e-07	1.38823e-05
DHRSX	-2.06113	2.59571	41.2751	2.88674e-07	1.38919e-05
DLGAP5	-1.07958	4.55372	41.071	3.02319e-07	1.44446e-05
VMP1	-0.829314	6.22157	41.0588	3.03156e-07	1.44446e-05
DDX10	-1.51163	5.26432	41.0535	3.0352e-07	1.44446e-05
BBX	-1.57456	5.08097	41.0202	3.05824e-07	1.45008e-05
SIPA1L2	-1.34032	4.5974	40.9943	3.07627e-07	1.45328e-05
EDNRB	-0.714902	6.10162	40.8789	3.15793e-07	1.48141e-05
RFX3	-2.34539	2.37822	40.8777	3.15878e-07	1.48141e-05
ZNF268	1.36236	4.01178	40.7789	3.23054e-07	1.50957e-05
DENND1A	-1.37094	3.37495	40.625	3.34581e-07	1.5578e-05
TDRD3	-1.23468	5.11769	40.436	3.49341e-07	1.62066e-05
DNAJC25	0.922276	4.64758	40.412	3.51258e-07	1.62372e-05
SPATA33	1.39077	3.49283	40.3836	3.53554e-07	1.6285e-05
BHLHE41	-0.723934	6.4895	40.3663	3.54957e-07	1.62914e-05
EVI5	-1.33519	4.01169	40.3246	3.58357e-07	1.63891e-05
TYW1	-1.76186	3.02312	40.3025	3.60178e-07	1.64142e-05
DOCK10	-2.58741	2.29968	40.2634	3.6342e-07	1.65036e-05
IFI16	-0.908232	7.22084	40.1036	3.76996e-07	1.70482e-05
CTNND2	-2.66416	2.20417	40.0914	3.78055e-07	1.70482e-05
HNRNPK	-0.612475	10.3904	40.0382	3.82708e-07	1.71979e-05
HIST1H1C	-0.934409	4.60835	40.0157	3.8469e-07	1.72269e-05
LMO4	-0.887624	7.58112	39.9692	3.8883e-07	1.73049e-05
ORMDL3	0.867943	5.86982	39.966	3.89115e-07	1.73049e-05
PARVB	-0.894619	5.52812	39.9498	3.90569e-07	1.73098e-05
RASL11B	2.58873	2.48958	39.9293	3.92419e-07	1.73218e-05
BRPF1	0.94023	5.37625	39.9171	3.93525e-07	1.73218e-05
CDC123	-0.608487	7.09365	39.8475	3.99884e-07	1.74451e-05
PPP3CA	-2.31757	5.24958	39.8386	4.00701e-07	1.74451e-05
PPM1H	-1.95452	3.86908	39.8346	4.01073e-07	1.74451e-05
STAU2	-2.14802	4.54657	39.8083	4.03512e-07	1.74451e-05
ITPK1	-1.0308	5.46069	39.8	4.04286e-07	1.74451e-05
VPS13C	-1.33202	3.85295	39.7984	4.04441e-07	1.74451e-05
CTBP2	-1.01926	5.63364	39.7463	4.09331e-07	1.75971e-05
FTO	-1.3478	4.52457	39.6797	4.1568e-07	1.78107e-05
ARNT2	-1.53859	4.44205	39.5765	4.25717e-07	1.81208e-05
WWC1	-1.50441	4.47986	39.5764	4.25728e-07	1.81208e-05
ORAOV1	0.893231	4.30294	39.487	4.34641e-07	1.83927e-05
SHTN1	-0.708982	6.96814	39.4804	4.35305e-07	1.83927e-05
LYN	-0.953382	4.58737	39.4696	4.36393e-07	1.83927e-05
RBMS3	-3.53764	2.33891	39.4379	4.39614e-07	1.84681e-05
PREP	-0.996998	5.35002	39.4204	4.41404e-07	1.84831e-05
BNC2	-1.53374	4.55295	39.3389	4.49838e-07	1.87753e-05
ABHD2	-0.925974	6.37262	39.2691	4.57193e-07	1.90207e-05
TBCA	-0.767751	9.35053	39.2103	4.63492e-07	1.91263e-05
ZIC2	0.851161	4.84364	39.2087	4.63661e-07	1.91263e-05
ETFA	-0.58975	7.98561	39.2039	4.64181e-07	1.91263e-05
ARHGAP32	-1.73381	2.60239	39.1416	4.70964e-07	1.9344e-05
TSHZ2	-2.04069	1.94447	39.1215	4.73168e-07	1.93729e-05
USP34	-1.04701	5.04184	39.0128	4.85323e-07	1.98076e-05
GNB1L	-1.65702	3.36309	38.9247	4.95401e-07	2.00297e-05
SKAP2	-1.71723	4.09266	38.9121	4.96872e-07	2.00297e-05
NUCKS1	-0.8488	9.5054	38.9001	4.98264e-07	2.00297e-05
SLCO5A1	-1.27862	3.82708	38.8987	4.98427e-07	2.00297e-05
RAB17	-0.808619	6.77803	38.8978	4.9853e-07	2.00297e-05
CCDC50	-0.829171	6.98376	38.8638	5.02515e-07	2.01271e-05
DTD1	-1.23736	7.27949	38.8323	5.06227e-07	2.0213e-05
DAB2	-0.705486	7.2155	38.8019	5.09836e-07	2.02428e-05
LDLRAD3	-1.39516	5.53912	38.7996	5.10112e-07	2.02428e-05
APBA2	-1.81398	3.17917	38.7706	5.13593e-07	2.02439e-05
TRIOBP	0.761224	5.6801	38.7642	5.14367e-07	2.02439e-05
CYR61	1.11839	7.95569	38.7602	5.14848e-07	2.02439e-05
SMAD9	-1.17582	3.84012	38.663	5.26702e-07	2.06471e-05
SRBD1	-1.29453	4.46613	38.6089	5.33438e-07	2.08214e-05
HIST1H2BK	1.34634	4.79734	38.5973	5.34895e-07	2.08214e-05
EXOC4	-1.41453	4.81764	38.5779	5.37336e-07	2.08214e-05
MYO1D	-0.881942	5.48043	38.5757	5.37608e-07	2.08214e-05
SLAMF7	2.53453	2.502	38.5599	5.39616e-07	2.08366e-05
CWC27	-1.81154	4.68955	38.5248	5.44084e-07	2.09464e-05
ISG20	-0.875715	6.18251	38.4435	5.54587e-07	2.11708e-05
PEAK1	-1.67816	3.53557	38.4335	5.55886e-07	2.11708e-05
FNIP2	-1.13298	5.79037	38.4304	5.563e-07	2.11708e-05
MEF2C	-1.3318	4.00132	38.429	5.56478e-07	2.11708e-05
MPDZ	-1.37512	3.59188	38.3886	5.61801e-07	2.13104e-05
TLN2	-1.95542	3.77433	38.3601	5.65585e-07	2.13296e-05
ZC3H13	-0.923228	7.40147	38.3445	5.6767e-07	2.13296e-05
MED27	-1.5553	5.32598	38.3372	5.68641e-07	2.13296e-05
APBB2	-2.42101	2.2121	38.3351	5.68922e-07	2.13296e-05
MNAT1	-1.40863	4.09992	38.2764	5.76848e-07	2.15261e-05
RNLS	-1.2313	5.6478	38.2615	5.78891e-07	2.15261e-05
RASA3	-1.76496	3.60522	38.2589	5.79233e-07	2.15261e-05
ZNF704	-1.62903	4.26224	38.2472	5.80839e-07	2.15261e-05
UCHL5	-0.546628	6.31059	38.2123	5.85643e-07	2.16419e-05
SRGAP1	-1.23181	4.35911	38.1733	5.91061e-07	2.17417e-05
LSAMP	-1.321	3.91633	38.1687	5.91713e-07	2.17417e-05
SOX10	-0.91941	6.31175	38.0933	6.02345e-07	2.20694e-05
STRIP2	1.50722	2.67783	38.0505	6.08478e-07	2.2231e-05
RHOBTB2	0.763765	5.27241	37.9833	6.18247e-07	2.25241e-05
INTS9	-0.742775	5.48184	37.8854	6.32757e-07	2.29172e-05
NLGN4X	-2.17954	2.73954	37.8837	6.33008e-07	2.29172e-05
SLC22A23	-1.75101	4.74402	37.8747	6.34367e-07	2.29172e-05
FCHSD2	-1.97868	1.84462	37.8413	6.39417e-07	2.3004e-05
CD2BP2	0.887096	8.10598	37.8352	6.40339e-07	2.3004e-05
TMEM150A	0.89868	4.70472	37.759	6.52034e-07	2.33591e-05
YTHDF1	0.747537	7.3175	37.7445	6.5429e-07	2.3375e-05
TNFRSF12A	1.29688	5.45768	37.7277	6.56917e-07	2.3404e-05
C6orf106	-0.676087	7.11181	37.7123	6.59323e-07	2.3425e-05
DYM	-2.14685	3.08771	37.7007	6.61141e-07	2.34251e-05
HNRNPL	-0.756477	8.056	37.6494	6.69265e-07	2.36394e-05
KLHL5	-0.826898	5.38386	37.6394	6.70857e-07	2.36394e-05
SDF2	0.872564	6.0651	37.584	6.79772e-07	2.38883e-05
NR4A3	-0.990157	4.74734	37.5413	6.86731e-07	2.39679e-05
ASAP2	-1.2675	4.40628	37.5407	6.86822e-07	2.39679e-05
ASPM	-0.909689	5.07737	37.5359	6.8761e-07	2.39679e-05
PKN2	-0.899511	4.80369	37.4987	6.93735e-07	2.40681e-05
FAF1	-2.17286	4.64876	37.4958	6.94219e-07	2.40681e-05
FAM174B	-1.18553	5.14808	37.4719	6.9819e-07	2.41409e-05
GPER1	2.03527	2.69306	37.4374	7.03974e-07	2.42758e-05
DOCK1	-1.98122	2.99348	37.424	7.06227e-07	2.42886e-05
MCTP1	-2.82416	2.09493	37.4085	7.08841e-07	2.43136e-05
SCMH1	-1.70819	4.73447	37.3967	7.10846e-07	2.43177e-05
NEK6	-0.809809	6.19478	37.3729	7.14893e-07	2.43915e-05
SLC7A7	-1.12633	4.49116	37.327	7.2279e-07	2.45959e-05
FOXC1	1.01937	8.33596	37.2438	7.37331e-07	2.50161e-05
VRK1	-0.904539	4.96738	37.2294	7.39885e-07	2.50161e-05
PPP1R3B	1.22708	3.77206	37.2233	7.4096e-07	2.50161e-05
SNTB1	-2.24861	3.25035	37.1811	7.48488e-07	2.52043e-05
MED26	1.01528	6.06306	37.1591	7.52456e-07	2.52719e-05
NRG3	-2.11105	1.70278	37.1366	7.56525e-07	2.53426e-05
UBA2	-0.647741	6.8526	37.0667	7.69317e-07	2.57031e-05
ZNF304	0.953894	5.27849	37.0562	7.71273e-07	2.57031e-05
FAAP24	1.46474	3.8464	36.9838	7.84811e-07	2.60394e-05
EPHA3	-2.52177	2.51559	36.9806	7.85401e-07	2.60394e-05
TP53	1.09599	4.63508	36.8169	8.16976e-07	2.70168e-05
ERC1	-1.87547	3.94498	36.8036	8.19596e-07	2.70341e-05
UTP18	-0.890593	5.48287	36.7649	8.27295e-07	2.72184e-05
DCUN1D2	1.572	2.92912	36.7472	8.30834e-07	2.72653e-05
CENPO	0.891276	5.39331	36.6958	8.41212e-07	2.75339e-05
ENAH	-0.867502	6.13628	36.6719	8.46077e-07	2.75339e-05
MTDH	-1.07835	8.69241	36.6621	8.48087e-07	2.75339e-05
KIAA0226L	-1.04676	4.54779	36.6609	8.48336e-07	2.75339e-05
MBD4	0.824863	5.52387	36.6542	8.49693e-07	2.75339e-05
IFNGR2	-0.70601	6.89549	36.4768	8.86961e-07	2.86695e-05
PRKAB2	1.1243	4.47338	36.4402	8.94882e-07	2.88532e-05
LDAH	-1.05442	4.14787	36.3954	9.04644e-07	2.90952e-05
GBA2	0.799945	5.30745	36.2467	9.37916e-07	3.00903e-05
VEPH1	-1.014	4.80669	36.0857	9.75402e-07	3.12153e-05
RNGTT	-1.41303	4.45608	36.0637	9.80646e-07	3.12265e-05
U2SURP	-0.650565	7.79074	36.0635	9.80691e-07	3.12265e-05
DST	-1.16345	4.51626	36.0538	9.83016e-07	3.12265e-05
FARS2	-2.19146	3.61152	36.0317	9.88338e-07	3.13116e-05
TOP2B	-0.752243	6.6301	36.0225	9.90551e-07	3.13116e-05
STX7	-0.903202	6.16031	35.9682	1.00376e-06	3.15829e-05
NOP2	0.887183	5.85265	35.9671	1.00403e-06	3.15829e-05
CEP68	0.931166	4.69912	35.8789	1.02591e-06	3.21926e-05
LTN1	-1.05489	4.21662	35.8432	1.03492e-06	3.23964e-05
ENTPD1	-0.905307	4.89034	35.8189	1.04108e-06	3.25106e-05
STXBP5	-1.06883	4.61752	35.6857	1.0756e-06	3.35074e-05
RPS6KA3	-0.955462	5.36373	35.5971	1.09925e-06	3.41616e-05
ARNTL	-1.71092	2.3955	35.5551	1.11064e-06	3.44324e-05
DUSP5	1.33587	4.404	35.535	1.11615e-06	3.45204e-05
DPH5	-0.902427	5.45958	35.5197	1.12036e-06	3.45676e-05
DOLK	0.955537	4.0572	35.4884	1.12902e-06	3.47518e-05
RHOQ	-0.590032	7.41383	35.4601	1.13689e-06	3.48686e-05
TMEM117	-2.80952	1.92669	35.4451	1.1411e-06	3.48686e-05
ZDHHC14	-2.71349	2.65603	35.4435	1.14155e-06	3.48686e-05
AVEN	-1.63118	2.81796	35.4361	1.14363e-06	3.48686e-05
PSMD14	-0.674021	6.72418	35.4097	1.15108e-06	3.5013e-05
MAFA	4.29505	0.719836	35.3978	1.15448e-06	3.50336e-05
PPP2R5C	-0.764934	6.18393	35.3755	1.16082e-06	3.51357e-05
SPPL2B	1.09867	4.4264	35.3669	1.16329e-06	3.51357e-05
MYO1B	-0.768679	6.07318	35.3355	1.17233e-06	3.5326e-05
AJUBA	1.3845	4.3283	35.2646	1.19301e-06	3.58653e-05
GAB2	-1.17712	6.22911	35.1645	1.22288e-06	3.66553e-05
WDR17	-2.65257	0.464196	35.1576	1.22497e-06	3.66553e-05
SLC7A8	-0.754997	7.58465	35.0893	1.24582e-06	3.7193e-05
PBK	-0.787404	5.94689	35.0613	1.25449e-06	3.73652e-05
SF3B4	0.717226	6.50955	35.0199	1.26743e-06	3.76638e-05
OSBPL9	-0.654573	5.89939	35.0022	1.273e-06	3.77421e-05
AMOTL2	1.60293	3.81303	34.9786	1.28047e-06	3.78765e-05
HOXC9	1.06488	6.92446	34.9663	1.28439e-06	3.79056e-05
ATXN7L2	1.84402	2.56493	34.89	1.30893e-06	3.85259e-05
FAM84B	-1.03737	4.02662	34.8778	1.3129e-06	3.85259e-05
SMYD3	-1.52051	3.57789	34.8733	1.31437e-06	3.85259e-05
HMMR	-1.16843	5.20199	34.8115	1.33469e-06	3.9033e-05
IPW	-1.0482	4.51367	34.7645	1.3504e-06	3.9369e-05
ALG14	-0.985239	3.99893	34.7588	1.35229e-06	3.9369e-05
DBR1	1.13199	4.87552	34.6671	1.38352e-06	4.00974e-05
BRD2	0.835766	8.05762	34.6671	1.38353e-06	4.00974e-05
POLR2L	0.670332	8.21568	34.5589	1.42136e-06	4.10575e-05
ABHD15	1.32585	3.53131	34.5542	1.42302e-06	4.10575e-05
HPGD	-1.04348	6.41906	34.522	1.43451e-06	4.1124e-05
GSTO1	-0.610088	9.80137	34.5196	1.43536e-06	4.1124e-05
G2E3	-0.922449	4.20295	34.5128	1.43779e-06	4.1124e-05
PPIP5K2	-1.06009	4.21768	34.512	1.43808e-06	4.1124e-05
SLC25A28	1.15743	3.17437	34.4893	1.44626e-06	4.12665e-05
COMMD7	-0.793191	5.49756	34.4776	1.45049e-06	4.12957e-05
SRD5A1	0.813391	5.17233	34.4601	1.45687e-06	4.1386e-05
YAF2	-0.787218	4.34471	34.4402	1.46411e-06	4.14184e-05
BTBD10	-0.740306	6.00395	34.4394	1.46443e-06	4.14184e-05
EIF2AK4	-0.817303	5.73887	34.3279	1.50586e-06	4.24968e-05
BTRC	-1.29005	4.41886	34.2583	1.53235e-06	4.30986e-05
FOCAD	-1.476	3.39673	34.2543	1.53386e-06	4.30986e-05
PIR	-0.977437	7.30697	34.1739	1.56511e-06	4.38811e-05
EPB41	-1.61268	5.3958	34.154	1.57297e-06	4.40057e-05
MKRN2	0.771524	4.6542	34.141	1.57811e-06	4.40537e-05
ST6GAL1	-1.49845	4.55194	34.0446	1.61683e-06	4.50372e-05
WDFY2	-1.2924	3.2613	33.9489	1.65621e-06	4.60348e-05
FBXL17	-2.63019	4.08235	33.9127	1.67139e-06	4.63569e-05
CAMLG	0.695389	5.53039	33.8913	1.68046e-06	4.65084e-05
MRPL3	-0.493218	7.45113	33.8776	1.68625e-06	4.65688e-05
MRPL44	0.963363	5.8514	33.8611	1.69331e-06	4.66339e-05
PRPF39	1.05176	3.62214	33.8551	1.69584e-06	4.66339e-05
TANGO6	-1.88592	2.90592	33.8156	1.71283e-06	4.69193e-05
KCCAT333	2.47921	2.19128	33.8141	1.7135e-06	4.69193e-05
LOC100505715	1.75352	2.90035	33.7973	1.72078e-06	4.70021e-05
EXOC2	-1.53733	4.79029	33.7903	1.72381e-06	4.70021e-05
PARD3	-1.92473	3.79986	33.7803	1.72819e-06	4.7022e-05
NEO1	-1.94582	3.65476	33.7308	1.74994e-06	4.74839e-05
RCOR2	1.96557	2.44128	33.7173	1.75593e-06	4.74839e-05
TM2D2	1.06734	5.42349	33.6973	1.76481e-06	4.74839e-05
UBAC2	-1.00384	5.96174	33.6895	1.76833e-06	4.74839e-05
STAG1	-2.03328	3.05268	33.6889	1.76859e-06	4.74839e-05
CDKN2AIP	1.19368	2.73365	33.685	1.77032e-06	4.74839e-05
BMF	1.39521	3.40596	33.6836	1.77094e-06	4.74839e-05
TMEM135	-2.80466	2.06407	33.6731	1.77568e-06	4.75122e-05
ATRN	-1.31247	4.35059	33.6484	1.78678e-06	4.77103e-05
MTA3	-1.15406	4.51017	33.6243	1.79775e-06	4.77462e-05
TCP10L	2.20283	1.90719	33.624	1.79788e-06	4.77462e-05
PTPRM	-1.62808	3.58842	33.6135	1.80268e-06	4.77462e-05
ERCC-00046	3.16635	12.2189	33.6129	1.80293e-06	4.77462e-05
SIKE1	0.756112	6.49419	33.5912	1.81287e-06	4.7911e-05
IFI27	2.31223	1.82595	33.5661	1.82442e-06	4.81176e-05
TJAP1	0.844475	4.9056	33.5393	1.83686e-06	4.8347e-05
CAMK2N1	1.02529	4.12244	33.4649	1.87186e-06	4.91678e-05
PKIG	-2.07233	2.47895	33.3961	1.90486e-06	4.99329e-05
ADK	-1.71859	3.75102	33.3674	1.91883e-06	5.01971e-05
AHI1	-1.18768	4.07016	33.3396	1.93241e-06	5.0434e-05
SSBP3	-1.1795	5.13326	33.3329	1.93571e-06	5.0434e-05
PSMG4	-0.887018	6.06202	33.2981	1.95296e-06	5.07808e-05
JARID2	-1.02862	7.7374	33.2886	1.95769e-06	5.08015e-05
KLF5	1.60897	3.00858	33.2763	1.96382e-06	5.08583e-05
SPIRE1	-1.51373	4.31517	33.2436	1.98022e-06	5.11802e-05
MICAL2	-1.67778	3.07111	33.2228	1.99073e-06	5.13489e-05
LMBR1	-1.47274	3.08212	33.1824	2.01136e-06	5.16858e-05
TBCC	1.05135	6.21044	33.1729	2.01625e-06	5.16858e-05
PRKD1	-2.62171	1.67558	33.1677	2.01893e-06	5.16858e-05
SPATS2L	-0.910246	6.26549	33.1659	2.01982e-06	5.16858e-05
UBB	-0.671676	10.4206	33.0213	2.09579e-06	5.35237e-05
FSTL5	-2.39599	2.66006	32.9926	2.11127e-06	5.38125e-05
CDKAL1	-2.07959	2.97885	32.9795	2.11835e-06	5.38864e-05
TFDP2	-0.798362	5.27278	32.9702	2.12339e-06	5.39083e-05
XRN2	-0.675257	7.01136	32.9558	2.13124e-06	5.40012e-05
SEC63	-0.654096	6.89113	32.8998	2.16199e-06	5.45831e-05
COQ10A	1.05883	4.27258	32.8986	2.16267e-06	5.45831e-05
KIFAP3	-1.40231	3.81022	32.8706	2.17821e-06	5.48679e-05
GADD45A	1.79527	5.53703	32.8184	2.2076e-06	5.54998e-05
PLK1	-0.882721	6.85442	32.8106	2.21202e-06	5.55027e-05
KEAP1	0.809717	6.4359	32.7644	2.23839e-06	5.60553e-05
MBOAT2	-1.40987	3.81569	32.724	2.26171e-06	5.65296e-05
SAMD4A	-1.36802	2.52126	32.7099	2.26992e-06	5.65936e-05
SPIN4	1.00508	5.43351	32.7046	2.27305e-06	5.65936e-05
CHERP	0.648173	7.55531	32.6755	2.29008e-06	5.69079e-05
WDR6	0.750536	5.69003	32.6597	2.2994e-06	5.70296e-05
TRPS1	-1.4349	4.21832	32.5217	2.38254e-06	5.89782e-05
CDC16	-0.744301	5.3082	32.5072	2.39146e-06	5.90854e-05
SNX10	-1.3694	4.05069	32.4721	2.41319e-06	5.95085e-05
MNX1	1.04415	5.08974	32.4343	2.43688e-06	5.9978e-05
EYA3	-0.801289	5.73437	32.412	2.45093e-06	6.01255e-05
MTHFD2	0.726935	7.1205	32.41	2.4522e-06	6.01255e-05
LINC01128	1.47576	3.59384	32.3948	2.46184e-06	6.02473e-05
NCOA1	-2.14336	2.74963	32.3846	2.46835e-06	6.02922e-05
ELOVL6	-1.48571	3.70796	32.3567	2.48622e-06	6.0614e-05
PIK3CB	-1.21814	5.07334	32.3271	2.50531e-06	6.09642e-05
SESTD1	-1.00917	4.69828	32.3159	2.51255e-06	6.09928e-05
MYC	-1.81138	2.33181	32.3107	2.51595e-06	6.09928e-05
PPP1R14C	-1.82302	2.79997	32.2652	2.54569e-06	6.15981e-05
XPNPEP1	-0.611457	7.11257	32.2012	2.58822e-06	6.25098e-05
CBX4	0.737466	5.93458	32.1266	2.63881e-06	6.35604e-05
ELOVL5	-0.470306	7.20903	32.1225	2.64157e-06	6.35604e-05
CSRNP1	1.33552	4.20944	32.0773	2.67273e-06	6.41673e-05
ZNF580	0.793518	4.85045	32.0715	2.67675e-06	6.41673e-05
CENPP	-1.89852	2.72505	32.0569	2.68692e-06	6.42916e-05
SNRNP70	0.688381	7.89938	32.0191	2.71343e-06	6.46984e-05
FRA10AC1	-0.777555	5.51875	32.0133	2.71757e-06	6.46984e-05
TSEN15	-0.652915	6.41592	32.0113	2.71897e-06	6.46984e-05
TMEM163	-2.1654	2.08846	31.9848	2.73776e-06	6.50256e-05
GJB1	-0.873963	9.59572	31.9736	2.74575e-06	6.50955e-05
KIAA0391	-1.19627	3.96382	31.951	2.76192e-06	6.53586e-05
CHEK2	-1.06357	5.28177	31.9393	2.77031e-06	6.54371e-05
LCMT2	1.08803	3.72701	31.9011	2.79802e-06	6.59708e-05
TBC1D7	-0.804652	8.03099	31.8824	2.81163e-06	6.60743e-05
DTWD2	-2.85093	1.62564	31.8811	2.81265e-06	6.60743e-05
HSPA5	-0.617168	10.4206	31.867	2.823e-06	6.61967e-05
ERCC-00003	2.64241	8.88862	31.8574	2.83004e-06	6.62415e-05
TOB2	0.871962	6.88237	31.7821	2.88612e-06	6.73417e-05
UGCG	-0.89183	7.47071	31.7704	2.89496e-06	6.73417e-05
EIF5	0.781712	7.75987	31.769	2.896e-06	6.73417e-05
FER	-2.5731	2.28429	31.7664	2.89793e-06	6.73417e-05
C7orf60	-1.3054	3.57677	31.7535	2.90772e-06	6.74476e-05
C11orf95	0.876087	5.11191	31.7401	2.91794e-06	6.75632e-05
MITF	-0.737449	7.94356	31.7292	2.92622e-06	6.76334e-05
FNDC3B	-1.4372	3.9145	31.6864	2.95914e-06	6.8272e-05
SETBP1	-1.84809	2.784	31.6732	2.96938e-06	6.8386e-05
SPATA5	-1.52637	3.08852	31.5744	3.0471e-06	7.00506e-05
PNP	0.853546	5.61381	31.5076	3.10086e-06	7.11597e-05
FAM35A	-0.765861	5.18544	31.4852	3.11906e-06	7.14504e-05
PUS3	0.978968	5.27734	31.4524	3.14603e-06	7.19403e-05
SLC25A5-AS1	1.7511	1.91681	31.3749	3.21066e-06	7.32882e-05
KLF12	-2.53397	1.82239	31.3644	3.2195e-06	7.33603e-05
EFNA5	-1.9915	3.01496	31.3534	3.22882e-06	7.33764e-05
PPP3CB	-1.05077	5.40791	31.3386	3.24136e-06	7.33764e-05
UPF1	0.64512	6.32995	31.3379	3.24198e-06	7.33764e-05
POLR3G	-0.848797	5.24976	31.3368	3.24297e-06	7.33764e-05
IL16	-1.46171	2.23724	31.288	3.28478e-06	7.41922e-05
LFNG	1.24645	3.15815	31.1764	3.38269e-06	7.62702e-05
FANCC	-1.93301	2.49842	31.1585	3.39867e-06	7.64969e-05
FGF12	-2.58571	0.965825	31.136	3.41891e-06	7.68184e-05
RIC8A	0.776332	5.79906	31.0691	3.47978e-06	7.76555e-05
RUSC1	1.03332	4.73656	31.0645	3.484e-06	7.76555e-05
GRB10	-1.19403	5.67911	31.059	3.48902e-06	7.76555e-05
KIF4A	-0.872147	5.8667	31.0586	3.48946e-06	7.76555e-05
NELFA	0.713833	6.24447	31.0582	3.48983e-06	7.76555e-05
ADRBK2	-1.40197	3.88819	31.0534	3.49421e-06	7.76555e-05
DDX60	-3.06742	0.7629	31.0481	3.49912e-06	7.76555e-05
HNRNPDL	-0.680607	8.62698	31.0424	3.50434e-06	7.76555e-05
FAM188A	-1.02623	3.84812	30.9914	3.5519e-06	7.85356e-05
NFRKB	0.880896	5.48647	30.9868	3.55624e-06	7.85356e-05
ZNF419	1.13392	5.45124	30.9502	3.59081e-06	7.90298e-05
STIM1	-1.40118	4.76421	30.9501	3.59087e-06	7.90298e-05
RECQL4	0.75853	5.77292	30.9114	3.62785e-06	7.97077e-05
TTC7B	-1.4772	2.95343	30.9004	3.63843e-06	7.97112e-05
ZNF200	1.02046	4.33447	30.8984	3.64037e-06	7.97112e-05
ADM	0.813685	5.8145	30.795	3.74143e-06	8.1785e-05
PDE3A	-1.12469	4.58024	30.7766	3.75969e-06	8.20452e-05
PLEKHG1	-1.668	2.75548	30.7025	3.83431e-06	8.35322e-05
OSGIN1	1.11878	4.35927	30.6871	3.85008e-06	8.37344e-05
NCDN	1.39272	4.26096	30.6691	3.86852e-06	8.39938e-05
HLA-A	0.479607	9.17932	30.6591	3.87885e-06	8.40766e-05
QKI	-0.876192	6.67489	30.6495	3.88868e-06	8.41482e-05
WDR70	-1.53821	4.55827	30.6179	3.92154e-06	8.4717e-05
ROBO2	-2.85397	2.20411	30.5976	3.94275e-06	8.50328e-05
TTPAL	0.740625	5.47318	30.5901	3.95066e-06	8.50612e-05
PRKCH	-1.99277	3.07476	30.5253	4.01932e-06	8.63953e-05
PDE3B	-1.8613	2.58273	30.5043	4.04185e-06	8.67351e-05
BMPR2	-1.48236	5.08269	30.4793	4.06894e-06	8.71713e-05
STRBP	-1.40248	3.98895	30.4728	4.07597e-06	8.71772e-05
STK35	0.739392	6.35854	30.4382	4.11375e-06	8.78394e-05
GLCCI1	-1.39953	2.71674	30.3969	4.15929e-06	8.86651e-05
SLC2A1	-0.858373	6.95121	30.3848	4.17273e-06	8.88048e-05
DEF6	-1.00261	3.43869	30.3727	4.18618e-06	8.89443e-05
LDLRAD4	-1.79232	2.05102	30.3473	4.21471e-06	8.94032e-05
HK2	-0.904539	5.45154	30.3198	4.24576e-06	8.99139e-05
DARS	-0.700026	6.58637	30.2916	4.27789e-06	9.04457e-05
PROSC	0.794682	5.0033	30.2738	4.29831e-06	9.07288e-05
SNX6	-0.661036	5.43644	30.2607	4.31338e-06	9.08982e-05
VASN	3.92968	3.21679	30.2428	4.33411e-06	9.11859e-05
MC1R	-0.823356	5.42991	30.2315	4.34724e-06	9.13133e-05
SLC6A8	0.690199	7.00147	30.2085	4.37414e-06	9.1729e-05
ARIH2	-0.584496	7.64458	30.1799	4.40772e-06	9.21695e-05
RAB6B	-0.850981	5.94196	30.1784	4.40944e-06	9.21695e-05
LCORL	-1.08261	3.56624	30.1613	4.42969e-06	9.24429e-05
HSPA1B	1.06521	5.93648	30.151	4.44197e-06	9.25493e-05
XPR1	-1.96901	2.74985	30.1029	4.49964e-06	9.35998e-05
ELOVL4	1.78355	3.26674	29.9981	4.62793e-06	9.61133e-05
DSEL	1.69714	1.60193	29.9389	4.70219e-06	9.74987e-05
TBC1D19	-1.791	1.91887	29.9284	4.71549e-06	9.76174e-05
ZNF398	1.08119	3.78884	29.8427	4.82552e-06	9.97352e-05
STAT1	-0.50966	6.4237	29.836	4.83422e-06	9.97551e-05
NFKBIA	0.708559	6.59518	29.7813	4.90611e-06	0.000101077
GBE1	-1.85097	3.72878	29.7409	4.95987e-06	0.000102021
PIP4K2A	-0.794498	6.55747	29.6915	5.02645e-06	0.000103175
EIF5A2	0.75964	4.16861	29.6874	5.03195e-06	0.000103175
CBLL1	0.754123	5.16087	29.6426	5.09324e-06	0.000104154
HEY1	-0.747098	6.47895	29.6407	5.09586e-06	0.000104154
IBA57	1.1674	3.81987	29.6344	5.10448e-06	0.000104165
ARHGAP29	-0.744124	5.31799	29.5732	5.18977e-06	0.000105635
ZNF503	1.172	5.59073	29.571	5.19287e-06	0.000105635
ATG16L2	1.28944	3.86208	29.5333	5.24613e-06	0.00010655
DIAPH3	-1.86875	3.43478	29.5221	5.26204e-06	0.000106705
NCAM2	-2.10798	2.1991	29.4925	5.30432e-06	0.000107394
SLC9A1	1.03792	4.39698	29.4806	5.32151e-06	0.000107468
SNAPC4	0.98486	4.28948	29.4784	5.32467e-06	0.000107468
ZFYVE9	-1.3837	3.3423	29.4377	5.38383e-06	0.000108493
OLA1	-1.14286	4.8099	29.4158	5.41587e-06	0.000108968
C16orf46	1.98169	2.20804	29.2994	5.58978e-06	0.000112292
CCNL2	0.73087	6.63953	29.2256	5.70317e-06	0.000114392
TAX1BP1	-0.58253	8.15687	29.1946	5.7514e-06	0.00011518
CHM	-1.19818	4.77167	29.1322	5.85003e-06	0.000116973
CCNT1	0.856964	4.92225	29.1075	5.88962e-06	0.000117583
CITED1	0.765624	6.26076	29.0977	5.90541e-06	0.000117586
ERP44	-0.917611	5.03486	29.0961	5.90803e-06	0.000117586
ANP32A	-0.71685	6.92702	29.0749	5.94233e-06	0.000118087
C2CD2	-1.31121	3.04457	29.0091	6.0499e-06	0.000120039
SMAP1	-1.04683	5.56898	28.9724	6.11091e-06	0.000121064
ST8SIA1	-1.70401	3.67217	28.945	6.15696e-06	0.000121782
FMNL2	-1.36932	5.20865	28.9262	6.18866e-06	0.000121782
HDDC2	-0.69776	7.75535	28.925	6.19063e-06	0.000121782
FTSJ2	0.945032	6.12957	28.9239	6.19253e-06	0.000121782
MCOLN2	-0.817763	3.99804	28.9181	6.20235e-06	0.000121782
ZNF283	1.11216	3.24741	28.9172	6.20385e-06	0.000121782
TSPAN9	-1.82544	3.51475	28.8927	6.24561e-06	0.000122331
DIP2C	-1.63629	3.59863	28.8897	6.25079e-06	0.000122331
E2F2	1.01778	6.11303	28.8647	6.29376e-06	0.000122737
FAM46C	1.6167	3.48632	28.8639	6.29512e-06	0.000122737
KHDRBS1	-0.630798	7.50714	28.861	6.30006e-06	0.000122737
EBF3	-1.03269	4.56023	28.8428	6.33154e-06	0.000123164
ZFYVE28	-1.57271	2.56989	28.8237	6.36484e-06	0.000123626
PANX2	1.40357	3.68943	28.7953	6.41461e-06	0.000124405
OPA1	-0.908497	6.12284	28.7742	6.45177e-06	0.000124938
CXorf40B	1.07605	3.62261	28.7563	6.48361e-06	0.000125366
RBFOX2	-1.25289	5.62735	28.7473	6.49956e-06	0.000125486
SNX4	-0.513044	6.14748	28.7287	6.53295e-06	0.000125942
MAFB	1.66636	3.58631	28.7216	6.54569e-06	0.000126
RGS20	-0.708599	5.73877	28.7022	6.58067e-06	0.000126484
EPB41L2	-1.07863	7.65521	28.6508	6.67428e-06	0.000128092
ZNF557	1.17373	4.88901	28.6435	6.68764e-06	0.000128158
SLC11A2	-0.562822	6.00313	28.625	6.72173e-06	0.000128589
SENP7	-1.73816	3.87629	28.6192	6.7324e-06	0.000128589
OSBPL8	-1.39506	4.90187	28.6151	6.74001e-06	0.000128589
2007-09-01	-0.652269	8.20324	28.6064	6.75609e-06	0.000128676
ST20	-0.89457	4.00492	28.5978	6.77223e-06	0.000128676
AGAP1-IT1	2.7757	0.988063	28.5965	6.77452e-06	0.000128676
DOCK9	-1.76673	3.08014	28.5889	6.78871e-06	0.000128756
NFKBIZ	-1.28226	2.73337	28.5595	6.84393e-06	0.000129613
EID2	0.832846	6.11641	28.551	6.85997e-06	0.000129726
ARHGAP42	-2.55861	1.38935	28.5259	6.90753e-06	0.000130434
PER2	1.19501	3.48458	28.5168	6.92497e-06	0.000130572
MAGI3	-1.95352	2.94501	28.4995	6.95793e-06	0.000131002
CERK	-0.563965	5.84292	28.4906	6.97505e-06	0.000131133
TBC1D5	-1.55787	3.31509	28.4686	7.0175e-06	0.000131739
ADCY9	-1.27678	3.16661	28.4625	7.0293e-06	0.000131769
INVS	-1.208	3.96153	28.4445	7.06438e-06	0.000132234
SNRPA	-0.788993	6.71313	28.4227	7.10692e-06	0.000132838
FOXN3	-1.87773	4.16415	28.3443	7.26251e-06	0.000135549
UTP3	0.928924	7.51901	28.3277	7.296e-06	0.000135978
DNTTIP2	0.939918	7.26483	28.3169	7.31769e-06	0.000136185
SNORD13	-2.64737	2.46042	28.2966	7.35887e-06	0.00013659
EPHB4	0.656253	5.58799	28.2958	7.36061e-06	0.00013659
PDDC1	0.774	4.99666	28.279	7.39493e-06	0.000137029
SMS	-0.756774	10.24	28.27	7.41323e-06	0.000137171
SPR	0.688626	5.99285	28.2629	7.42786e-06	0.000137245
SMG8	0.801164	7.40236	28.2393	7.47665e-06	0.000137949
CDC6	0.793677	6.65872	28.2163	7.5243e-06	0.00013863
NOX4	-1.98625	2.22235	28.2051	7.54775e-06	0.000138863
TMEM81	1.50191	1.85835	28.189	7.58141e-06	0.000139157
CCDC91	-1.61687	4.39928	28.1872	7.58526e-06	0.000139157
RAB2A	-0.749763	7.16694	28.1635	7.63523e-06	0.000139709
TMEM164	-0.932934	5.08547	28.1627	7.63701e-06	0.000139709
SEMA5A	-1.61241	7.06144	28.1374	7.69064e-06	0.00014049
UBL3	-0.830341	6.33144	28.1237	7.71989e-06	0.000140825
PPP2R5E	-0.98251	4.5266	28.0962	7.77907e-06	0.000141704
KDM4A-AS1	1.62885	1.79708	28.0798	7.81451e-06	0.000142149
GSK3B	-0.834872	4.70143	28.0676	7.84119e-06	0.000142433
RXRG	-1.77768	2.20614	28.0535	7.87195e-06	0.000142791
STK3	-2.1685	2.31318	28.0182	7.94959e-06	0.000143997
PPP1R14B	-0.729519	7.3253	27.9572	8.08558e-06	0.000146182
HIST2H2BE	1.88295	2.51551	27.9516	8.09811e-06	0.000146182
DEPTOR	-3.33517	1.03465	27.9489	8.10424e-06	0.000146182
ZWILCH	-0.64621	7.09011	27.932	8.14242e-06	0.000146666
HSPD1	-0.494155	9.43774	27.9262	8.15554e-06	0.000146697
AMN1	-1.92614	3.11021	27.897	8.22218e-06	0.00014769
PHTF1	-0.816308	5.35624	27.8864	8.24646e-06	0.000147867
ZFHX3	-1.58134	3.1621	27.8827	8.25497e-06	0.000147867
SCAMP1	-0.936823	4.30968	27.8671	8.29094e-06	0.000148305
JMJD1C-AS1	3.57622	1.19759	27.8519	8.32617e-06	0.000148729
NKX2-3	1.56821	1.81307	27.8304	8.37607e-06	0.000149414
CD3EAP	0.889134	6.05985	27.8154	8.41129e-06	0.000149835
GNAL	-1.3452	4.38857	27.7901	8.4709e-06	0.000150689
ZNF791	1.14631	4.39075	27.7567	8.55033e-06	0.000151892
HIST1H4C	-1.11815	8.50734	27.7159	8.64813e-06	0.000153323
DAZAP1	-0.672754	8.49969	27.7132	8.65467e-06	0.000153323
CCDC92	1.19459	3.22711	27.6766	8.74362e-06	0.000154686
CAMKMT	-2.16533	1.48367	27.6459	8.81915e-06	0.000155809
SNHG9	1.13487	6.63271	27.6396	8.83471e-06	0.00015587
MBTPS2	-0.682665	4.42731	27.5873	8.9651e-06	0.000157634
MRPS17	0.782622	6.02605	27.582	8.97826e-06	0.000157634
CBLN1	1.73957	2.05018	27.58	8.98331e-06	0.000157634
BRE	-1.4574	3.4583	27.5799	8.98355e-06	0.000157634
DDX58	-1.9338	1.85006	27.5592	9.03578e-06	0.000158335
TTK	-0.779853	4.09857	27.5306	9.10857e-06	0.000159394
SQSTM1	0.641976	9.08049	27.5209	9.13325e-06	0.000159609
VPS13A	-1.47768	2.84239	27.4861	9.22297e-06	0.000160959
TONSL	1.42463	4.07863	27.4807	9.23681e-06	0.000160983
ANO5	-1.92897	1.76299	27.4386	9.3468e-06	0.00016268
FBXL20	-1.6084	2.67845	27.4333	9.36054e-06	0.000162699
ZNF362	-0.762005	5.42626	27.4025	9.44189e-06	0.000163892
UTRN	-1.52424	2.78281	27.3934	9.46616e-06	0.000164093
NPTX2	4.31273	0.9029	28.0201	9.49765e-06	0.000164311
PSME4	-0.597893	6.72693	27.3791	9.50423e-06	0.000164311
PLA2G16	-0.611574	7.43154	27.3733	9.51969e-06	0.000164358
POC1B	-1.06808	3.93911	27.3587	9.55885e-06	0.000164814
RB1	-1.27144	5.76226	27.338	9.61477e-06	0.000165556
CDH3	-0.894963	5.92428	27.3271	9.64425e-06	0.00016563
MAP2	-2.83177	3.42337	27.3179	9.66925e-06	0.00016563
GSTZ1	-0.917949	5.36212	27.3116	9.68631e-06	0.00016563
ERRFI1	1.14838	3.19987	27.3115	9.68661e-06	0.00016563
ADGRL2	-2.18324	0.984343	27.305	9.70437e-06	0.00016563
TENM3	-2.28666	3.47074	27.3037	9.70797e-06	0.00016563
NRD1	-0.688675	5.87247	27.3034	9.70895e-06	0.00016563
TOB2P1	3.66252	0.304744	27.2703	9.79977e-06	0.000166959
TAF15	-0.709954	5.16947	27.2472	9.86358e-06	0.000167639
MYO10	-0.854989	7.51709	27.2465	9.8657e-06	0.000167639
ABCC4	-1.81635	3.19881	27.2098	9.96821e-06	0.000169158
ATPAF2	1.43599	2.15488	27.1717	1.00759e-05	0.000170761
SOAT1	-0.696923	5.71293	27.1464	1.01481e-05	0.000171759
USP48	-0.69179	8.15695	27.14	1.01663e-05	0.000171837
KLHL21	0.801849	6.89637	27.1355	1.01794e-05	0.000171837
SETMAR	1.21788	2.45676	27.1275	1.02023e-05	0.000171998
MAP2K5	-1.98692	2.94791	27.1224	1.0217e-05	0.000172022
C3orf58	0.904821	4.35642	27.0655	1.03826e-05	0.000174445
ERCC-00043	2.5502	8.31667	27.0566	1.04087e-05	0.000174445
NFYB	0.73555	5.61294	27.0564	1.04093e-05	0.000174445
SERBP1	-0.572659	9.44994	27.0545	1.0415e-05	0.000174445
PROSER1	0.932133	5.54284	27.0471	1.04368e-05	0.000174582
GALNT1	-0.795416	5.13185	27.0042	1.05643e-05	0.000176487
POU2F1	-0.97648	3.99398	26.9615	1.06928e-05	0.000178402
ZNF480	1.05448	5.54859	26.9299	1.07889e-05	0.000179774
RFWD2	-1.52513	4.26165	26.9021	1.08741e-05	0.000180959
GPC4	-1.37103	2.38795	26.8604	1.10036e-05	0.000182839
TXNL4B	0.955812	3.76389	26.8566	1.10154e-05	0.000182839
ETV6	-1.88403	3.26671	26.8043	1.11802e-05	0.000185135
CSAG4	2.53023	1.80538	26.8036	1.11824e-05	0.000185135
OSBPL1A	-0.771161	5.34626	26.7712	1.12859e-05	0.000186493
TMEM229B	-1.34631	4.67788	26.7688	1.12934e-05	0.000186493
ZNF350	1.23409	3.67325	26.7455	1.13685e-05	0.000187493
SNX22	4.71295	-0.097907	26.7241	1.14379e-05	0.000188254
GINS4	0.88779	4.71901	26.7223	1.14438e-05	0.000188254
SLC29A1	0.709611	5.89736	26.7175	1.14593e-05	0.000188262
NDUFAF2	-1.19535	4.8686	26.7132	1.14735e-05	0.000188262
ZNF850	1.05707	4.49636	26.6882	1.15553e-05	0.000189364
GTF2F2	-0.735886	6.38328	26.6831	1.15721e-05	0.000189397
GPR137B	-0.777512	4.87033	26.6743	1.16011e-05	0.000189632
GNAQ	-1.91683	3.54287	26.6618	1.16425e-05	0.000190068
USP53	-0.885946	7.30582	26.647	1.16915e-05	0.000190626
FZD1	1.86844	1.72047	26.64	1.17151e-05	0.00019077
ZSCAN9	1.10633	3.76291	26.6054	1.18312e-05	0.000192417
ZNF407	-2.08821	2.1467	26.5913	1.18787e-05	0.000192946
IMMP2L	-1.18109	4.4135	26.5835	1.1905e-05	0.000193131
ZNF260	1.1659	3.54763	26.5769	1.19275e-05	0.000193252
CHCHD6	-1.03152	5.81614	26.5488	1.20235e-05	0.000194564
WNK1	-0.880516	5.84095	26.5406	1.20518e-05	0.000194568
EMC2	-0.672455	5.80259	26.5375	1.20623e-05	0.000194568
MEF2A	-0.78326	4.31519	26.5356	1.20691e-05	0.000194568
C16orf70	0.936885	3.61318	26.5173	1.2132e-05	0.000195339
KCNK5	2.45347	1.52063	26.4488	1.23717e-05	0.00019895
PDK3	-0.732692	5.16979	26.4442	1.2388e-05	0.000198964
LMBRD1	-1.24107	4.12416	26.3623	1.26816e-05	0.000203427
MSN	-0.491374	9.28953	26.3377	1.27713e-05	0.00020461
MPP6	-0.734167	4.6936	26.3221	1.28287e-05	0.000205275
GOLGA7B	-0.708523	5.36291	26.3162	1.28501e-05	0.000205363
PLEKHM3	-1.69535	2.30114	26.2967	1.29223e-05	0.000206261
CENPE	-1.01989	5.08327	26.2816	1.29782e-05	0.000206795
UBE2E3	-0.901658	4.58221	26.2779	1.2992e-05	0.000206795
LOC152225	-2.31656	1.80458	26.2738	1.30075e-05	0.000206795
BIVM	-0.688609	5.75559	26.2704	1.30199e-05	0.000206795
BUB1	-0.825613	4.60083	26.2526	1.30865e-05	0.000207521
TTC3	-0.642237	7.27749	26.2496	1.30978e-05	0.000207521
SLC25A13	-1.23681	5.29493	26.2356	1.31508e-05	0.000208106
AGPAT3	-0.66863	6.12019	26.2267	1.31845e-05	0.000208282
CHN2	-0.800538	3.88924	26.2241	1.31942e-05	0.000208282
NR2F2	0.637794	5.96504	26.2055	1.32647e-05	0.000209138
PLAGL2	1.27015	3.91836	26.169	1.34045e-05	0.000210836
RBMS1	-0.956604	5.78653	26.1689	1.34051e-05	0.000210836
TESK2	-1.76878	3.09616	26.1416	1.35104e-05	0.000212234
CALR	-0.483249	9.30854	26.1339	1.35404e-05	0.000212446
KTN1	-0.692845	7.30807	26.1074	1.36441e-05	0.000213812
WHSC1	-0.589022	6.42924	26.0791	1.37556e-05	0.000215298
BPTF	-0.695923	6.56612	26.0446	1.38929e-05	0.000217184
WDR91	0.841519	5.92549	26.033	1.39391e-05	0.000217505
CEBPA	1.39041	3.19741	26.031	1.39471e-05	0.000217505
ZNF317	0.88144	4.4781	26.0117	1.40251e-05	0.000218306
RPRM	2.53947	1.5077	26.0099	1.40324e-05	0.000218306
CCNE2	1.25214	3.40679	26.0013	1.40671e-05	0.000218582
ZNF597	1.51751	3.73879	25.9956	1.40902e-05	0.000218678
MSRA	-1.30025	3.40477	25.9865	1.41274e-05	0.000218992
DCAF6	-1.06964	5.35871	25.9797	1.4155e-05	0.000219157
STK39	-1.88427	3.74306	25.961	1.42313e-05	0.000220073
LPP	-1.55834	3.58527	25.9381	1.4326e-05	0.000221178
SLC10A3	1.15905	3.4913	25.9354	1.4337e-05	0.000221178
DENND1B	-2.46779	1.03912	25.9217	1.43936e-05	0.000221785
TMED1	0.685996	4.25098	25.9027	1.44728e-05	0.000222678
XRCC4	-2.64949	1.79908	25.8995	1.44861e-05	0.000222678
ZNF74	0.853972	4.66407	25.8886	1.4532e-05	0.000223118
RCOR3	0.811	4.35208	25.8739	1.45937e-05	0.000223799
SRPK1	-0.514514	6.03176	25.8643	1.46344e-05	0.000224157
IL11	1.83249	3.0002	25.8551	1.46732e-05	0.000224484
HR	1.82603	2.0932	25.8291	1.47837e-05	0.000225907
VCPIP1	0.999117	3.969	25.8142	1.48477e-05	0.000226616
NCALD	-0.683675	4.93343	25.8086	1.48718e-05	0.000226715
ADCY2	-1.22005	3.42841	25.7899	1.49522e-05	0.000227672
USP42	0.757347	5.04908	25.7788	1.50005e-05	0.000228139
PSMD1	-0.734671	7.58147	25.7325	1.52029e-05	0.000230944
ZNF574	1.18968	3.56491	25.7122	1.52927e-05	0.000231785
MVB12B	-1.39392	3.76231	25.7118	1.52942e-05	0.000231785
DUSP22	-0.798469	6.93114	25.6746	1.54599e-05	0.000233925
ZBTB43	0.712647	5.84969	25.672	1.54717e-05	0.000233925
SNX29	-1.98229	2.85422	25.6654	1.55011e-05	0.000234096
ZNF263	1.10035	5.37934	25.6135	1.57363e-05	0.000237369
DGCR8	1.03474	4.19302	25.5855	1.58649e-05	0.00023903
DNAJB4	1.58962	2.08235	25.5778	1.59005e-05	0.000239286
JAZF1	-2.41367	3.65558	25.5599	1.59834e-05	0.000240254
DPF1	1.11991	3.98229	25.5538	1.60116e-05	0.000240397
TLK1	-0.853877	4.28049	25.5237	1.61521e-05	0.000242226
MDGA2	-3.94975	1.06888	25.5126	1.62043e-05	0.000242726
HOXB7	0.762173	5.92135	25.5052	1.62394e-05	0.000242969
DERA	-0.966674	5.18765	25.487	1.63256e-05	0.000243975
PLSCR1	-0.921713	5.84355	25.4561	1.64728e-05	0.000245891
TBC1D1	-0.998761	5.20149	25.4252	1.66216e-05	0.000247825
ITGB3BP	-0.995441	5.12067	25.4198	1.6648e-05	0.000247932
KMT2C	-1.40779	3.38248	25.4117	1.66873e-05	0.000248231
BIN3	-0.901315	4.46615	25.3998	1.67452e-05	0.000248806
CALU	-0.609916	7.42751	25.3908	1.67892e-05	0.000249171
INTS5	0.773772	5.73741	25.3863	1.68114e-05	0.000249215
KIAA1109	-1.37149	4.17781	25.3796	1.68438e-05	0.000249409
ATG10	-2.86113	2.30832	25.3667	1.69077e-05	0.000250067
TRAK1	-1.2148	4.95743	25.3363	1.7058e-05	0.000252002
CTLA4	-0.990476	5.72004	25.2669	1.74071e-05	0.000256865
KIAA0930	-0.68008	7.38519	25.2607	1.74386e-05	0.000257035
LDB2	-3.78888	0.351153	25.2265	1.7614e-05	0.000259324
CPSF2	-0.669076	5.25752	25.2177	1.76594e-05	0.000259696
HK1	-0.765833	7.74764	25.2107	1.76953e-05	0.000259927
ACAD8	1.15703	4.25729	25.2011	1.77449e-05	0.000260359
NDRG3	-1.00638	6.5874	25.1865	1.78208e-05	0.000261176
SMCHD1	-0.959232	4.16921	25.1812	1.78487e-05	0.000261288
CDADC1	0.820681	3.98316	25.1724	1.78949e-05	0.000261667
PIGW	0.787146	7.18723	25.1474	1.80259e-05	0.000263107
ORAI1	0.621482	5.12691	25.1459	1.80341e-05	0.000263107
RNF216	-0.708081	5.39658	25.1385	1.80729e-05	0.000263374
SMARCC1	-0.664323	8.06561	25.1181	1.81811e-05	0.000264652
ADSS	-0.657817	5.72704	25.0862	1.8352e-05	0.000266053
LYRM7	-0.79942	5.32626	25.0858	1.83544e-05	0.000266053
CCDC97	0.632417	4.11228	25.0856	1.8355e-05	0.000266053
TTC28	-2.48162	1.9367	25.0847	1.83599e-05	0.000266053
CLSPN	0.950794	6.53198	25.0545	1.85231e-05	0.000268117
RPS6KA2	-2.47589	3.23258	25.0418	1.85924e-05	0.000268819
ACTL8	-0.862562	9.8073	25.0238	1.86911e-05	0.000269665
SLC1A3	1.33039	2.66773	25.0235	1.86927e-05	0.000269665
PLEKHA2	-0.96139	5.02899	24.9754	1.89584e-05	0.000273191
SRP68	0.586968	5.67202	24.9706	1.89848e-05	0.000273267
ERCC-00074	3.32608	11.3589	24.9109	1.93213e-05	0.0002778
DAGLB	0.97426	3.57662	24.9049	1.93548e-05	0.000277973
CDYL	-0.565928	5.72429	24.8951	1.94108e-05	0.000278276
GATA2	1.42725	4.79168	24.8937	1.94191e-05	0.000278276
PIP5K1B	-1.24643	2.2382	24.8591	1.96176e-05	0.000280808
KIAA0020	-0.557384	7.05141	24.8541	1.96465e-05	0.00028091
MACROD2	-2.05584	1.48098	24.8366	1.97483e-05	0.000281913
QDPR	-0.578623	8.42683	24.8345	1.97604e-05	0.000281913
LARS2	-1.04126	4.10138	24.828	1.9798e-05	0.000282096
PCNX	-1.29746	3.35595	24.8248	1.9817e-05	0.000282096
RUVBL1	-0.723299	6.82445	24.8128	1.9887e-05	0.000282782
CABLES2	1.3829	2.72183	24.7996	1.99645e-05	0.00028357
FAM89B	0.697385	4.428	24.7925	2.00062e-05	0.00028385
APEX2	0.733614	5.50452	24.7843	2.00545e-05	0.000284223
STX17	-0.820581	4.40824	24.7787	2.00875e-05	0.000284378
SPTY2D1	0.851643	4.76816	24.77	2.01393e-05	0.0002848
PEX3	-1.09985	2.83533	24.7546	2.02307e-05	0.000285506
MEIS2	-0.913708	4.35293	24.7528	2.02415e-05	0.000285506
ASAP1	-1.33466	5.0528	24.746	2.02823e-05	0.000285506
RNFT2	-1.28137	3.35777	24.7448	2.02896e-05	0.000285506
C15orf48	3.22563	1.74088	24.743	2.03e-05	0.000285506
RABGAP1L	-1.87723	2.50653	24.722	2.04266e-05	0.000286974
IPO8	-0.776724	4.98918	24.7176	2.04532e-05	0.000287034
BIRC6	-0.96465	3.80279	24.6832	2.06615e-05	0.000289642
MGAT5	-0.800172	5.96773	24.6328	2.09715e-05	0.000293669
SRSF5	-0.627324	6.82381	24.6255	2.10166e-05	0.000293982
GNB1	-0.486565	7.37945	24.5872	2.1256e-05	0.000297008
EXO1	0.866349	4.82658	24.5633	2.14072e-05	0.000298419
CLYBL	-1.46781	2.11322	24.5632	2.14076e-05	0.000298419
EVA1B	1.77646	1.84649	24.5602	2.14264e-05	0.000298419
EGR1	-1.47018	6.04282	24.5481	2.15032e-05	0.000299166
NPM1	-0.505069	9.9034	24.5348	2.15884e-05	0.000299802
NUBPL	-1.42067	4.82043	24.5337	2.15954e-05	0.000299802
MPPED2	-2.22022	1.42911	24.5257	2.16467e-05	0.000300191
ZNF772	0.844413	3.87285	24.5118	2.17359e-05	0.000300878
FAM217B	0.605156	5.0975	24.5107	2.17429e-05	0.000300878
APP	-0.489495	8.31476	24.4705	2.20036e-05	0.000303868
SND1	-0.761766	6.54395	24.4701	2.20061e-05	0.000303868
UBE2A	0.691636	6.6315	24.4351	2.22356e-05	0.000306709
NR2F1	0.744916	5.1358	24.4299	2.227e-05	0.000306825
PRKAB1	0.780185	4.51123	24.4266	2.22916e-05	0.000306825
PTGFRN	-0.511893	6.12594	24.3885	2.25452e-05	0.000309984
MOB3B	-0.817548	4.83829	24.3796	2.26053e-05	0.00031048
TSPAN14	-0.780313	6.79592	24.3662	2.26949e-05	0.000311378
TK1	0.670471	5.71754	24.3436	2.28479e-05	0.000312914
ZNF609	-1.42351	3.26176	24.3419	2.28594e-05	0.000312914
KLHL24	-0.729444	5.38391	24.3389	2.28796e-05	0.000312914
FDFT1	-0.499307	7.44787	24.3036	2.3121e-05	0.000315305
CCDC127	0.708931	5.52141	24.2998	2.31471e-05	0.000315305
RPS6KC1	-1.12759	3.34476	24.2991	2.3152e-05	0.000315305
CFAP97	-0.66845	6.47284	24.2991	2.31522e-05	0.000315305
SFXN4	-0.524616	7.31753	24.2922	2.31999e-05	0.000315621
FN3KRP	0.788474	4.49366	24.2818	2.32716e-05	0.000316263
LRCH1	-0.929768	3.78409	24.2717	2.33416e-05	0.00031688
UBE2D3	-0.47021	9.24284	24.2521	2.34784e-05	0.000318402
WDR53	1.28239	3.91137	24.2443	2.3533e-05	0.000318513
COLGALT2	-0.972624	3.75784	24.2404	2.35601e-05	0.000318513
KIAA1549L	-1.60195	2.63138	24.2403	2.35606e-05	0.000318513
FOXJ2	0.752049	4.62916	24.2321	2.36184e-05	0.00031896
TRIM28	0.731986	6.62556	24.1563	2.4158e-05	0.000325906
PRKG1	-2.92644	0.770298	24.0946	2.46066e-05	0.00033161
NSMCE1	-0.779953	5.71607	24.0762	2.47421e-05	0.000333088
VPS39	0.816076	3.8646	24.0625	2.48436e-05	0.000334106
ETV1	-0.774281	5.28673	24.0541	2.49062e-05	0.000334599
CTPS2	-1.05158	3.57738	24.0458	2.49678e-05	0.000335077
PRKD3	-0.978767	7.3617	24.0233	2.51367e-05	0.000336994
SLC30A9	-0.983558	5.21037	24.0157	2.51934e-05	0.000337403
CYB561A3	0.81454	5.57236	24.0096	2.524e-05	0.000337676
EP300-AS1	1.04114	2.93687	23.963	2.55941e-05	0.000342059
CLCN5	-0.843488	3.85358	23.9476	2.57126e-05	0.000343287
FASTKD5	0.895632	7.64317	23.9299	2.58489e-05	0.00034475
OSTM1	-0.746963	5.655	23.9035	2.60543e-05	0.000346991
LCLAT1	-0.824773	5.17209	23.9014	2.60707e-05	0.000346991
ZFPM2-AS1	-2.41887	1.52944	23.8879	2.6176e-05	0.000348032
ACTR3	-0.775379	6.25595	23.8638	2.63662e-05	0.000350201
HMBOX1	-1.36863	2.80417	23.8538	2.64452e-05	0.000350889
WWP2	-1.06481	5.36839	23.8216	2.67019e-05	0.00035393
CDK5RAP2	-1.17142	5.97683	23.7929	2.69327e-05	0.000356623
ZNF438	-1.59769	2.27538	23.7881	2.69721e-05	0.000356778
FAM172A	-1.46294	3.22511	23.7669	2.71445e-05	0.000358691
SH3KBP1	-0.758563	5.91931	23.7596	2.7204e-05	0.000358803
NAV1	-2.86679	2.24248	23.759	2.72086e-05	0.000358803
SIX4	0.886968	3.772	23.735	2.74059e-05	0.000361035
CHPF2	0.898809	4.31195	23.7274	2.74684e-05	0.00036149
PURB	0.687851	6.15569	23.715	2.75712e-05	0.000362473
PGPEP1	-0.944537	4.58778	23.6988	2.77052e-05	0.000363864
PPP2R3C	-0.835958	5.35016	23.6913	2.77681e-05	0.000364318
RRP7A	0.735453	6.68287	23.681	2.78546e-05	0.000365082
PIM2	0.879762	8.33673	23.6752	2.79026e-05	0.00036534
SUCLG2	-1.14878	4.77239	23.6692	2.79534e-05	0.000365634
ZIC1	0.767197	4.57488	23.6626	2.80089e-05	0.000365989
NCAM1	-2.01353	3.4314	23.6507	2.81092e-05	0.000366927
CA14	-0.664358	6.04237	23.6351	2.82423e-05	0.000368292
ABHD4	1.15546	2.7738	23.6305	2.82813e-05	0.000368428
SUPT7L	0.800603	5.56955	23.6247	2.83302e-05	0.000368693
URI1	-0.983105	5.45553	23.6183	2.83855e-05	0.000368833
LRBA	-1.3871	2.82688	23.6158	2.84062e-05	0.000368833
USP27X	1.30451	4.73891	23.6114	2.84444e-05	0.000368833
GMPS	-0.700983	4.89545	23.6101	2.84554e-05	0.000368833
GDPD3	1.68461	2.32235	23.6041	2.85065e-05	0.000369125
SLC16A7	-1.73001	3.81998	23.5903	2.86255e-05	0.000369924
AASS	-1.35827	4.8133	23.5903	2.86256e-05	0.000369924
NAV3	-5.08641	0.450508	23.5692	2.88086e-05	0.000371916
TRIM13	0.704028	5.18328	23.5442	2.90265e-05	0.000374355
MSMO1	-1.00505	5.4481	23.5328	2.91265e-05	0.000375269
GPD1L	-0.804221	4.55376	23.5209	2.92312e-05	0.000376242
DDX55	0.53812	6.37255	23.514	2.92925e-05	0.000376289
KIAA1671	-1.5886	2.43924	23.5106	2.93219e-05	0.000376289
CAMK2D	-1.60505	3.46502	23.5106	2.93223e-05	0.000376289
UBE2F	-0.694492	5.0975	23.4918	2.94892e-05	0.000377775
ZFAT	-2.38166	1.59293	23.491	2.94967e-05	0.000377775
MLLT4	-0.88468	4.78783	23.4766	2.96252e-05	0.000379044
TMEM56	-0.776377	4.58933	23.4613	2.97621e-05	0.000380418
COA1	-0.641602	6.45151	23.4386	2.99668e-05	0.000382281
ABHD17B	0.786891	3.76603	23.438	2.99725e-05	0.000382281
HIC2	0.813431	6.24964	23.4346	3.0003e-05	0.000382281
IFT81	-1.04112	3.87777	23.4321	3.00264e-05	0.000382281
OGFRL1	1.05524	4.20992	23.4268	3.00744e-05	0.000382514
YPEL2	-1.21892	2.66914	23.4174	3.01594e-05	0.000383217
ADAMTS17	-1.97161	1.61648	23.4093	3.0234e-05	0.000383442
CHCHD7	1.24108	7.88416	23.409	3.02366e-05	0.000383442
PRKCE	-3.26113	1.47814	23.3974	3.03425e-05	0.000384408
MYO9A	-1.83464	2.82751	23.375	3.0549e-05	0.000386645
AHNAK	1.45088	4.11472	23.3537	3.0747e-05	0.000388769
TSPAN5	-1.65624	2.63133	23.3503	3.07787e-05	0.000388788
SAE1	-0.544563	8.37376	23.3183	3.10782e-05	0.000392187
TDP1	-1.01083	4.17918	23.2753	3.1486e-05	0.000396946
ARHGEF9	-1.0555	3.54774	23.2536	3.16935e-05	0.000399171
DOCK4	-2.50156	1.67503	23.2503	3.17253e-05	0.000399181
PRKACB	-0.953116	4.21494	23.238	3.18442e-05	0.000400288
NOP9	0.765627	5.90169	23.221	3.20089e-05	0.000401966
RPP25	0.707254	5.66623	23.2135	3.20817e-05	0.000402488
EPB41L5	-1.33143	2.08294	23.1995	3.22182e-05	0.000403808
DTNBP1	-0.888523	6.2783	23.1617	3.25912e-05	0.000408087
PIAS3	0.755439	4.75482	23.1426	3.2781e-05	0.000410064
TRIB3	-0.736835	6.75522	23.1171	3.30353e-05	0.000412846
SIRT4	1.5693	0.967475	23.112	3.30874e-05	0.000413096
NIPBL	-0.552392	5.60583	23.1046	3.31617e-05	0.000413624
LOC150776	0.963168	4.69496	23.0936	3.32724e-05	0.000414603
C9orf78	0.589274	7.58279	23.0825	3.3385e-05	0.000415605
VAPA	-0.492834	6.88601	23.0762	3.34495e-05	0.000416006
AMDHD1	2.18529	1.1706	23.0573	3.36429e-05	0.000418008
NARS2	-1.30469	4.13483	23.0448	3.37706e-05	0.000418974
SRI	-0.623625	6.32535	23.0434	3.37856e-05	0.000418974
LOC100507477	-2.524	1.10187	23.0219	3.40074e-05	0.000421319
HDAC4	-1.85409	2.7411	22.9636	3.46169e-05	0.000428138
R3HDM2	-1.4399	3.98374	22.963	3.46242e-05	0.000428138
DPH2	0.639708	6.62342	22.951	3.47503e-05	0.000429286
IMP4	0.706979	6.20692	22.9333	3.49392e-05	0.000431147
FXR1	-0.635978	7.62233	22.9306	3.49678e-05	0.000431147
NDE1	-0.746253	5.21395	22.9101	3.51871e-05	0.000433065
ISPD	-1.95664	2.81247	22.9098	3.51905e-05	0.000433065
TMEM70	0.816544	6.19029	22.8998	3.52979e-05	0.000433973
NIN	-0.809169	5.57509	22.8802	3.551e-05	0.000436164
CDC42BPB	-1.04391	5.33423	22.8719	3.56003e-05	0.000436857
TFIP11	0.833857	6.38687	22.858	3.57522e-05	0.000438303
ARHGAP10	-1.48758	3.05857	22.8549	3.57861e-05	0.000438303
P2RX7	-1.64216	2.08249	22.844	3.59057e-05	0.000439055
EEF2K	-0.655445	5.43608	22.8431	3.59155e-05	0.000439055
ST3GAL1	-0.87044	4.65464	22.834	3.60153e-05	0.000439858
ZNF695	1.20234	3.53882	22.8266	3.6097e-05	0.000440438
MSRB2	-0.766738	5.47517	22.8118	3.62605e-05	0.000441912
LINC00648	-2.12926	1.3918	22.8089	3.62929e-05	0.000441912
RALGPS1	-3.03726	1.60893	22.8064	3.63206e-05	0.000441912
WIZ	0.657923	6.465	22.8028	3.63613e-05	0.000441991
CPNE5	-1.03813	2.64597	22.796	3.64372e-05	0.000442495
RNF13	-1.00685	4.04005	22.7879	3.65275e-05	0.000443175
MYO6	-1.30665	4.10072	22.769	3.67393e-05	0.000445237
PKD1	1.04338	3.6792	22.7637	3.67993e-05	0.000445237
LTBP1	-1.6509	2.44509	22.7635	3.68011e-05	0.000445237
WDFY3	-1.63439	2.13376	22.7603	3.68371e-05	0.000445256
KIF1B	-0.70351	5.57497	22.727	3.72148e-05	0.000449069
PDXDC1	-0.422998	7.97405	22.7264	3.72222e-05	0.000449069
NCK2	-1.21232	4.29774	22.7184	3.73135e-05	0.000449749
NUFIP2	0.59993	5.77227	22.7007	3.75158e-05	0.000451766
FARP1	-0.758947	5.14024	22.678	3.77785e-05	0.000454505
TPRN	0.808998	4.61784	22.6573	3.80196e-05	0.00045698
MAP3K4	-1.21248	2.71577	22.6509	3.80939e-05	0.000457446
SAR1A	0.553215	7.22968	22.6447	3.81667e-05	0.000457894
NLGN1	-3.58482	0.732979	22.633	3.83036e-05	0.00045911
GYS1	-0.86005	5.30069	22.6236	3.84146e-05	0.000460012
BZW2	-0.514966	5.96325	22.6199	3.84577e-05	0.000460102
SNAP23	-0.652129	4.70912	22.6057	3.86268e-05	0.000461696
BAAT	-0.612705	7.10511	22.6019	3.86712e-05	0.000461799
PDS5B	-0.84297	4.38044	22.5974	3.87246e-05	0.000462009
CPEB1	-0.863398	4.12272	22.5858	3.88628e-05	0.000463228
TUBA4A	1.34974	3.13814	22.5263	3.95814e-05	0.000471358
KIAA0586	-1.3327	3.03393	22.4982	3.99251e-05	0.000475012
RBM22	0.593312	6.40633	22.4922	3.99988e-05	0.000475451
LINC01320	-2.71083	1.76437	22.4685	4.02913e-05	0.000478487
BBS7	0.711558	5.60425	22.4147	4.09658e-05	0.00048605
GLG1	-0.842793	5.79298	22.4014	4.11344e-05	0.000486795
MRPL1	-0.695423	6.17837	22.4007	4.11425e-05	0.000486795
BRF2	0.899496	5.17445	22.3989	4.1166e-05	0.000486795
OSTF1	-1.06084	3.85557	22.3924	4.12487e-05	0.000486795
SLU7	0.752978	7.15473	22.3919	4.12547e-05	0.000486795
PRKAG2-AS1	1.17954	3.97112	22.3898	4.1281e-05	0.000486795
ZNF740	0.82111	4.21153	22.3889	4.12928e-05	0.000486795
AGPAT4	-1.1321	3.11373	22.3742	4.14806e-05	0.000488561
POLG	0.702415	5.60055	22.3597	4.16664e-05	0.000490217
IGF2BP2	-0.647179	7.10929	22.3573	4.16972e-05	0.000490217
ZNF841	2.32146	0.862715	22.349	4.18047e-05	0.000491034
TMED10P1	-1.06544	4.13538	22.3445	4.18622e-05	0.000491257
ZNF229	1.08684	4.07102	22.3416	4.18998e-05	0.000491257
SP100	-0.934678	4.41821	22.317	4.22199e-05	0.000494462
SH3PXD2A	-0.677925	4.80165	22.3147	4.22499e-05	0.000494462
DSN1	0.908751	7.73573	22.2629	4.29315e-05	0.000501984
TMED10	-0.472026	8.63929	22.243	4.31976e-05	0.000504637
EXOC6	-1.26024	2.89684	22.2304	4.33656e-05	0.000506141
OMG	3.38837	-0.285481	22.2257	4.34294e-05	0.000506428
ZNF436	1.70019	3.10273	22.2225	4.34723e-05	0.00050647
BTBD9	-3.08053	2.18814	22.2175	4.35397e-05	0.000506798
CXorf23	-0.601887	4.70421	22.1942	4.38544e-05	0.00051
TIMMDC1	-0.443951	9.07266	22.1887	4.39292e-05	0.00051041
RGS12	-0.920313	4.5258	22.1613	4.43042e-05	0.000514303
HOTAIRM1	0.694322	6.56973	22.1108	4.50036e-05	0.000521953
FBXO25	-0.9335	6.34954	22.0115	4.64122e-05	0.000537806
CHTOP	0.569635	6.91497	22.0046	4.65124e-05	0.000538484
MFN1	-0.611205	5.02784	21.9951	4.66496e-05	0.000539588
GTF2F1	0.670528	5.87679	21.9591	4.71749e-05	0.000545175
COA5	0.953158	5.99173	21.95	4.73098e-05	0.000546244
ERCC-00002	3.30515	13.7506	21.9347	4.75352e-05	0.000548356
DIAPH2	-2.20106	2.09644	21.92	4.77538e-05	0.000550043
ZNF669	1.51255	2.60256	21.9191	4.77668e-05	0.000550043
ATP10B	-6.26993	-0.560574	22.3142	4.82376e-05	0.000554607
GABPB1-AS1	1.17624	3.9386	21.8848	4.82794e-05	0.000554607
FBXL18	0.839525	5.91555	21.884	4.82921e-05	0.000554607
JAK1	-0.709448	5.46664	21.8794	4.8361e-05	0.000554707
MAPKAPK5-AS1	0.796289	5.35165	21.8777	4.83868e-05	0.000554707
ABCC1	-1.46616	3.20507	21.8671	4.85474e-05	0.000556053
SOS1	-0.813644	4.73627	21.848	4.88373e-05	0.000558877
RABGAP1	-1.13242	4.82769	21.8335	4.9058e-05	0.000560698
DNAJC3	-0.744781	5.25135	21.8319	4.90833e-05	0.000560698
BRWD3	-1.0526	4.17788	21.8279	4.91446e-05	0.000560901
DEPDC1B	-0.858215	4.46629	21.7748	4.99648e-05	0.000569758
EMC1	0.594099	6.43247	21.7599	5.01981e-05	0.000571897
DDX41	0.686724	6.36376	21.7572	5.02411e-05	0.000571897
CACNA2D1	-1.94155	3.41238	21.7521	5.03216e-05	0.000572308
SLC39A10	-1.14378	4.10945	21.7409	5.04978e-05	0.000573807
ATP6V0A4	-0.657133	4.88011	21.7186	5.08513e-05	0.000577315
ST7	-1.22383	5.26042	21.7146	5.09143e-05	0.000577521
ZNF554	1.64507	2.06126	21.6763	5.15287e-05	0.000583977
MCTS1	-0.464998	7.05844	21.6709	5.16156e-05	0.000584448
SESN2	0.92613	5.36933	21.6657	5.16989e-05	0.000584878
MAML1	0.807031	4.75696	21.657	5.18412e-05	0.000585974
RIOK2	0.85095	4.25994	21.646	5.20189e-05	0.000587468
ZNF614	1.10683	2.97937	21.6383	5.21451e-05	0.000588378
LIN37	1.27426	2.33907	21.6282	5.23095e-05	0.000589716
CLK1	0.822202	4.34177	21.6011	5.27556e-05	0.000594226
MKRN1	0.556953	6.24818	21.5931	5.28892e-05	0.000595211
TNFAIP8L1	-1.09299	3.50848	21.5659	5.33422e-05	0.000599786
ATF5	0.80522	4.90418	21.5627	5.33953e-05	0.000599859
NAA15	-0.639051	5.16864	21.5398	5.37805e-05	0.000603662
MGAT4A	-1.26784	2.63769	21.5359	5.38461e-05	0.000603872
ZWINT	0.567034	7.61799	21.5231	5.40621e-05	0.000605768
TRIM65	0.726391	4.95769	21.514	5.4217e-05	0.000606977
RBSN	0.632367	5.33425	21.4977	5.44953e-05	0.000609563
SEMA3A	-2.24849	2.02974	21.4723	5.49333e-05	0.00061393
ZNF71	0.99745	2.68744	21.454	5.52495e-05	0.000616929
CTIF	-3.01542	0.99419	21.44	5.54935e-05	0.000619117
ABLIM1	-0.648834	7.12348	21.4355	5.55711e-05	0.000619447
YWHAZ	-0.61295	8.64888	21.4223	5.58023e-05	0.000621488
CLASP2	-1.25018	3.12321	21.4	5.61965e-05	0.000625337
SPG21	-0.646956	7.7142	21.3933	5.63152e-05	0.000625841
TRAF3	-0.631461	4.9491	21.3913	5.63504e-05	0.000625841
PPM1F	-0.568674	6.24268	21.388	5.64088e-05	0.000625841
GALNT10	-1.34908	3.70646	21.3865	5.64359e-05	0.000625841
PLAA	0.640626	4.01047	21.3655	5.68096e-05	0.000629035
TSR2	0.692127	6.6261	21.3648	5.68214e-05	0.000629035
MBNL1	-0.86956	5.47328	21.3512	5.70662e-05	0.000630343
THUMPD1	0.806833	5.48204	21.3487	5.71112e-05	0.000630343
KPNA3	-0.656906	4.6568	21.3481	5.71224e-05	0.000630343
CPB2-AS1	-0.901899	4.57785	21.346	5.71593e-05	0.000630343
EFNB2	1.17147	3.15051	21.3446	5.71839e-05	0.000630343
SAP18	0.618749	8.64754	21.3238	5.75611e-05	0.000633959
WDR90	0.974553	5.81024	21.3033	5.79342e-05	0.000637523
PBX3	-1.42956	4.504	21.2889	5.8198e-05	0.000639881
PSMB9	-1.76072	3.2624	21.2718	5.85131e-05	0.000642797
TSPYL2	1.21603	4.00089	21.2648	5.86423e-05	0.000643668
KAZN	-1.2251	3.60584	21.2545	5.88328e-05	0.00064521
CELF2	-1.34839	5.98688	21.2383	5.91338e-05	0.00064796
USP9Y	-1.75164	1.16148	21.2158	5.95558e-05	0.00065203
ZNF485	1.5831	2.62839	21.2051	5.97585e-05	0.000653277
PLXNA3	1.71332	2.44185	21.2044	5.97711e-05	0.000653277
FAM212A	-1.78572	1.72966	21.1979	5.9894e-05	0.000654067
MLLT3	-1.98673	2.02918	21.1862	6.01165e-05	0.00065565
ERCC-00113	2.85679	9.86711	21.184	6.01571e-05	0.00065565
C17orf100	1.72072	1.6434	21.1822	6.01915e-05	0.00065565
NATD1	1.07057	2.8213	21.1658	6.05045e-05	0.000658504
TMEM60	0.872491	3.67451	21.142	6.09625e-05	0.000662929
ARRDC4	1.67508	2.54487	21.1235	6.13195e-05	0.000666249
SNX13	-0.713315	4.9838	21.1146	6.14921e-05	0.000667561
POLR3B	-1.04996	4.03682	21.1016	6.17457e-05	0.000669068
SRP72	-0.469589	7.28922	21.1006	6.17655e-05	0.000669068
C1orf61	1.15016	2.99323	21.0967	6.18426e-05	0.000669068
HAUS3	1.25736	3.38606	21.0963	6.18497e-05	0.000669068
SLC25A26	-0.732002	3.99335	21.0943	6.18902e-05	0.000669068
FEZ2	-0.812718	4.59411	21.0909	6.19566e-05	0.000669225
MBLAC1	1.36674	2.17128	21.0868	6.20358e-05	0.00066952
GDF15	-0.57825	9.05944	21.056	6.26457e-05	0.000675536
CORO2B	-3.35707	0.462846	21.0444	6.28764e-05	0.000677458
ITSN1	-1.15222	4.50644	21.0367	6.30289e-05	0.000678534
CASKIN2	1.30184	2.00245	21.0284	6.31951e-05	0.000679756
EIF2D	-0.766899	4.7981	21.0048	6.36695e-05	0.000684288
ERCC-00111	2.63618	6.57276	20.9976	6.38158e-05	0.000685289
ZNF549	1.46374	2.67012	20.9863	6.4044e-05	0.000687168
CDC42BPA	-1.61963	3.72164	20.9816	6.41397e-05	0.00068761
MRPL18	0.841132	6.57457	20.9791	6.41918e-05	0.00068761
PKMYT1	0.759244	5.21103	20.9487	6.48146e-05	0.000693704
HIPK2	-1.2931	6.60516	20.9371	6.50525e-05	0.000695674
STXBP6	-1.28704	2.96675	20.9255	6.52934e-05	0.000697671
FOSB	2.45059	3.02884	20.91	6.56157e-05	0.000700113
RALGPS2	-1.48491	4.24062	20.9093	6.56305e-05	0.000700113
ATG4C	-0.998937	2.94964	20.8942	6.59456e-05	0.000702363
HDHD1	-0.678165	6.28328	20.894	6.59504e-05	0.000702363
DTNB	-1.21407	2.22663	20.8878	6.60817e-05	0.000703181
RPL32P3	1.33551	2.42793	20.8816	6.62114e-05	0.000703981
SUGCT	-1.68649	2.0477	20.8768	6.63121e-05	0.000704471
LOC100130744	1.76536	1.91561	20.8661	6.65385e-05	0.000706294
WDR5B	1.1131	3.00096	20.8633	6.65978e-05	0.000706342
ATP6V0A1	-0.782296	5.30938	20.8459	6.69665e-05	0.000709669
PIGZ	2.14075	1.15591	20.8418	6.70555e-05	0.000710029
ZFYVE16	-1.04369	4.57655	20.8323	6.7259e-05	0.000711599
SIK3	-0.963485	3.06685	20.8138	6.76548e-05	0.0007152
CASP2	0.714643	6.0874	20.81	6.77377e-05	0.00071549
CDT1	0.821669	6.03155	20.7847	6.82853e-05	0.000720684
IL6R	-0.706001	7.03591	20.7735	6.85294e-05	0.000722105
VPS13D	-1.44983	4.08241	20.7709	6.85874e-05	0.000722105
ZNF346	0.757599	5.87498	20.7708	6.8588e-05	0.000722105
LZTFL1	-0.827694	3.74641	20.7658	6.86986e-05	0.00072268
FBXO48	1.04485	3.60287	20.7559	6.89164e-05	0.00072438
DCAF4L1	1.52715	1.64159	20.7474	6.9102e-05	0.00072574
CMTM3	0.505178	5.58739	20.7439	6.91794e-05	0.000725961
PDRG1	0.647628	6.44017	20.739	6.92882e-05	0.000726512
RAB28	-1.06867	3.77249	20.7142	6.9839e-05	0.000731693
LSS	-0.867363	4.52642	20.6842	7.05107e-05	0.00073813
GBX2	1.30232	2.42477	20.6749	7.072e-05	0.000739721
ATP6V1H	-0.69119	5.28976	20.6678	7.08798e-05	0.000740792
AKAP8	0.713827	6.65674	20.6588	7.10854e-05	0.000742181
DHX15	-0.57222	6.10579	20.6569	7.11279e-05	0.000742181
PRR11	-0.862228	7.01522	20.6482	7.13257e-05	0.000743644
RFC5	0.621243	6.8429	20.6325	7.16843e-05	0.000746779
ZNF23	1.31084	2.88803	20.6065	7.22842e-05	0.000752216
SYT14	-0.892915	3.04218	20.6048	7.23228e-05	0.000752216
ZKSCAN1	0.776677	7.74469	20.5982	7.2475e-05	0.000753191
MGMT	-1.03275	4.00898	20.5915	7.26303e-05	0.000754154
PRKCA	-1.9531	1.8364	20.5875	7.27248e-05	0.000754154
CETN3	-0.737824	6.91226	20.5867	7.27431e-05	0.000754154
MSI2	-0.906855	3.79299	20.5802	7.28934e-05	0.000755105
MRPL49	0.614935	5.52867	20.5685	7.31671e-05	0.000757332
CTAGE5	-0.933627	3.51831	20.5456	7.37069e-05	0.00076217
SERTAD2	0.692734	5.00895	20.5436	7.37527e-05	0.00076217
IFI30	0.8444	4.18281	20.5247	7.41998e-05	0.000766177
KDM4B	-1.45782	3.73308	20.5176	7.43688e-05	0.000767307
ZNF577	2.24664	1.62032	20.4789	7.5299e-05	0.000776284
LINC01420	-0.587685	4.98404	20.3933	7.73967e-05	0.000797273
ATXN1	-2.4239	2.36249	20.3769	7.78056e-05	0.000800845
SLC4A7	-1.02184	4.26616	20.3739	7.78792e-05	0.000800963
KLF4	2.17212	2.21405	20.356	7.83293e-05	0.000804831
INF2	0.826071	3.92238	20.354	7.838e-05	0.000804831
PRIM2	-1.45873	2.74845	20.3304	7.89765e-05	0.00081031
GATA6	1.43721	2.15171	20.3201	7.92383e-05	0.00081235
TCEA1	-0.819206	4.85612	20.2995	7.97668e-05	0.000817118
AMIGO3	1.91458	0.827333	20.2885	8.0048e-05	0.000819349
PLD1	-1.24749	3.6894	20.2755	8.03855e-05	0.00082215
ZFAND3	-1.43655	6.98967	20.262	8.07361e-05	0.000825082
ARAP2	-1.56607	1.39626	20.2581	8.08365e-05	0.000825454
UBQLN4	0.97233	2.573	20.2414	8.12733e-05	0.000829258
BRD7	-0.605854	5.78832	20.2074	8.21673e-05	0.000837717
AKT3	-1.91161	3.81097	20.1852	8.27595e-05	0.000843087
DDHD1	-0.919076	3.55329	20.1678	8.32256e-05	0.000847167
CMIP	-1.26981	3.89847	20.1639	8.33305e-05	0.000847566
LRIF1	0.719732	5.7194	20.1592	8.34564e-05	0.000848177
LOC728485	1.56996	1.61086	20.1557	8.35508e-05	0.000848468
BMP6	-2.22449	1.10762	20.135	8.41111e-05	0.000853486
DNM1L	-0.634442	5.50057	20.0859	8.54552e-05	0.000866443
SLC6A17	-1.02109	4.71832	20.0684	8.59406e-05	0.000870135
FNBP1	-1.01359	4.91188	20.0679	8.59542e-05	0.000870135
NFIB	-1.24853	4.76216	20.0035	8.77651e-05	0.000887769
GSR	-0.424644	6.83908	19.9886	8.81904e-05	0.000891372
ERCC-00022	3.39582	6.8008	19.9303	8.98726e-05	0.000907664
NDOR1	0.759397	4.00237	19.9222	9.01083e-05	0.000909333
RALB	-0.52589	6.59808	19.915	9.03195e-05	0.000910751
NF1	-1.37378	3.72677	19.8974	9.08371e-05	0.000915254
NUP35	-0.996884	4.31346	19.8864	9.11608e-05	0.000917799
TMEM51	-0.613044	5.91404	19.8827	9.12725e-05	0.000918207
PKNOX2	-2.05797	1.76903	19.8763	9.14606e-05	0.000919383
EPS15	-1.20462	4.61776	19.8733	9.15504e-05	0.000919569
PDE7B	-1.69669	1.65051	19.8617	9.18951e-05	0.000921641
MALSU1	0.580651	7.11583	19.8616	9.18996e-05	0.000921641
COG1	0.676007	4.85764	19.857	9.20379e-05	0.00092231
FAM117A	-1.58467	1.88697	19.8443	9.24165e-05	0.000925385
NOL10	-0.543502	5.46287	19.8412	9.25115e-05	0.000925617
PHAX	0.487355	5.64282	19.8302	9.28408e-05	0.000928192
ADGRB3	-2.48401	0.378988	19.8	9.37571e-05	0.000936627
STAG2	-0.764567	5.93716	19.7976	9.38301e-05	0.00093663
DEGS1	0.920277	4.16992	19.7768	9.44693e-05	0.000942282
ARMC5	0.776667	5.37875	19.7679	9.4743e-05	0.000944281
TAF1B	-0.97885	3.05442	19.7556	9.51235e-05	0.000947342
TMEM265	1.26774	2.38911	19.7393	9.56296e-05	0.000951647
TSSC4	0.734436	4.87297	19.7211	9.61984e-05	0.000956103
PLCG2	-2.06442	1.75069	19.7202	9.62256e-05	0.000956103
KANSL1-AS1	0.91616	2.86434	19.6963	9.69767e-05	0.000962824
GPR146	1.39024	1.88166	19.6921	9.71111e-05	0.000963417
OTUD3	1.00397	4.23791	19.6664	9.79279e-05	0.000970405
PAPOLA	-0.416518	7.30209	19.6642	9.79981e-05	0.000970405
SMG5	0.770648	4.98125	19.6629	9.80413e-05	0.000970405
NPTX1	1.94655	1.88887	19.6599	9.81356e-05	0.000970594
C7orf50	-1.00137	5.96052	19.6381	9.88364e-05	0.000976777
CDCA7	-0.782606	5.05205	19.6312	9.90596e-05	0.000978232
ATP10A	-1.44851	2.02929	19.6184	9.94757e-05	0.00098159
COBL	-1.77633	1.81715	19.564	0.000101259	0.000998424
SRPRB	0.532072	7.8651	19.5573	0.000101479	0.00099983
ZNF142	1.08374	3.76543	19.5535	0.000101605	0.0010003
UBE2K	-0.432267	6.78573	19.52	0.000102725	0.00101056
ZNF564	1.14473	2.37178	19.4981	0.000103466	0.00101707
LSM11	0.862953	3.80573	19.4924	0.000103657	0.00101818
ADSL	-0.515734	7.76823	19.4857	0.000103885	0.00101926
TRAPPC2B	1.219	3.16593	19.4845	0.000103926	0.00101926
TRIM2	-0.585476	5.01892	19.4706	0.000104399	0.00102313
LOC100270746	1.43554	3.7004	19.4314	0.000105749	0.00103516
ARRB2	0.646728	4.78996	19.4303	0.000105787	0.00103516
LTB	2.54396	0.565057	19.4254	0.000105959	0.00103605
HMGCL	0.853968	4.35705	19.4209	0.000106114	0.00103678
LBR	-0.474153	6.56051	19.4126	0.000106405	0.00103884
RANBP10	-0.561238	5.3607	19.3998	0.000106851	0.00104241
NASP	-0.545056	9.04311	19.3887	0.000107241	0.00104542
ELP4	-1.97693	1.56492	19.3804	0.000107534	0.00104748
PTP4A1	-0.538382	10.979	19.3572	0.000108357	0.0010547
DNAJC9	0.597408	7.29765	19.3497	0.000108623	0.00105649
THAP10	1.75537	2.46108	19.3411	0.000108929	0.00105867
C10orf11	-1.51313	2.82007	19.3353	0.000109139	0.00105991
PGRMC1	0.942886	5.78558	19.3263	0.00010946	0.00106223
CIT	-0.88942	4.44875	19.3169	0.000109801	0.00106435
SLC2A8	0.72686	4.97274	19.3157	0.000109844	0.00106435
ITFG1	-0.876861	4.35165	19.3132	0.000109932	0.00106441
AKAP9	-0.694149	5.28563	19.3053	0.000110218	0.00106638
GSPT1	-0.551332	7.16121	19.2973	0.000110509	0.00106839
CDKN2C	0.862909	4.18928	19.2742	0.000111352	0.00107574
TRIM39	1.01445	3.26562	19.2293	0.000113011	0.00109094
B4GALT6	-0.947086	3.70313	19.2062	0.000113872	0.00109844
HNRNPH1	-0.472889	8.03688	19.2006	0.000114083	0.00109965
POLK	-1.10078	2.95723	19.159	0.000115658	0.001114
PSTK	1.71606	1.77761	19.1551	0.000115808	0.0011146
ZNF394	1.0592	4.73154	19.152	0.000115926	0.00111491
FANCI	-0.5335	6.88242	19.1494	0.000116025	0.00111503
VPS54	-0.6575	5.16436	19.1427	0.00011628	0.00111665
ZNHIT3	0.71073	6.77827	19.1337	0.000116625	0.00111851
ZNF814	2.0651	0.664984	19.1332	0.000116647	0.00111851
ZNF329	1.90398	0.660849	19.1244	0.000116985	0.00112035
IER5	0.611192	8.15206	19.1234	0.000117024	0.00112035
KCNAB1	-1.59742	1.34996	19.1214	0.0001171	0.00112035
PAN3	-1.07577	3.44992	19.1167	0.000117283	0.00112127
RASAL2-AS1	1.18027	3.02072	19.0877	0.000118411	0.00112946
KDM4C	-2.35098	1.29771	19.087	0.000118438	0.00112946
ADRA2C	0.6875	6.1928	19.0862	0.000118468	0.00112946
HERC1	-1.09083	3.64577	19.0857	0.000118489	0.00112946
ZDHHC18	0.708431	4.27771	19.0822	0.000118626	0.00112992
ADGRG1	-0.815028	6.91287	19.0193	0.000121119	0.00115282
HEXIM1	1.71945	8.06764	19.0159	0.000121253	0.0011529
CRYL1	-1.28513	4.86424	19.0146	0.000121306	0.0011529
GABBR1	1.30865	3.52234	19.0108	0.00012146	0.00115351
TUBB4A	-0.806159	4.08869	19.0056	0.000121667	0.00115462
PARTICL	0.962458	2.88032	18.9898	0.000122304	0.00115948
PCBP2	-0.527464	7.58143	18.9885	0.000122359	0.00115948
RBM20	-1.66796	2.25739	18.9839	0.000122543	0.00116038
TREX1	0.824877	2.9973	18.9721	0.000123022	0.00116339
NAA30	0.610247	5.19212	18.9717	0.000123041	0.00116339
PCM1	-0.52452	6.07023	18.9436	0.000124191	0.0011734
LAMC1	-0.524746	6.75894	18.9398	0.000124349	0.00117403
AP2B1	-0.548587	6.202	18.904	0.000125829	0.00118684
NFKBIE	0.74253	4.81316	18.9026	0.000125889	0.00118684
LUC7L3	0.630477	8.02684	18.9	0.000125996	0.00118698
ABR	-1.37614	5.02043	18.8956	0.000126182	0.00118786
SEMA3C	-1.31639	3.43423	18.8903	0.000126403	0.00118908
PSIP1	-0.496899	6.63872	18.8837	0.00012668	0.00118944
MYO1E	-0.856325	5.70082	18.882	0.000126753	0.00118944
CDK2	-0.481585	10.1123	18.8802	0.000126827	0.00118944
PAK1	-0.913156	5.02708	18.8775	0.000126939	0.00118944
MET	-1.10271	6.76754	18.8763	0.000126992	0.00118944
DAP	-0.512785	7.03123	18.8746	0.000127065	0.00118944
MFAP1	0.755053	6.30724	18.874	0.000127088	0.00118944
CNTRL	-1.08416	3.27264	18.8713	0.000127202	0.00118965
ZCCHC24	0.665969	4.92387	18.8596	0.000127699	0.00119343
FAM132B	0.776155	4.05085	18.8528	0.000127986	0.00119525
LIN52	-1.12981	2.45844	18.8463	0.000128264	0.00119697
ACOT7	-0.728141	5.36551	18.8379	0.000128621	0.00119944
KANK2	0.83303	5.54871	18.8172	0.00012951	0.00120685
REPS1	-0.724077	4.60191	18.803	0.000130121	0.00121167
MAPT	-2.47963	1.7672	18.7979	0.000130341	0.00121285
REEP3	-0.736117	5.3263	18.7905	0.00013066	0.00121494
RBBP5	0.88005	5.71039	18.7851	0.000130897	0.00121627
RAD54L	0.840984	4.5177	18.7813	0.000131062	0.00121684
ICMT	0.51445	7.35914	18.7793	0.000131147	0.00121684
MND1	0.664125	4.72772	18.7648	0.000131783	0.00122141
VPS36	-0.658399	4.83731	18.7637	0.00013183	0.00122141
FAM69B	-0.665068	5.12994	18.7377	0.000132976	0.00123115
TPPP	-0.909437	5.76196	18.7273	0.000133435	0.00123394
TET1	-0.951649	2.89737	18.7229	0.000133632	0.00123394
WBSCR22	0.515522	6.7679	18.7214	0.000133698	0.00123394
UBR3	-1.27665	3.27282	18.7208	0.000133725	0.00123394
NAV2	-1.97002	4.46172	18.7182	0.000133843	0.00123394
NDUFA13	0.51197	7.49045	18.718	0.000133851	0.00123394
RAD50	-0.900122	4.17127	18.7116	0.000134136	0.00123481
CITED2	1.1914	4.20483	18.7116	0.000134137	0.00123481
MTF1	0.804264	4.93117	18.7081	0.000134291	0.00123535
ACER3	-1.21553	3.00164	18.6962	0.000134827	0.00123939
RABEP1	-0.737057	4.88475	18.6755	0.000135759	0.00124706
ATP11A	-0.778496	4.57179	18.6669	0.000136146	0.00124973
MBD5	-1.59788	1.4936	18.6503	0.000136902	0.0012557
FOXP1	-1.24665	4.27516	18.6484	0.000136991	0.0012557
NME7	-1.56761	3.1893	18.641	0.000137328	0.00125706
ATAD2B	-0.97631	2.96789	18.6409	0.000137334	0.00125706
ELOVL3	1.1826	3.21176	18.6325	0.000137719	0.00125892
RRP15	-0.571812	5.5899	18.6289	0.000137886	0.00125892
C6orf203	0.750928	5.36907	18.6288	0.000137887	0.00125892
EIF4G3	-1.23176	3.89286	18.6279	0.000137928	0.00125892
SHPRH	-1.19448	2.59502	18.6223	0.000138186	0.00126038
BICC1	-1.85977	1.38192	18.59	0.000139685	0.00127316
C10orf90	-1.2692	2.81233	18.5665	0.000140787	0.00128229
TXLNA	0.522813	6.27543	18.5371	0.000142173	0.00129317
KANSL2	0.872703	4.33799	18.537	0.000142182	0.00129317
PHF19	-0.56909	6.00529	18.5249	0.000142756	0.00129748
HIBCH	-0.903074	5.41567	18.5141	0.000143273	0.00130126
ASPRV1	-2.53022	0.779941	18.5114	0.000143402	0.00130151
JUP	0.61032	5.02209	18.5058	0.000143668	0.00130302
RPTOR	-2.06763	1.55302	18.5019	0.000143858	0.00130326
FLOT1	-0.636293	5.78089	18.5011	0.000143898	0.00130326
ICOS	-1.05842	3.23509	18.4952	0.000144178	0.00130489
TP53I3	1.3332	2.08456	18.4728	0.000145265	0.00131363
CALM1	0.528834	8.47874	18.4685	0.000145474	0.00131363
PPP1R9A	-2.63927	0.283376	18.4673	0.000145534	0.00131363
ZMYND19	0.592039	5.85923	18.4669	0.000145551	0.00131363
IL17RA	0.677337	5.64607	18.4526	0.000146251	0.00131902
SLC2A13	-1.66167	1.74094	18.4458	0.000146584	0.0013211
ERCC-00145	2.76633	7.1571	18.4322	0.000147253	0.00132621
BAZ2B	-0.956477	4.85314	18.4286	0.000147429	0.00132661
CRIPT	0.726732	6.16629	18.4267	0.000147526	0.00132661
TFAP2E	4.22346	0.372925	19.1005	0.00014765	0.00132661
STX8	-1.16802	3.34534	18.423	0.00014771	0.00132661
GEMIN4	0.562324	5.68921	18.4108	0.000148314	0.00133111
ZNF195	1.17601	3.56799	18.3991	0.000148897	0.00133541
PPARA	-1.21017	3.86335	18.3799	0.000149856	0.00134308
UGT2B7	-0.963929	2.43448	18.3731	0.000150197	0.00134493
CSGALNACT1	-2.52098	0.909289	18.3716	0.000150271	0.00134493
RBFA	0.674664	4.83662	18.3674	0.000150488	0.00134594
ASXL2	-0.624976	4.47177	18.3544	0.000151144	0.00135087
PGBD1	0.982778	3.40525	18.3514	0.000151295	0.00135128
ADAM22	-2.04954	1.51797	18.3349	0.000152137	0.00135786
TRNAU1AP	0.595991	5.22192	18.3273	0.000152525	0.00136038
TP53RK	0.641239	6.08198	18.3205	0.000152875	0.00136256
MED29	0.970986	5.75936	18.3129	0.000153263	0.00136508
MAP4K4	-1.02058	6.1132	18.2984	0.000154012	0.0013708
FAM149B1	-1.1554	2.98752	18.2757	0.000155191	0.00138034
PLEKHH3	0.855509	3.73165	18.2708	0.000155445	0.00138151
SPRTN	0.723327	3.81057	18.2691	0.000155537	0.00138151
CYSTM1	-0.534758	7.91038	18.2621	0.000155903	0.00138382
WHAMM	1.05169	5.07785	18.2403	0.000157051	0.00139304
DLX3	3.74908	0.978217	18.2327	0.00015745	0.00139539
ENOX1	-1.50767	1.84801	18.2312	0.000157531	0.00139539
POLE3	0.611856	8.84516	18.2272	0.000157741	0.00139628
RAB15	0.737667	5.29585	18.2104	0.000158637	0.00140325
BCL9	0.815351	2.87755	18.1981	0.000159296	0.00140812
DIEXF	0.805543	4.5741	18.1741	0.000160587	0.00141855
DNM3	-1.36893	2.54885	18.1664	0.000161004	0.00142127
NDUFV2	-0.477822	7.60602	18.1512	0.000161834	0.00142761
NFU1	-0.480591	6.40617	18.1448	0.000162183	0.00142972
SHROOM4	-2.59202	1.44508	18.1427	0.000162296	0.00142973
RRN3P3	1.15993	3.23445	18.1355	0.000162688	0.00143221
SLC35E1	0.593601	6.05655	18.1236	0.000163344	0.00143641
PDLIM5	-1.06008	6.32926	18.122	0.000163435	0.00143641
BMPR1B	-2.77089	0.464724	18.1199	0.000163547	0.00143641
KLHL41	1.73276	1.29357	18.1188	0.000163611	0.00143641
TADA2B	0.71773	4.88425	18.1144	0.000163851	0.00143754
ZNF180	1.16104	2.65945	18.1016	0.000164561	0.00144279
SLC16A6	-0.828963	7.11127	18.0829	0.000165603	0.00145094
SLC7A2	-0.703516	3.99075	18.0797	0.00016578	0.0014515
USP32	-1.09797	3.91644	18.0758	0.000166001	0.0014515
SRGAP2	-1.32341	3.83263	18.0752	0.000166036	0.0014515
CCDC88A	-0.762394	5.86618	18.0737	0.000166117	0.0014515
TSPAN13	0.724287	4.26968	18.06	0.000166886	0.00145723
TMEM133	-2.47589	0.621175	18.0411	0.000167958	0.00146469
PPME1	-0.514039	6.0191	18.0374	0.000168164	0.00146469
LINC00526	1.96043	1.0995	18.0353	0.000168285	0.00146469
STYXL1	-0.674829	5.13584	18.035	0.000168301	0.00146469
ANTXR1	-1.22782	3.38744	18.0349	0.000168309	0.00146469
GAL3ST4	0.681938	4.73641	18.0202	0.000169146	0.00147099
KIF14	-1.01787	4.49929	18.0055	0.00016999	0.00147733
SPATA6	-1.93124	1.44117	18.0004	0.000170284	0.00147889
LRRC1	-1.27993	2.46711	17.9786	0.000171542	0.00148819
PHTF2	-0.657708	4.92308	17.9779	0.000171586	0.00148819
MANF	-0.570747	7.06858	17.9667	0.000172232	0.00149185
RAB11B-AS1	1.32688	2.14681	17.9666	0.000172239	0.00149185
RSPH3	1.9288	1.08038	17.9615	0.00017254	0.00149345
NRP2	-0.634168	6.9006	17.9564	0.000172835	0.00149476
FLJ37453	0.76745	5.12764	17.9549	0.000172922	0.00149476
FRMD4B	-1.77936	2.45638	17.9469	0.000173393	0.00149782
MRPS27	-0.60985	7.33744	17.9438	0.000173572	0.00149837
ORC4	-0.600045	4.49867	17.9394	0.000173834	0.00149963
ZNF627	1.53076	2.05621	17.9241	0.000174738	0.00150641
PAPSS1	-0.725217	4.76745	17.8969	0.000176357	0.00151935
CABLES1	-0.798078	6.73425	17.8839	0.000177134	0.00152504
DSP	1.28293	3.3648	17.8733	0.000177769	0.00152948
GOLT1B	0.686408	5.21677	17.8675	0.00017812	0.00153148
MTSS1L	0.87785	3.62503	17.8562	0.000178803	0.00153632
POM121C	0.746368	4.95982	17.8479	0.000179307	0.00153963
TM9SF2	-0.656233	7.03349	17.8375	0.000179945	0.00154344
KLHL6	-1.01359	3.43007	17.8364	0.000180007	0.00154344
PTPN18	0.689152	3.50995	17.833	0.000180215	0.00154344
AUH	-1.64317	1.70962	17.8328	0.000180229	0.00154344
SRRM2	0.593445	8.19802	17.8265	0.000180613	0.0015457
HOXA1	0.89818	2.96169	17.8192	0.000181067	0.00154855
MCU	-1.07847	4.50434	17.8166	0.000181226	0.00154888
POLR3C	0.629571	4.66739	17.8131	0.000181441	0.0015497
LOC93622	0.845899	3.59734	17.8067	0.000181836	0.00155204
GSTM3	0.975634	4.39137	17.7727	0.000183944	0.001569
CECR2	-0.768983	3.64628	17.7689	0.000184182	0.00156999
SLC10A7	-2.83018	0.917587	17.7634	0.000184529	0.00157191
ZDHHC21	-1.11275	2.4239	17.7584	0.000184845	0.00157356
RPL23AP53	1.74878	2.18632	17.7554	0.000185031	0.00157411
RAB3GAP1	-0.646813	5.04293	17.739	0.000186064	0.00158154
ICA1L	-1.61939	0.881851	17.7377	0.00018615	0.00158154
SNCA	-1.06007	8.18483	17.7257	0.000186913	0.00158697
ALKBH2	0.561263	5.79218	17.7183	0.000187377	0.00158987
ARL16	1.06096	4.78965	17.6902	0.000189184	0.00160414
SNHG12	0.763743	6.13404	17.6685	0.000190587	0.00161498
PLXNB2	0.94309	3.65072	17.6077	0.000194572	0.00164767
ZKSCAN5	0.674423	5.64834	17.6049	0.000194763	0.00164767
C12orf43	0.582307	4.65089	17.6039	0.000194829	0.00164767
ZCCHC7	-1.16636	2.97251	17.5858	0.000196033	0.00165677
PTPRD	-2.55219	1.14659	17.553	0.00019824	0.00167433
TAOK3	-0.554054	6.08731	17.5456	0.000198742	0.00167747
KCTD13	1.5998	2.46384	17.5377	0.000199278	0.0016809
HAGH	-0.53632	5.99853	17.5329	0.000199609	0.00168163
MAU2	0.587482	5.35541	17.5322	0.000199655	0.00168163
TRPM7	-0.735681	5.32833	17.5307	0.000199756	0.00168163
DROSHA	-0.465329	6.80714	17.5261	0.000200075	0.00168297
NF2	-0.565208	5.38832	17.5246	0.000200176	0.00168297
CHN1	-1.30844	2.71356	17.5192	0.000200546	0.00168392
LINGO2	-3.83034	-0.328062	17.5191	0.000200551	0.00168392
PDE9A	-1.6461	2.74716	17.5082	0.0002013	0.00168911
HELZ	-0.721055	4.73052	17.4903	0.000202536	0.00169838
TBC1D4	-0.876637	5.42435	17.4863	0.000202814	0.00169961
CLCC1	0.704226	4.47485	17.4801	0.000203245	0.00170105
HERC3	-1.62556	2.36647	17.48	0.00020325	0.00170105
SOWAHC	0.787174	5.87391	17.4714	0.00020385	0.00170497
SLC12A4	0.71782	3.60431	17.462	0.000204509	0.00170897
ZNF629	0.816475	4.47725	17.4584	0.000204755	0.00170897
PIGC	0.677002	6.60856	17.4582	0.00020477	0.00170897
TBC1D16	-0.537204	7.47999	17.4558	0.000204937	0.00170897
AKIP1	0.600522	4.92286	17.4551	0.000204992	0.00170897
SDHAP1	1.42964	1.54383	17.4295	0.000206796	0.00172191
SBF2	-1.61664	1.4294	17.4293	0.000206811	0.00172191
MKLN1	-0.984822	4.32587	17.4271	0.000206963	0.00172207
STK10	-1.11799	2.97718	17.4127	0.000207983	0.00172944
ID1	-1.21695	5.55329	17.4094	0.00020822	0.00173029
UCHL3	-0.525059	4.68198	17.3875	0.00020979	0.00174214
BRD9	0.772753	6.5157	17.3858	0.000209916	0.00174214
CDAN1	1.20694	2.49489	17.3696	0.000211084	0.00175071
NDUFA9	-0.549125	6.22285	17.3647	0.000211437	0.00175251
PPM1D	0.746186	4.32288	17.3591	0.000211846	0.00175477
MLLT10	-0.818614	3.86626	17.3467	0.000212746	0.00176109
SART3	0.539398	6.52591	17.3388	0.000213322	0.00176473
LAMTOR1	-0.39544	8.34188	17.3363	0.00021351	0.00176515
PTPN14	-1.22654	4.67987	17.3297	0.000213994	0.00176802
CLCN3	-0.481891	6.19319	17.3229	0.00021449	0.00177098
XBP1	-0.494885	8.00678	17.3103	0.000215418	0.00177751
PJA2	-0.645543	4.96218	17.3019	0.000216044	0.00178122
IMPDH2	0.326515	7.2975	17.3005	0.000216144	0.00178122
ROCK1	-0.703604	5.0804	17.2841	0.000217372	0.00179019
MAPRE2	-0.835037	3.51632	17.2805	0.000217638	0.00179124
FAM126A	-0.644602	5.84977	17.2772	0.000217888	0.00179216
C12orf4	-0.778128	4.56477	17.2636	0.000218907	0.00179939
SNUPN	-0.762828	3.92494	17.2591	0.000219243	0.00180003
DNER	-0.916617	4.68132	17.2588	0.000219263	0.00180003
ARHGAP35	-0.954689	4.56244	17.2461	0.000220224	0.00180676
FOSL2	1.20738	3.15586	17.2324	0.000221267	0.00181395
RTCA	-0.680027	5.0763	17.2309	0.000221381	0.00181395
PTPRG	-1.54276	2.41439	17.2228	0.000221996	0.00181715
TUT1	0.650699	5.17354	17.2218	0.000222071	0.00181715
PICALM	-0.658061	6.93613	17.2202	0.000222194	0.00181715
LARP4B	-0.622	5.66969	17.2159	0.00022253	0.00181873
GTDC1	-2.30051	1.40645	17.1997	0.000223773	0.00182774
ANKS1B	-2.96618	0.703043	17.1954	0.000224104	0.00182929
ZFPL1	0.566753	4.38484	17.1784	0.000225418	0.00183885
ACTR2	-0.478139	6.96412	17.1636	0.000226569	0.00184707
RALGAPA1	-1.47379	2.21608	17.1575	0.000227047	0.00184979
CIC	0.788593	5.24032	17.1461	0.000227942	0.00185591
IPO5	-0.386699	6.57598	17.1359	0.000228746	0.00186128
ZNF140	1.12558	3.44008	17.1231	0.000229753	0.0018683
RNF168	0.586781	5.12028	17.1182	0.000230146	0.00187032
C1orf35	0.569306	4.97234	17.1157	0.000230341	0.00187072
ZMYND8	-0.723868	5.4811	17.1126	0.000230585	0.00187153
RNF130	-1.22997	4.05419	17.104	0.000231276	0.00187596
MAP3K13	-0.411872	6.74125	17.0927	0.000232175	0.00188118
KLHL11	0.701845	5.37651	17.0923	0.000232212	0.00188118
CYB5A	-0.579015	4.9957	17.086	0.000232717	0.00188408
MCCC1	-0.764473	3.69018	17.0667	0.000234268	0.00189546
FAM184A	-1.18461	1.61992	16.9942	0.00024021	0.00194097
PDP1	0.879638	4.4768	16.9932	0.000240298	0.00194097
HIST1H2BD	1.39171	2.28103	16.9926	0.000240345	0.00194097
CBX3P2	1.44555	1.46807	16.9863	0.000240873	0.00194402
CYTH3	-0.508689	6.86748	16.9685	0.000242357	0.00195477
C3orf38	0.595036	4.82476	16.9666	0.000242516	0.00195483
EXT1	-1.82269	2.90796	16.9566	0.000243356	0.00196036
CYB5R4	-1.24079	2.26454	16.9537	0.0002436	0.00196036
TRAF3IP2-AS1	-0.856396	3.47159	16.953	0.000243658	0.00196036
C17orf85	0.64494	5.11957	16.9509	0.000243834	0.00196056
PLIN2	0.762078	6.30848	16.9476	0.000244117	0.00196161
MXI1	-0.595622	5.65912	16.9405	0.000244716	0.00196519
SVIL-AS1	0.529988	5.59287	16.9321	0.000245434	0.00196879
GADD45B	0.874182	5.52721	16.9316	0.000245469	0.00196879
AFAP1L1	-0.896428	3.20594	16.9287	0.000245722	0.00196959
DUSP4	0.474932	7.53364	16.9247	0.000246063	0.00197066
NLN	-0.789894	3.49207	16.9235	0.000246161	0.00197066
B3GAT3	0.577903	4.59262	16.9205	0.00024642	0.00197151
MRTO4	0.614159	7.12913	16.9123	0.000247116	0.00197585
WASH1	1.05165	2.93398	16.903	0.000247916	0.00198102
EFR3A	-0.630459	5.03824	16.8908	0.000248971	0.00198822
KITLG	1.02352	2.68666	16.8859	0.000249388	0.00199032
PPP1R12B	-1.13663	2.77176	16.8835	0.000249601	0.00199079
STRAP	-0.368218	7.74391	16.8765	0.000250203	0.00199435
GCNT2	-0.844382	2.81001	16.8496	0.000252547	0.00201124
ZNF181	1.22813	2.09084	16.8487	0.000252633	0.00201124
ZNF687	0.693227	5.67866	16.8361	0.000253733	0.00201875
RBAK	0.609687	4.76905	16.8168	0.000255445	0.00203112
PPHLN1	-0.495282	6.10738	16.8068	0.000256328	0.00203688
ZNF780A	0.924057	3.26666	16.799	0.000257027	0.00204054
ITGAE	0.751646	5.38156	16.7981	0.000257104	0.00204054
VGF	-0.675917	8.2271	16.7898	0.000257853	0.00204522
NCKAP1	-0.75526	5.39336	16.7409	0.000262269	0.00207897
SETD1B	0.630119	5.71136	16.7327	0.000263019	0.00208363
SRRT	0.620876	7.2229	16.727	0.000263537	0.00208646
BBS1	1.08484	2.79246	16.7123	0.000264892	0.0020959
CCT2	-0.324661	8.50699	16.7086	0.000265238	0.00209735
FAM200A	1.01215	3.27267	16.6991	0.000266112	0.00210297
SMG6	-1.13272	3.15566	16.6935	0.000266631	0.00210578
TMEM161B	-0.875173	3.32125	16.6867	0.000267268	0.00210952
ZMYM4	-0.610491	4.99617	16.6754	0.000268323	0.00211655
C2orf48	1.85793	1.19424	16.6734	0.000268508	0.00211672
COPZ1	-0.382819	6.48766	16.6523	0.00027049	0.00213104
COX7B2	-1.34395	1.97703	16.6433	0.000271333	0.00213637
DTNA	-1.11835	3.35902	16.6259	0.000272983	0.00214806
IGF2BP3	-1.11693	4.92871	16.6094	0.000274564	0.00215918
RELB	0.983644	5.40733	16.6019	0.000275287	0.00216355
SEC16A	0.644998	4.9514	16.5927	0.00027617	0.00216916
DIS3	0.494762	6.4201	16.5852	0.000276894	0.00217352
CHKA	-0.494282	8.70402	16.583	0.000277107	0.00217388
GDI1	0.628799	5.50633	16.5601	0.000279331	0.00218999
CSMD1	-1.78575	1.13218	16.5499	0.000280328	0.00219647
PPP2R3A	-1.39812	2.10445	16.5447	0.000280834	0.00219822
KLHL15	1.47501	4.48865	16.5441	0.000280892	0.00219822
TASP1	-1.21864	2.73312	16.5383	0.000281467	0.00220138
KDSR	0.490945	5.22142	16.5307	0.000282211	0.00220586
LSM14B	0.574096	6.6552	16.5277	0.000282512	0.00220688
FBXL14	3.73746	-0.38866	16.5249	0.000282785	0.00220754
MPC1	-0.831085	3.76793	16.5234	0.000282939	0.00220754
WIBG	0.605421	4.45794	16.5203	0.000283239	0.00220854
ZNF45	0.884581	3.90358	16.5123	0.000284032	0.00221339
NHSL1	-0.55002	5.21042	16.5089	0.00028437	0.00221469
SPON2	2.25317	1.27753	16.4717	0.000288101	0.00224239
PRC1	-0.428744	7.19905	16.4624	0.000289042	0.00224836
NEU1	0.522017	7.34371	16.4585	0.000289434	0.00225005
LINC00052	2.00107	1.29377	16.4505	0.000290241	0.00225496
MEA1	0.547307	6.77861	16.4464	0.000290658	0.00225684
UTP14A	0.535616	5.29702	16.4387	0.00029145	0.00226148
FAM168A	-0.849099	3.8434	16.4371	0.000291606	0.00226148
SALL2	0.993431	3.5852	16.4352	0.000291803	0.00226165
SLC16A1	0.537051	7.4714	16.4275	0.000292591	0.00226639
ASH1L-AS1	1.14536	3.22375	16.4226	0.000293091	0.0022689
FTL	0.399923	9.46495	16.4098	0.000294412	0.00227659
TSPYL1	0.535128	5.6235	16.4096	0.000294437	0.00227659
CPT2	0.673261	4.77005	16.4004	0.000295383	0.00228254
UHRF2	0.620603	4.47594	16.3986	0.00029557	0.00228261
SMARCA2	-0.951686	4.05368	16.3833	0.000297165	0.00229356
PARP2	0.752491	4.18867	16.3808	0.000297426	0.00229387
WDR59	-0.834379	3.29969	16.3795	0.000297561	0.00229387
PABPC1	-0.419176	9.04324	16.3671	0.000298855	0.0023016
RSU1	-1.04452	3.8633	16.3665	0.000298921	0.0023016
EAPP	0.510889	4.997	16.3641	0.000299172	0.00230216
GATB	-0.808701	3.75824	16.3496	0.000300695	0.00231018
AGFG1	-0.634153	5.09559	16.3492	0.000300736	0.00231018
C6orf226	0.785009	4.22269	16.3491	0.000300752	0.00231018
ZNF672	0.63769	5.34206	16.3318	0.000302582	0.00232286
ZSWIM7	-0.490552	5.60332	16.3228	0.000303533	0.00232748
C14orf79	1.05619	3.13344	16.3227	0.000303545	0.00232748
CEP41	-0.919537	4.83485	16.3202	0.000303817	0.00232818
ERCC-00171	2.19754	9.93566	16.3025	0.000305712	0.00234131
CASP3	0.751786	5.11918	16.2969	0.000306308	0.00234448
SPTLC2	-0.55884	5.28972	16.2839	0.00030771	0.00235382
WDR83	1.19348	2.50916	16.2727	0.000308924	0.0023617
ERGIC1	-0.804972	7.81782	16.2423	0.000312248	0.00238494
ENDOG	0.546542	5.61666	16.2415	0.000312334	0.00238494
GMDS	-1.36459	3.60454	16.2262	0.000314023	0.00239643
RNF144A	-0.615154	5.07207	16.1944	0.000317566	0.00242203
ASH1L	-0.792842	4.09608	16.1924	0.000317788	0.00242229
RPRD1A	-0.60143	4.30505	16.1815	0.000319002	0.00243011
NCOA4	0.40772	7.52543	16.179	0.000319288	0.00243085
PHF14	-0.750227	6.54001	16.1715	0.00032013	0.00243582
ARFGEF1	-1.10161	4.68766	16.1524	0.000322297	0.00245087
ARHGAP31	-0.856785	3.40433	16.1486	0.000322734	0.00245274
COMMD1	-1.11307	4.26829	16.1423	0.000323451	0.00245675
FAM3C	0.586428	5.23997	16.1324	0.000324572	0.00246263
RCE1	1.14924	2.5119	16.1321	0.000324609	0.00246263
CARD10	1.26203	2.21687	16.1233	0.000325621	0.00246886
NOM1	0.580482	5.15564	16.1144	0.00032665	0.00247521
ROR1	-2.26971	1.31258	16.0987	0.000328463	0.00248679
LNP1	-1.18437	2.17084	16.0978	0.000328564	0.00248679
SYTL2	-0.801956	3.90751	16.0928	0.000329142	0.0024897
C1orf198	0.45777	5.89031	16.0891	0.000329571	0.00249008
CDS2	-0.55173	5.11033	16.0891	0.000329579	0.00249008
SLC35A2	0.574794	7.35898	16.0848	0.000330073	0.00249236
PAQR9	1.07594	2.82016	16.0827	0.000330326	0.00249281
POT1	-0.858183	4.80458	16.0792	0.000330727	0.00249437
S100B	-0.64379	5.7255	16.077	0.000330988	0.00249489
INSR	-1.31191	2.81932	16.073	0.000331457	0.00249696
PSEN2	-0.630482	7.23164	16.0671	0.000332149	0.00249938
TUBB6	0.527444	7.46605	16.0669	0.000332166	0.00249938
PPP1R35	-0.638366	5.04687	16.0617	0.000332777	0.00250239
CBR4	-0.476418	6.32029	16.0602	0.000332953	0.00250239
NUP93	-0.479606	8.54006	16.0534	0.000333757	0.00250697
RABL3	-1.01272	2.84494	16.0419	0.000335121	0.00251529
PPFIBP1	-0.813671	5.81199	16.0407	0.000335255	0.00251529
ZFHX4	-1.13842	1.96621	16.0046	0.000339566	0.00254568
WDR60	-0.9206	3.86564	16.0035	0.0003397	0.00254568
PYGO2	0.440683	5.9455	15.9968	0.00034051	0.00255027
FZD5	0.65902	5.4577	15.9948	0.000340752	0.0025506
TDRD7	-1.04762	5.23562	15.9897	0.000341364	0.0025537
DYNC1I2	-0.771949	7.36894	15.986	0.000341816	0.00255559
TEX30	0.865161	5.35502	15.9803	0.000342496	0.0025592
RAP1A	-0.656787	5.80123	15.9774	0.000342856	0.0025596
TRDMT1	-1.87718	0.987529	15.9766	0.000342948	0.0025596
WDR74	0.631964	5.41773	15.9723	0.000343474	0.00256205
LOC100379224	2.19353	1.89104	15.9575	0.000345284	0.00257406
MT2A	-0.715114	7.94279	15.9471	0.000346558	0.0025819
FARP2	-0.908465	3.19731	15.9456	0.000346736	0.0025819
PELP1	0.717436	4.90731	15.9435	0.000346992	0.00258232
C11orf68	0.736933	4.52875	15.9356	0.000347966	0.00258807
SMIM10L1	0.878832	6.06191	15.9312	0.000348507	0.0025906
TGFBR3	-0.851374	5.64425	15.9287	0.000348825	0.00259147
ZNF530	1.30751	2.61461	15.9261	0.000349141	0.00259232
POLR3A	0.669658	5.66691	15.9189	0.000350039	0.0025975
MPHOSPH10	0.795202	6.03648	15.9155	0.000350459	0.00259912
IDH1	-1.09872	6.36394	15.9136	0.000350696	0.00259938
ARFGAP1	0.745714	5.73478	15.8981	0.000352623	0.00261216
PSPN	5.09723	-0.515764	16.4061	0.000353611	0.00261798
BRSK2	-1.20163	2.0019	15.8867	0.000354055	0.00261976
ACTR8	0.726475	5.82273	15.8822	0.000354625	0.00262248
CTR9	0.489928	6.00566	15.8656	0.000356712	0.0026364
ZNF542P	1.17211	4.87056	15.8523	0.000358399	0.00264735
SAC3D1	1.1209	5.57363	15.8377	0.000360267	0.00265962
PES1	0.594362	6.05992	15.8357	0.000360518	0.00265996
SIRT7	0.703193	5.2075	15.8293	0.000361348	0.00266455
CD99L2	-0.694125	4.60094	15.8259	0.000361786	0.00266626
INPP4A	-1.01007	2.89698	15.82	0.000362542	0.0026703
NSUN6	-0.959024	2.29576	15.8108	0.00036373	0.00267524
TRIP12	-0.576724	6.44326	15.8104	0.000363785	0.00267524
FASTKD2	-0.48132	7.21573	15.81	0.000363835	0.00267524
MIB2	1.39425	1.71606	15.7921	0.000366159	0.0026908
ADGRG6	-0.943093	6.14232	15.79	0.000366429	0.00269125
ZNF829	1.43064	2.09439	15.7828	0.000367365	0.00269659
TCFL5	-0.412261	6.41965	15.7779	0.000368006	0.00269975
SZT2	0.913364	3.31843	15.7694	0.000369125	0.00270643
CDCA7L	-0.503434	5.9268	15.7603	0.000370324	0.00271303
CCDC120	0.988447	2.77676	15.7588	0.000370517	0.00271303
RPS6KA5	-1.3164	2.73629	15.7577	0.000370657	0.00271303
VPS53	-0.613048	5.14881	15.7475	0.000372005	0.00272135
PDIA3	-0.509958	6.37873	15.7434	0.000372552	0.00272381
ACSL5	-1.87298	1.13364	15.7353	0.000373623	0.0027301
CPPED1	-1.1929	2.89126	15.7163	0.000376171	0.00274716
TWISTNB	0.572601	6.6699	15.7043	0.000377784	0.00275737
ALMS1	-1.08877	2.7856	15.6982	0.000378601	0.00276177
NOTCH1	1.07757	2.49209	15.6909	0.000379588	0.00276741
G3BP2	-0.435194	6.61205	15.6885	0.000379914	0.00276769
CUL7	0.897564	3.04808	15.6859	0.000380263	0.00276769
CCDC171	-0.819397	3.5862	15.6859	0.000380271	0.00276769
LINC00426	-1.69079	1.65658	15.6736	0.000381931	0.00277814
NISCH	0.766558	3.74187	15.6721	0.000382137	0.00277814
HNRNPC	-0.361212	7.59198	15.6704	0.000382366	0.00277824
GNG4	-0.717463	5.06905	15.6637	0.000383279	0.00278331
ZBED2	5.7608	-0.420054	15.8906	0.000383988	0.00278623
C19orf25	0.817319	5.31052	15.6576	0.000384114	0.00278623
IFIH1	-1.23157	2.57419	15.6489	0.000385321	0.00279342
TMPO-AS1	0.837077	2.68154	15.644	0.000385988	0.00279668
DLK2	1.7842	0.607168	15.6359	0.000387101	0.00280317
KCNJ4	1.70065	2.05809	15.629	0.000388063	0.00280856
TUBB3	0.542777	6.17822	15.6249	0.000388624	0.00280974
CPNE3	-0.49293	5.85658	15.6247	0.000388662	0.00280974
SURF2	0.698204	6.00187	15.6189	0.000389464	0.00281396
H2AFX	0.556063	5.70119	15.612	0.000390427	0.00281934
GINS3	0.643976	5.08449	15.6088	0.000390875	0.00282099
YIPF3	0.461244	5.60048	15.6057	0.000391303	0.0028225
GIPC1	-0.448687	7.35764	15.57	0.000396322	0.00285711
C12orf73	0.631761	4.81909	15.5667	0.000396791	0.00285889
PLXNC1	-0.800087	5.34107	15.5499	0.00039919	0.00287362
FAM13A	-1.18676	2.6479	15.5492	0.000399281	0.00287362
EXOSC2	0.677546	5.22871	15.5474	0.00039955	0.00287395
FAM91A1	-0.443482	6.13688	15.5406	0.00040051	0.00287925
HSCB	1.02764	4.907	15.5318	0.000401773	0.00288672
WDPCP	-0.99317	2.22631	15.5225	0.000403121	0.00289479
MMAB	-0.608303	5.31757	15.5053	0.000405611	0.00291106
HOXC6	0.833366	5.06115	15.4832	0.000408831	0.00293254
NEDD4L	-0.960501	6.49113	15.4779	0.000409614	0.00293652
BAZ2A	0.643516	5.57211	15.4759	0.000409899	0.00293693
LOC728730	-1.48788	1.34517	15.4665	0.000411288	0.00294524
GPATCH4	0.66395	8.23077	15.4536	0.00041319	0.00295722
LOC283788	-0.853886	3.00604	15.4509	0.000413584	0.0029584
UNC119B	0.750788	3.85354	15.4453	0.000414415	0.0029627
PHF13	0.463678	6.6095	15.4169	0.000418668	0.0029908
CHD7	-0.568085	5.24397	15.4159	0.000418809	0.0029908
ZAK	-1.0205	5.14718	15.4141	0.000419086	0.00299112
SWAP70	-0.543463	5.30803	15.4094	0.000419798	0.00299401
DNAJC13	-0.850864	3.96816	15.4083	0.000419956	0.00299401
NUDT22	-0.73554	5.27538	15.4057	0.000420346	0.00299457
SURF6	0.677056	6.52639	15.4021	0.000420897	0.00299457
GALR2	3.45277	-0.12304	15.4017	0.00042096	0.00299457
TCF12	-0.814299	5.37344	15.4016	0.000420963	0.00299457
ZSWIM5	-1.45903	2.0603	15.3929	0.000422282	0.0030023
GALNT3	-1.78006	1.2116	15.3914	0.000422515	0.0030023
LINC00518	-0.846155	5.6892	15.3812	0.000424068	0.00301168
FAM198B	-0.579695	6.07843	15.3786	0.000424455	0.00301277
SPACA6P	1.01814	2.74218	15.3683	0.000426038	0.00302234
KCTD10	0.817575	7.11693	15.3592	0.000427426	0.00303052
BCAR1	0.918273	5.15332	15.3554	0.00042801	0.00303299
VCL	-0.898312	5.39652	15.3523	0.000428489	0.00303472
TBL1XR1	-0.702336	5.35522	15.3506	0.000428755	0.00303493
RELT	0.766744	4.40033	15.3368	0.000430886	0.00304835
SIRT1	0.570181	4.96967	15.3202	0.000433469	0.00306489
MAPK8IP3	0.936755	3.88867	15.3187	0.000433699	0.00306489
BCAS2	0.607018	6.66313	15.3135	0.000434505	0.0030689
GRPEL1	0.472491	6.43748	15.3079	0.000435377	0.00307338
KDM6A	-1.17426	2.22839	15.306	0.000435683	0.00307386
SPAG7	-0.637249	8.15607	15.2914	0.000437972	0.00308832
UGGT2	-0.968237	2.97497	15.2859	0.00043885	0.00309042
ANO4	-3.31512	-0.20886	15.2856	0.000438886	0.00309042
PIGU	-1.16004	3.43198	15.285	0.000438989	0.00309042
CRKL	0.499149	5.69307	15.2676	0.000441743	0.0031081
SLC12A2	-0.67063	4.29758	15.2528	0.000444104	0.00312302
PELI2	-0.761225	3.82329	15.2442	0.000445478	0.00313097
POP7	0.526726	8.43668	15.2373	0.0004466	0.00313715
ZSWIM1	0.69237	4.99957	15.2307	0.00044765	0.00314281
WWC2	-1.0486	3.51942	15.2256	0.000448485	0.00314696
MMP2	-1.27909	1.50574	15.2123	0.000450628	0.00315986
ATG16L1	0.560592	4.42117	15.2112	0.000450814	0.00315986
PRKDC	-0.721797	5.20477	15.2096	0.000451076	0.00315998
STARD3NL	-0.658612	5.29038	15.2009	0.000452491	0.00316818
RNF40	0.566619	5.97031	15.1945	0.000453532	0.00317374
ATF6	-1.3253	4.35215	15.1912	0.000454085	0.00317589
MERTK	-0.753332	3.36673	15.1857	0.000454978	0.00318041
DDIAS	0.85712	4.11402	15.1791	0.000456062	0.00318626
ATP7A	-1.27883	2.18389	15.1726	0.000457134	0.00319202
VWA1	1.11027	2.52023	15.1689	0.000457743	0.00319434
NACC2	0.576245	5.01281	15.1676	0.000457962	0.00319434
TBRG1	-0.482795	5.17128	15.1651	0.000458381	0.0031953
MYB	1.20394	2.72004	15.1638	0.000458596	0.0031953
P4HA1	-0.481145	6.25013	15.1621	0.000458864	0.00319545
XPO6	-0.615918	5.89701	15.1507	0.000460764	0.00320695
POLR1C	0.734293	7.11409	15.1467	0.000461436	0.00320904
KIAA1549	-1.26276	2.3625	15.1459	0.000461563	0.00320904
LINC00476	0.863587	3.87322	15.142	0.000462215	0.00321047
SFT2D2	1.02754	2.55294	15.1417	0.000462266	0.00321047
RRN3	0.742928	7.78854	15.1219	0.000465589	0.00323181
DBIL5P	1.28427	1.69536	15.1093	0.000467704	0.00324474
CCDC174	0.740428	4.69683	15.0922	0.000470612	0.00326316
COMMD5	0.50348	5.98391	15.0891	0.000471134	0.00326477
SH2B3	-0.730234	4.43034	15.0878	0.000471351	0.00326477
HECTD1	-0.422227	5.90457	15.0823	0.000472303	0.00326961
TNFSF13B	-0.775314	3.34337	15.0805	0.000472605	0.00326995
ALDH18A1	-0.500289	5.54006	15.0577	0.000476522	0.00329529
TRIM41	0.734711	4.37208	15.0558	0.000476841	0.00329572
EHMT1	-0.825284	3.89702	15.0475	0.000478286	0.00330345
FAM228B	-2.00937	0.878892	15.0464	0.000478471	0.00330345
MRPS18C	0.75187	7.41718	15.0281	0.000481655	0.00332332
SP2	0.708446	2.65644	15.0246	0.000482258	0.00332332
PPP1R15A	0.717502	5.6953	15.024	0.000482369	0.00332332
TRMU	1.04295	4.22586	15.0238	0.000482407	0.00332332
NCBP2-AS2	0.646583	7.62127	15.0224	0.000482638	0.00332332
UBE2H	-0.556635	6.37643	15.0181	0.000483403	0.00332681
LRRC28	-1.23043	2.09767	15.0151	0.000483929	0.00332789
RNF113A	0.695457	4.10567	15.0142	0.000484075	0.00332789
AP3B1	-0.86411	4.52464	15.0084	0.000485095	0.00333282
CPSF1	0.669003	4.14682	15.0072	0.000485309	0.00333282
METTL21B	0.863593	2.94756	15.0052	0.000485668	0.00333351
MMP16	-2.67782	0.809108	15.0029	0.00048606	0.00333442
PRMT9	0.710602	3.08425	14.9933	0.000487753	0.00334426
LRRN3	1.0521	3.75662	14.991	0.00048817	0.00334534
LDOC1L	0.719387	3.86195	14.9753	0.00049096	0.00336105
SAV1	0.649113	4.7246	14.9751	0.000490984	0.00336105
TMEM41A	0.732531	6.92738	14.9695	0.000491981	0.00336609
MTERF1	1.16593	2.54501	14.9656	0.000492687	0.00336914
NSUN5P1	1.27861	2.80174	14.9584	0.000493975	0.00337615
SLC27A1	-0.981142	3.07366	14.9494	0.000495597	0.00338544
RGS10	-0.728038	4.85356	14.9475	0.000495933	0.00338594
WDR1	-0.377343	6.8695	14.9292	0.000499229	0.00340664
TAOK2	0.906999	4.13199	14.9268	0.000499679	0.00340791
MED13L	-1.06728	3.74645	14.9245	0.000500093	0.00340893
ANKLE1	3.67503	0.108637	14.9211	0.0005007	0.00341126
KIF6	-1.32546	2.68907	14.9145	0.000501905	0.00341549
MANBA	-1.05481	3.37045	14.9144	0.000501928	0.00341549
DPH7	0.524015	5.61218	14.9134	0.000502115	0.00341549
H3F3B	0.390461	10.5444	14.9071	0.000503252	0.00342143
BCL2	-0.867425	3.60256	14.9036	0.000503907	0.00342408
ITFG1-AS1	1.89238	0.952275	15.0584	0.00050478	0.0034282
POLR2F	0.580625	9.00831	14.8814	0.000507984	0.00344814
B3GALT6	0.667075	6.39107	14.8723	0.000509662	0.00345771
CDK6	-1.00636	4.60641	14.8647	0.000511075	0.00346547
ZNF526	0.859236	2.71219	14.8587	0.000512194	0.00347045
RALY	-0.499125	6.69022	14.8568	0.000512535	0.00347045
FNBP4	0.487015	5.31314	14.8564	0.000512616	0.00347045
CNKSR2	-1.64957	1.39063	14.8534	0.000513172	0.00347239
HBEGF	0.8588	5.01758	14.8487	0.000514062	0.00347659
KLHL42	0.702434	5.96056	14.8439	0.000514963	0.00348086
HTATSF1P2	0.926527	2.82815	14.8355	0.000516526	0.00348959
TYK2	0.670772	4.39685	14.8258	0.000518348	0.00350007
C10orf35	0.778036	4.18147	14.818	0.000519834	0.00350827
SCARB1	-0.505869	5.97903	14.8147	0.000520458	0.00350865
FST	0.821775	4.15353	14.8134	0.000520696	0.00350865
IFT74	-1.1774	2.742	14.8134	0.000520707	0.00350865
HARS	0.542037	5.23606	14.8117	0.000521025	0.00350896
ADARB1	-0.991655	2.68602	14.8098	0.000521394	0.0035091
CHCHD10	-0.389655	8.38406	14.8087	0.000521589	0.0035091
SKA3	0.595916	5.19282	14.8069	0.000521943	0.00350965
MCM2	0.44348	7.45297	14.7998	0.000523286	0.00351684
IMMT	-0.484675	7.18016	14.7959	0.000524033	0.00352003
PEA15	0.528831	6.95949	14.7915	0.000524868	0.0035238
UBFD1	0.596984	7.89888	14.7888	0.000525397	0.00352552
CAPZA1	-0.402318	7.73331	14.7803	0.000527013	0.0035344
SLC26A6	0.92967	2.93645	14.779	0.000527268	0.0035344
FAM49B	-0.642382	6.79097	14.7723	0.000528564	0.00354062
CDC25A	0.638035	7.04184	14.771	0.000528805	0.00354062
CHST9	-1.60306	1.5668	14.7699	0.00052902	0.00354062
ERLEC1	-0.54412	5.03795	14.767	0.000529574	0.00354249
LINC00698	-0.991787	2.92485	14.7652	0.000529916	0.00354294
SKIV2L2	-0.716717	5.07571	14.7636	0.000530225	0.00354317
MAP1A	1.58353	1.61318	14.7616	0.000530628	0.00354331
STXBP5L	-3.02652	0.354078	14.7607	0.000530796	0.00354331
MED14	-0.637436	5.13145	14.7487	0.000533119	0.00355676
RNF43	0.77012	3.66642	14.7475	0.000533362	0.00355676
ARFGEF2	-0.738787	4.15584	14.7373	0.000535348	0.00356815
GALNT2	-0.759763	5.88664	14.7276	0.000537237	0.0035789
MTCH2	-0.482019	8.8455	14.7116	0.000540393	0.00359806
TPD52L2	0.502229	7.66555	14.7056	0.000541573	0.00360406
LOC100130357	0.815503	2.37919	14.7039	0.000541916	0.00360448
TMEM126B	0.608194	5.1069	14.7016	0.000542367	0.00360562
TOP2A	-0.543629	9.20082	14.6679	0.000549084	0.00364828
PRKAR2B	-0.777878	3.28288	14.6665	0.00054935	0.00364828
MRPL36	0.889587	6.39538	14.6623	0.000550195	0.00365201
SIRPA	-0.467341	6.21846	14.6591	0.000550848	0.00365447
PPDPF	0.547333	6.61841	14.6474	0.000553209	0.00366747
TMEM87B	-0.948772	3.27933	14.6466	0.000553377	0.00366747
USP40	-1.44204	3.25486	14.6326	0.000556204	0.00368432
KIAA0556	-0.815292	3.64036	14.6248	0.00055779	0.00369293
SPTBN1	-0.92387	7.51073	14.6116	0.000560492	0.00370891
NCKIPSD	0.8649	2.53821	14.608	0.000561243	0.0037114
LAMB2	0.750394	3.73003	14.6063	0.000561595	0.0037114
PCDH10	2.45261	0.856785	14.6047	0.000561912	0.0037114
ACACA	-0.587904	4.00203	14.6042	0.000562019	0.0037114
SLC44A1	-1.26614	7.98904	14.5946	0.000563999	0.00372256
BTG2	0.999804	2.81503	14.5924	0.000564453	0.00372366
OSBPL3	-1.01223	2.2917	14.5877	0.000565425	0.00372816
MICAL1	0.64332	4.68737	14.5703	0.000569043	0.0037501
MYCL	0.982712	3.0948	14.558	0.000571611	0.00376413
CTNNBIP1	-0.487314	6.46133	14.5573	0.000571756	0.00376413
FBXW8	-0.918791	2.93913	14.5507	0.000573129	0.00377124
TMEM241	-1.60905	1.11172	14.519	0.000579835	0.00381342
DYRK3	1.36055	2.39352	14.5163	0.000580413	0.00381528
KDM3A	0.439079	5.88124	14.5109	0.000581549	0.00382081
ELL	0.548665	4.54123	14.5054	0.000582742	0.00382669
WDR24	0.902206	2.4943	14.4992	0.000584051	0.00383218
VWA8	-0.824078	3.0952	14.4987	0.000584173	0.00383218
KAT6B	-1.07036	2.87289	14.4752	0.000589231	0.0038634
RNASEH1	0.559915	6.28674	14.459	0.000592745	0.00388447
KHDRBS3	-1.1014	3.37455	14.451	0.000594493	0.00389395
HAP1	2.62476	1.09802	14.4493	0.000594864	0.0038944
HOOK3	-0.425566	5.39834	14.4478	0.000595182	0.0038945
ZNF227	0.993817	5.45184	14.4452	0.000595745	0.00389621
SRPK2	-0.687688	6.95629	14.4386	0.000597212	0.00390382
PHPT1	0.551363	4.91859	14.4339	0.000598225	0.00390847
CCDC107	0.881349	3.75402	14.4277	0.000599598	0.00391545
MSH2	-0.53997	4.57	14.4105	0.000603405	0.00393832
SSH2	-0.955803	3.97721	14.4064	0.000604313	0.00394225
ABI2	-0.656743	6.21765	14.4028	0.000605107	0.00394449
ZNF532	-1.0223	2.39552	14.4021	0.000605269	0.00394449
PSRC1	-0.618472	5.53858	14.3963	0.000606568	0.00395096
CYP1A1	0.833744	3.61286	14.3944	0.00060699	0.00395172
SLC45A2	-0.43575	9.81064	14.3892	0.000608136	0.00395309
SNORD43	2.42214	1.05602	14.3885	0.000608308	0.00395309
SPAST	-0.715994	3.71149	14.3872	0.000608605	0.00395309
ASB9	-0.860448	3.68848	14.387	0.000608643	0.00395309
SYDE1	0.650495	6.84553	14.3863	0.000608802	0.00395309
MRPS11	0.533235	5.92006	14.3852	0.00060904	0.00395309
IQGAP1	-0.429041	6.23788	14.3815	0.000609871	0.00395649
MIR10B	3.3655	-0.209567	14.3575	0.000615279	0.00398957
LIMS1	-0.617945	6.14347	14.3467	0.000617729	0.00400344
POU4F1	0.973179	5.44029	14.3332	0.000620816	0.00401903
FOXK2	-0.582411	5.98422	14.3326	0.00062096	0.00401903
VPS41	-0.727868	5.35768	14.3321	0.000621069	0.00401903
PLK2	0.801024	4.62402	14.3182	0.000624252	0.0040376
RBM42	0.468121	5.7356	14.2946	0.000629699	0.00407079
ZNF845	1.17808	2.10352	14.2904	0.000630689	0.00407515
WDR7	-1.83351	1.42944	14.2857	0.000631771	0.0040801
CECR6	1.4358	1.55563	14.2824	0.000632542	0.00408303
MTMR14	-0.708585	4.15129	14.2792	0.000633298	0.00408586
[truncated: 10,898 more rows]

## Sheet: siControl 24 h post-UV vs t-0
	logFC	logCPM	F	PValue	FDR
JUP	2.18714	5.02209	280.463	1.29786e-17	1.67385e-13
FUT3	4.64516	2.39676	191.871	3.05929e-15	1.97278e-11
SLC24A5	-1.48408	6.25799	184.395	5.33806e-15	2.29483e-11
LSAMP	-2.699	3.91633	158.123	4.45534e-14	1.2848e-10
CYR61	2.21481	7.95569	156.834	4.98101e-14	1.2848e-10
GPM6B	-1.45991	6.92127	153.1	6.91121e-14	1.48557e-10
SCFD2	-3.61034	3.08887	145.107	1.42544e-13	2.62628e-10
KCCAT333	4.24366	2.19128	142.792	1.76866e-13	2.8513e-10
VGF	-1.93479	8.2271	140.002	2.30303e-13	3.30025e-10
BCAS3	-1.87064	5.93376	138.028	2.78294e-13	3.32383e-10
EXOC4	-2.54799	4.81764	137.836	2.83493e-13	3.32383e-10
CHL1	-2.07792	4.44079	136.844	3.12088e-13	3.35416e-10
SORBS2	1.54217	4.48763	129.389	6.54688e-13	6.49501e-10
MSRA	-2.919	3.40477	120.817	1.60302e-12	1.43763e-09
FOXC1	1.83183	8.33596	120.425	1.67205e-12	1.43763e-09
GNG7	-2.10443	4.22442	119.745	1.79933e-12	1.45037e-09
IFI30	1.76617	4.18281	114.184	3.32064e-12	2.5192e-09
INSIG1	-1.16958	5.76873	109.601	5.60149e-12	4.01347e-09
MPZ	1.39993	4.72471	104.04	1.08149e-11	7.34107e-09
MAP7D2	3.18364	2.36347	103.462	1.15971e-11	7.4784e-09
METTL9	-1.35032	7.20554	100.323	1.70445e-11	1.04678e-08
CMSS1	-2.1991	5.98813	99.4781	1.89356e-11	1.11006e-08
DENND1A	-1.9515	3.37495	95.7876	3.0226e-11	1.69489e-08
CPQ	-1.83673	4.11164	94.9429	3.37054e-11	1.81125e-08
TMEM204	-1.19419	5.71549	94.0813	3.76956e-11	1.94464e-08
CHCHD6	-1.81345	5.81614	93.7168	3.95318e-11	1.96093e-08
DTD1	-1.81464	7.27949	91.7798	5.10206e-11	2.36489e-08
MGMT	-2.13103	4.00898	91.7324	5.13429e-11	2.36489e-08
RPL22L1	-1.08389	7.32792	91.2245	5.49328e-11	2.42313e-08
GYPC	-1.16204	8.12103	91.0317	5.63649e-11	2.42313e-08
PADI1	5.14248	1.66073	88.137	8.33558e-11	3.40318e-08
VEPH1	-1.45143	4.80669	88.0426	8.44396e-11	3.40318e-08
CADPS2	-2.60627	2.84688	86.8404	9.96305e-11	3.89374e-08
CERK	-0.922762	5.84292	85.7433	1.16037e-10	4.40155e-08
STX8	-2.49363	3.34534	85.4283	1.21262e-10	4.46832e-08
ANKRD1	4.10851	4.4092	85.0444	1.27967e-10	4.58441e-08
SERTAD4-AS1	1.96958	4.16287	84.7036	1.34251e-10	4.6613e-08
POLA1	-1.19068	5.16948	84.5421	1.37342e-10	4.6613e-08
IMMP2L	-1.98342	4.4135	84.1114	1.45962e-10	4.75586e-08
MYO1D	-1.20096	5.48043	84.0372	1.47503e-10	4.75586e-08
FAM84B	-1.47129	4.02662	82.8174	1.75493e-10	5.52032e-08
PARVB	-1.18592	5.52812	82.2585	1.90151e-10	5.839e-08
RAP2B	-1.09165	7.39259	81.7894	2.03461e-10	6.1024e-08
ADCY2	-2.01778	3.42841	80.7995	2.34895e-10	6.88508e-08
ST3GAL6	-1.11469	6.95681	80.6099	2.41483e-10	6.9209e-08
RPRM	3.80832	1.5077	80.2216	2.55599e-10	7.16621e-08
ZNF550	1.15958	4.18079	79.6007	2.80016e-10	7.68377e-08
EPHB3	1.92811	4.68586	78.5062	3.29286e-10	8.8475e-08
DUSP4	0.982353	7.53364	77.4547	3.85361e-10	1.0074e-07
FOCAD	-2.04779	3.39673	77.3656	3.90557e-10	1.0074e-07
LRP8	-1.50598	5.09433	76.1074	4.72442e-10	1.19472e-07
B3GLCT	-1.08139	5.447	75.5785	5.12145e-10	1.26585e-07
CLYBL	-2.43389	2.11322	75.4002	5.26309e-10	1.26585e-07
ARPC1B	-1.05407	9.68773	75.3544	5.30015e-10	1.26585e-07
SERTAD4	1.30275	4.86765	74.5919	5.95961e-10	1.39747e-07
RELB	1.87849	5.40733	74.0909	6.43997e-10	1.46418e-07
STK36	1.66542	5.7935	74.0598	6.47112e-10	1.46418e-07
CTLA4	-1.58392	5.72004	73.6996	6.84366e-10	1.52177e-07
GDPD3	2.60172	2.32235	73.5614	6.99266e-10	1.52855e-07
NRG3	-2.75219	1.70278	73.2917	7.29329e-10	1.56769e-07
LASP1	0.982279	8.54657	72.3386	8.4704e-10	1.79086e-07
DANCR	-0.932766	6.07551	72.0255	8.8999e-10	1.85132e-07
TBC1D7	-1.16916	8.03099	71.2076	1.01346e-09	2.00967e-07
PTPRK	-1.36824	3.21137	71.1665	1.02013e-09	2.00967e-07
RPRML	2.4343	3.43777	71.1411	1.02426e-09	2.00967e-07
MBOAT1	-1.01614	5.16046	71.1156	1.02844e-09	2.00967e-07
CTNND2	-3.20607	2.20417	70.8897	1.06625e-09	2.05246e-07
HIST1H2BK	1.6531	4.79734	69.5263	1.32807e-09	2.51669e-07
GPM6A	-0.912754	6.49644	69.4415	1.34645e-09	2.51669e-07
SCARB1	-1.02994	5.97903	68.8377	1.4855e-09	2.73692e-07
SMYD3	-1.89725	3.57789	67.0184	2.00474e-09	3.64158e-07
C10orf11	-2.81434	2.82007	66.8612	2.05788e-09	3.68619e-07
BAZ2A	1.24251	5.57211	66.6892	2.11776e-09	3.69366e-07
TRIP6	0.904564	7.31719	66.6847	2.11934e-09	3.69366e-07
NPM1	-0.821436	9.9034	66.0957	2.33893e-09	4.02203e-07
CALR	-0.75922	9.30854	65.933	2.40376e-09	4.07912e-07
AHNAK	2.1873	4.11472	65.5708	2.55499e-09	4.27943e-07
ITPR2	-1.50589	3.86628	65.4468	2.60909e-09	4.31404e-07
GMDS	-2.67818	3.60454	65.1072	2.76351e-09	4.46338e-07
SNPH	1.62323	3.29638	65.0863	2.77328e-09	4.46338e-07
PTPRZ1	-1.92161	2.93999	65.023	2.80324e-09	4.46338e-07
AAMDC	1.02354	5.27055	64.6229	3.0007e-09	4.71952e-07
COMMD10	-2.0361	3.40179	64.491	3.06896e-09	4.76873e-07
ISG15	-1.42747	4.75621	63.9191	3.38472e-09	5.19675e-07
ADM	1.09478	5.8145	63.6251	3.56026e-09	5.40196e-07
LOC101926940	1.50675	4.34345	62.7483	4.14376e-09	6.21419e-07
MESDC1	-0.934887	8.86779	62.5801	4.26684e-09	6.32522e-07
CA14	-1.00995	6.04237	61.9964	4.72502e-09	6.92485e-07
PABPC1	-0.799785	9.04324	61.7695	4.91702e-09	7.12526e-07
RAP1GDS1	-1.00566	4.62286	61.5001	5.15573e-09	7.38816e-07
DNAAF5	-0.892249	6.07921	61.354	5.2903e-09	7.44275e-07
RNF43	1.40896	3.66642	61.2427	5.39533e-09	7.44275e-07
GLIS2	1.10186	4.72303	61.2172	5.41974e-09	7.44275e-07
POLR2A	1.69141	8.69083	61.2121	5.42466e-09	7.44275e-07
SUCLG2	-1.70881	4.77239	60.8556	5.77826e-09	7.82101e-07
ARSB	-2.69149	3.67506	60.8134	5.82164e-09	7.82101e-07
H2AFX	-1.08276	5.70119	60.7158	5.92352e-09	7.87583e-07
AP1S2	-0.716056	7.86799	60.4517	6.20868e-09	8.17075e-07
KLHDC8B	1.17878	3.95342	59.953	6.78754e-09	8.84231e-07
LOC440028	2.43216	2.49066	59.581	7.25661e-09	9.35885e-07
SND1	-1.11786	6.54395	59.4986	7.36508e-09	9.40469e-07
PIR	-1.21443	7.30697	59.2015	7.77067e-09	9.78731e-07
MAP2	-3.93733	3.42337	59.169	7.8165e-09	9.78731e-07
PTPRM	-1.92997	3.58842	59.1128	7.8964e-09	9.79229e-07
FSTL5	-2.82588	2.66006	58.975	8.09588e-09	9.94405e-07
USF2	-0.800394	7.23125	58.7444	8.44181e-09	1.02711e-06
MYLK3	0.948699	6.26169	58.6528	8.58358e-09	1.0346e-06
IGF1	1.84345	2.33896	58.5668	8.71887e-09	1.04118e-06
IK	0.949369	7.19009	58.25	9.23739e-09	1.09217e-06
STRADB	-0.767297	5.48709	58.2041	9.31522e-09	1.09217e-06
PTGES3L	2.63982	1.80888	58.0797	9.52957e-09	1.10723e-06
BATF2	2.14933	2.02346	57.5223	1.05567e-08	1.21562e-06
LARGE	-2.78818	2.32456	57.2567	1.10867e-08	1.25624e-06
NBAS	-1.56093	3.19128	57.205	1.11933e-08	1.25624e-06
RHOQ	-0.708858	7.41383	57.2009	1.12017e-08	1.25624e-06
GHR	-2.56605	2.62789	57.041	1.1538e-08	1.28281e-06
FARP1	-1.10755	5.14024	56.8578	1.19367e-08	1.31579e-06
BDH1	-1.19969	5.2657	56.6841	1.23282e-08	1.34743e-06
CFDP1	-1.10999	7.06948	56.4793	1.28073e-08	1.38803e-06
ADK	-1.99832	3.75102	55.9421	1.41607e-08	1.52192e-06
RPS14P3	-1.2499	7.05724	55.5422	1.52662e-08	1.62718e-06
TUFT1	1.45013	5.03712	55.4847	1.54327e-08	1.63143e-06
MGEA5	0.751937	6.33839	55.381	1.57375e-08	1.65014e-06
YWHAH	-0.805408	6.75843	55.0461	1.67668e-08	1.74388e-06
LGALS3	-1.43996	7.61025	54.3072	1.92987e-08	1.99116e-06
ADCK3	0.98819	4.91859	53.9376	2.07149e-08	2.12032e-06
MYC	-2.10827	2.33181	53.7866	2.13247e-08	2.16555e-06
EIF5A	-0.90146	7.19733	53.6913	2.17192e-08	2.17753e-06
TUSC3	-1.25388	4.52415	53.6288	2.19823e-08	2.17753e-06
ALG14	-1.10664	3.99893	53.6074	2.20732e-08	2.17753e-06
TUBA4A	1.88082	3.13814	53.5716	2.22261e-08	2.17753e-06
RNF157	-1.07029	5.01145	53.5575	2.22869e-08	2.17753e-06
S100B	-1.10661	5.7255	53.3079	2.33878e-08	2.26791e-06
PLXNC1	-1.36773	5.34107	52.6366	2.66448e-08	2.5473e-06
CLEC2B	1.4012	4.8816	52.6329	2.6664e-08	2.5473e-06
PANX2	1.69263	3.68943	52.4141	2.78281e-08	2.63896e-06
FAHD2B	-1.05582	5.24444	52.3386	2.82422e-08	2.64732e-06
GBE1	-2.23333	3.72878	52.3233	2.83267e-08	2.64732e-06
CAPZB	-0.954075	9.33628	52.1846	2.91068e-08	2.70065e-06
PMEL	-0.67939	10.6769	52.1248	2.94505e-08	2.71302e-06
APCDD1	-1.00995	6.53333	52.0847	2.96834e-08	2.71508e-06
TBC1D5	-1.91025	3.31509	51.9313	3.05915e-08	2.77844e-06
LINC00871	-1.90315	2.50135	51.8418	3.11349e-08	2.80802e-06
PRELID2	-1.30012	3.4545	51.7434	3.17446e-08	2.84312e-06
TLE3	1.16657	6.12763	51.4716	3.34951e-08	2.97921e-06
HDAC7	1.43959	7.56076	51.4346	3.37408e-08	2.98052e-06
TRAPPC9	-2.62186	2.34008	51.3627	3.42248e-08	3.00271e-06
ANK3	-1.28699	3.63292	51.1889	3.54246e-08	3.08696e-06
AVEN	-1.71285	2.81796	51.0377	3.65047e-08	3.1429e-06
SQSTM1	0.858702	9.08049	51.0309	3.65539e-08	3.1429e-06
PPP1R26-AS1	1.67405	2.98347	50.9963	3.68061e-08	3.14363e-06
LDB3	-1.35281	3.64953	50.953	3.7125e-08	3.15001e-06
CNN2	1.00438	4.4061	50.9132	3.742e-08	3.15429e-06
CYP1A1	1.41782	3.61286	50.658	3.93743e-08	3.29747e-06
ENO3	2.53528	2.61595	50.5079	4.05739e-08	3.37601e-06
DSP	1.92448	3.3648	50.3063	4.22464e-08	3.4925e-06
PTPN13	-1.82417	2.68293	50.2554	4.26802e-08	3.4925e-06
HSPA1B	1.30566	5.93648	50.2431	4.27862e-08	3.4925e-06
COG1	0.983897	4.85764	49.9623	4.52718e-08	3.6648e-06
ULK1	0.958564	5.59798	49.9164	4.56928e-08	3.6648e-06
KRI1	0.976858	5.52375	49.9102	4.57497e-08	3.6648e-06
PPAPDC1B	0.959196	4.61671	49.7668	4.70933e-08	3.72684e-06
ST6GALNAC3	-2.15775	5.17893	49.7659	4.7102e-08	3.72684e-06
G3BP1	-0.759484	7.54077	49.5888	4.88189e-08	3.83913e-06
CDCA4	-0.745322	5.88858	49.481	4.98973e-08	3.86729e-06
GNG4	-1.17919	5.06905	49.4774	4.99335e-08	3.86729e-06
PTGES	2.33738	2.95631	49.4633	5.00766e-08	3.86729e-06
SWI5	0.918779	6.09255	49.4268	5.04489e-08	3.87285e-06
RRN3P3	1.72855	3.23445	49.3957	5.07683e-08	3.87431e-06
HIST1H4C	-1.45911	8.50734	49.232	5.24844e-08	3.96363e-06
ZNF480	1.33243	5.54859	49.2256	5.25533e-08	3.96363e-06
CDKN2B	1.93615	5.78786	49.0481	5.44866e-08	4.06236e-06
TSPYL2	1.65966	4.00089	49.0476	5.44924e-08	4.06236e-06
SPG21	-0.945576	7.7142	48.6526	5.90731e-08	4.37854e-06
TLCD2	1.62684	3.29367	48.5645	6.01488e-08	4.41961e-06
DHRSX	-1.91742	2.59571	48.5513	6.03125e-08	4.41961e-06
COMMD1	-1.82357	4.26829	48.3163	6.32943e-08	4.6119e-06
RAB32	-0.77983	6.609	48.1718	6.52055e-08	4.72447e-06
WRB	-0.721585	5.32015	47.9565	6.81691e-08	4.9116e-06
DLGAP1	-2.21263	2.05431	47.8346	6.99093e-08	5.009e-06
RPL18A	-0.787325	7.91915	47.757	7.10419e-08	5.06203e-06
ATG2A	1.33512	6.52707	47.6448	7.27144e-08	5.15273e-06
SRSF3	-0.694761	8.02219	47.4858	7.51544e-08	5.29654e-06
BRE	-1.71586	3.4583	47.4294	7.60417e-08	5.30775e-06
ARHGDIA	-0.84025	6.67881	47.4234	7.61366e-08	5.30775e-06
SMYD2	-0.990183	4.04883	47.2457	7.90076e-08	5.47828e-06
RBM3	-1.09937	8.42948	47.0994	8.14582e-08	5.618e-06
ADD3	-1.16575	5.74907	46.9705	8.36842e-08	5.74083e-06
OAZ1	-0.904085	9.39839	46.6946	8.86677e-08	6.0311e-06
ZNF350	1.49085	3.67325	46.6612	8.92912e-08	6.0311e-06
MSMO1	-1.30337	5.4481	46.6598	8.93184e-08	6.0311e-06
HMGA2	-0.890554	6.56293	46.608	9.02958e-08	6.06534e-06
PINK1	0.905024	5.45895	46.5065	9.22447e-08	6.16414e-06
GOLGA2	0.955227	6.52389	46.2547	9.72758e-08	6.45186e-06
SAR1A	0.76417	7.22968	46.2414	9.75507e-08	6.45186e-06
MAP2K6	-2.06977	2.75024	46.0584	1.01399e-07	6.67219e-06
RSRC1	-1.56414	5.20989	46.0102	1.0244e-07	6.69118e-06
ZNF791	1.36146	4.39075	45.9971	1.02726e-07	6.69118e-06
B4GALT6	-1.33317	3.70313	45.8187	1.0669e-07	6.91446e-06
UGCG	-1.03161	7.47071	45.74	1.08489e-07	6.99592e-06
ZNF211	1.76114	2.11074	45.6832	1.09808e-07	7.04575e-06
C5orf45	1.06312	3.62876	45.6122	1.11481e-07	7.11765e-06
ITFG1	-1.22815	4.35165	45.5623	1.12674e-07	7.1584e-06
NKTR	1.0229	5.32525	45.3455	1.18009e-07	7.46061e-06
NPL	-1.01131	4.38265	45.2878	1.19476e-07	7.51652e-06
NCAM2	-2.33618	2.1991	45.2326	1.20896e-07	7.53899e-06
PDLIM1	0.830674	4.90317	45.2285	1.21003e-07	7.53899e-06
ANK2	-1.40127	3.17699	45.1116	1.24071e-07	7.693e-06
PBK	-0.829193	5.94689	45.0838	1.24813e-07	7.70196e-06
PGM2L1	1.25247	3.26266	45.0002	1.27072e-07	7.80024e-06
SNAI2	-1.33657	4.65876	44.9804	1.27615e-07	7.80024e-06
FBXL17	-2.57301	4.08235	44.9015	1.29799e-07	7.89629e-06
DDAH2	0.867148	5.7838	44.5562	1.39828e-07	8.46646e-06
SIK2	0.970767	5.71571	44.494	1.41718e-07	8.54085e-06
LOC100505715	1.86512	2.90035	44.407	1.44412e-07	8.6627e-06
PTER	-1.09863	3.60032	44.2838	1.4832e-07	8.85594e-06
LINC00883	1.0928	3.85345	44.2417	1.49678e-07	8.89583e-06
SLAMF7	2.49755	2.502	44.1922	1.51297e-07	8.95079e-06
ECH1	0.758229	6.31219	44.0697	1.55377e-07	9.15023e-06
STK38	0.974894	5.45599	44.0399	1.56387e-07	9.16785e-06
BMF	1.48826	3.40596	43.9843	1.5829e-07	9.23739e-06
PTPRG	-2.36499	2.41439	43.9176	1.60609e-07	9.33052e-06
DNAJC3-AS1	1.55656	3.28725	43.832	1.63633e-07	9.396e-06
GSTO1	-0.679371	9.80137	43.8299	1.63709e-07	9.396e-06
IL11	2.17222	3.0002	43.8076	1.64508e-07	9.396e-06
FAM102A	0.692628	5.73146	43.8036	1.6465e-07	9.396e-06
LRRC75A-AS1	-0.819693	9.42252	43.6652	1.69704e-07	9.64175e-06
NAGLU	-1.36693	4.37842	43.5952	1.72325e-07	9.739e-06
CD55	0.91555	4.40689	43.5792	1.72926e-07	9.739e-06
SETDB1	0.814832	5.93795	43.5208	1.75153e-07	9.82154e-06
CSRNP1	1.42418	4.20944	43.482	1.7665e-07	9.86256e-06
CAPN3	-1.33031	8.94237	43.4557	1.77669e-07	9.87668e-06
SRSF6	-0.713467	6.82744	43.3878	1.80336e-07	9.98195e-06
FGF13	-2.06892	4.05936	43.3613	1.81388e-07	9.99728e-06
LMO4	-0.885861	7.58112	43.3301	1.82636e-07	1.00232e-05
TUG1	0.743361	6.4723	43.301	1.83807e-07	1.00447e-05
ABLIM1	0.857489	7.12348	43.0746	1.93196e-07	1.05133e-05
USP11	1.00889	6.47149	43.0181	1.95621e-07	1.06005e-05
ZDHHC20	-0.903793	4.90822	42.9957	1.9659e-07	1.06085e-05
CDAN1	1.70447	2.49489	42.958	1.98233e-07	1.06211e-05
KLF5	1.68082	3.00858	42.9525	1.98472e-07	1.06211e-05
CCT3	0.855708	8.81582	42.8311	2.03867e-07	1.08648e-05
CDCA7L	-0.781622	5.9268	42.8079	2.04919e-07	1.08759e-05
CTTNBP2NL	1.18361	5.23272	42.7334	2.08325e-07	1.10113e-05
PFN1	-0.904728	7.68985	42.6157	2.13831e-07	1.12562e-05
ROBO2	-2.78893	2.20411	42.4843	2.20159e-07	1.15422e-05
RHBDD2	1.00763	5.03057	42.4499	2.21847e-07	1.15836e-05
HEY1	-0.837497	6.47895	42.4206	2.23298e-07	1.16124e-05
PCBP4	-0.922832	5.11199	42.389	2.24874e-07	1.16157e-05
XRCC1	1.23171	4.71684	42.3686	2.25896e-07	1.16157e-05
GRIK2	-2.60226	1.46167	42.3653	2.26063e-07	1.16157e-05
ACOT7	-1.00876	5.36551	42.2302	2.32968e-07	1.1923e-05
FBXO48	1.37571	3.60287	42.1628	2.36499e-07	1.20558e-05
UBL3	-0.946088	6.33144	42.0985	2.39922e-07	1.21822e-05
PLCD3	1.45744	5.93819	42.0192	2.44211e-07	1.23513e-05
PEPD	-0.688132	6.57223	41.8697	2.52525e-07	1.26758e-05
SMAD9	-1.08787	3.84012	41.8685	2.52593e-07	1.26758e-05
AGRN	-1.00916	5.50185	41.8328	2.54619e-07	1.2702e-05
LRBA	-1.66581	2.82688	41.8247	2.55085e-07	1.2702e-05
FAM101B	-0.836275	7.22969	41.5	2.74391e-07	1.36109e-05
MCM6	-0.679926	5.39864	41.4483	2.77609e-07	1.37177e-05
SLC1A3	1.55912	2.66773	41.4037	2.80415e-07	1.38035e-05
GALNT3	-2.87936	1.2116	41.3813	2.81837e-07	1.38208e-05
LYRM4	-0.83097	5.33914	41.0855	3.01327e-07	1.47205e-05
SPR	0.776981	5.99285	40.9994	3.07269e-07	1.49541e-05
CALU	-0.741544	7.42751	40.6568	3.32168e-07	1.60522e-05
CARD10	1.79491	2.21687	40.6437	3.33156e-07	1.60522e-05
MLANA	-0.742854	9.33153	40.6061	3.36025e-07	1.60522e-05
PRMT2	-0.915925	7.19771	40.5971	3.36716e-07	1.60522e-05
PDIA6	-0.612393	9.49298	40.5967	3.36747e-07	1.60522e-05
SLC8A1	-2.28551	3.72536	40.5896	3.37298e-07	1.60522e-05
UGT2B7	-1.29238	2.43448	40.3628	3.55238e-07	1.68438e-05
IFI16	-0.860882	7.22084	40.3251	3.58319e-07	1.69276e-05
XXYLT1	-0.897091	5.297	40.2617	3.63559e-07	1.71125e-05
DYNLL2	1.03062	6.07304	40.1708	3.71218e-07	1.74095e-05
ORMDL3	0.822589	5.86982	40.0295	3.83472e-07	1.7919e-05
UBE2I	-0.514227	6.89811	39.8781	3.97073e-07	1.84875e-05
EDNRB	-0.652743	6.10162	39.8047	4.03847e-07	1.87353e-05
ST8SIA1	-1.78167	3.67217	39.7275	4.11112e-07	1.9004e-05
CACNA2D1	-2.40184	3.41238	39.6975	4.13968e-07	1.90677e-05
S100A13	1.09563	8.05285	39.5879	4.24599e-07	1.94877e-05
EIF3J-AS1	1.18573	3.66593	39.4053	4.42953e-07	2.0258e-05
CDC45	-0.565979	5.55533	39.3524	4.48422e-07	2.04357e-05
PDPR	1.19011	5.36872	39.2909	4.54879e-07	2.0657e-05
ANKRD39	-0.600267	7.58483	39.2131	4.63182e-07	2.09602e-05
SP140	3.72325	0.608038	39.1608	4.68856e-07	2.1112e-05
SIDT2	1.15551	4.14203	39.1521	4.6981e-07	2.1112e-05
PFDN6	-0.980367	5.33604	39.1175	4.73616e-07	2.12091e-05
BTBD10	-0.731976	6.00395	39.0941	4.76199e-07	2.1251e-05
MXI1	-0.836035	5.65912	38.9276	4.95067e-07	2.20168e-05
R3HCC1L	0.838964	4.9251	38.8025	5.09773e-07	2.25929e-05
EXOC7	0.827354	6.82658	38.7208	5.1962e-07	2.29505e-05
PLIN2	1.09539	6.30848	38.5458	5.414e-07	2.38309e-05
GYG2	-1.30927	7.78738	38.4882	5.48781e-07	2.40736e-05
TOX4	0.759261	6.3265	38.3793	5.63025e-07	2.46147e-05
KCNAB1	-2.08835	1.34996	38.3371	5.68662e-07	2.47771e-05
RNF170	1.0543	4.94887	38.2014	5.87152e-07	2.54966e-05
YBX1	-0.916723	9.47491	38.1793	5.90232e-07	2.55444e-05
LRRC16A	-1.81726	2.60235	37.957	6.22104e-07	2.68337e-05
GFM1	-0.557163	6.15376	37.9267	6.26583e-07	2.6852e-05
ERLIN1	-0.722998	5.69659	37.926	6.26692e-07	2.6852e-05
ROPN1L	2.66269	0.570027	37.8511	6.37926e-07	2.72428e-05
MOSPD1	0.812787	5.92993	37.8017	6.45464e-07	2.74738e-05
POLR2F	0.915215	9.00831	37.7867	6.47757e-07	2.74806e-05
SYDE1	1.00963	6.84553	37.6289	6.72542e-07	2.84386e-05
PABPC4	-0.916796	8.40552	37.6092	6.75708e-07	2.84791e-05
EPHA5	-2.19622	2.32974	37.5902	6.78774e-07	2.85152e-05
LINC01420	-0.720583	4.98404	37.5188	6.90416e-07	2.891e-05
GPER1	1.90365	2.69306	37.4996	6.93586e-07	2.89488e-05
NFRKB	0.908805	5.48647	37.464	6.99509e-07	2.91018e-05
HLA-E	0.784497	6.20333	37.366	7.16085e-07	2.96141e-05
LPP	-1.65289	3.58527	37.3641	7.16415e-07	2.96141e-05
MEPCE	0.814732	6.3492	37.2992	7.27612e-07	2.99808e-05
RIMKLB	0.758608	4.70814	37.2067	7.43907e-07	3.05547e-05
PTP4A1	-0.743341	10.979	37.0322	7.75731e-07	3.16695e-05
APLN	2.80469	1.91415	37.0148	7.78978e-07	3.16695e-05
MACROD1	-1.14282	4.02267	37.003	7.81182e-07	3.16695e-05
GPR158	-1.47125	2.88714	36.9991	7.81917e-07	3.16695e-05
CGGBP1	-0.562102	6.2121	36.9916	7.83327e-07	3.16695e-05
FGGY	-2.77742	1.81403	36.9237	7.96239e-07	3.20909e-05
FLJ42969	5.9797	0.125228	37.8698	8.22273e-07	3.30369e-05
OSTM1	-0.858654	5.655	36.7519	8.29879e-07	3.3239e-05
RABL6	-0.806	6.52977	36.6701	8.46438e-07	3.37917e-05
UBQLN4	1.18707	2.573	36.658	8.4892e-07	3.37917e-05
ZNFX1	0.978127	5.95274	36.5886	8.63279e-07	3.42576e-05
VMP1	-0.720592	6.22157	36.5615	8.6896e-07	3.43772e-05
XPNPEP1	-0.613935	7.11257	36.523	8.77088e-07	3.45927e-05
HPGD	-0.983045	6.41906	36.3544	9.13685e-07	3.59262e-05
ERGIC1	-1.16549	7.81782	36.2209	9.43821e-07	3.69984e-05
ELOVL6	-1.3846	3.70796	36.1409	9.62368e-07	3.76111e-05
ASAH1	-0.737702	6.93214	35.9925	9.97826e-07	3.8879e-05
PBXIP1	1.04716	3.59042	35.9357	1.01176e-06	3.93031e-05
DNER	-1.20898	4.68132	35.9093	1.0183e-06	3.93255e-05
ZNF268	1.18444	4.01178	35.9088	1.01843e-06	3.93255e-05
MC1R	-0.823441	5.42991	35.8933	1.02229e-06	3.93568e-05
SUGCT	-1.99838	2.0477	35.8488	1.0335e-06	3.95731e-05
CDC42BPB	-1.17978	5.33423	35.8409	1.0355e-06	3.95731e-05
TP53I3	1.67643	2.08456	35.8345	1.03712e-06	3.95731e-05
SLC2A8	0.916897	4.97274	35.7612	1.0559e-06	4.01708e-05
SNTB1	-1.78082	3.25035	35.6755	1.0783e-06	4.08242e-05
LINC00888	-0.811234	4.28503	35.6713	1.0794e-06	4.08242e-05
PSMD4	0.720298	8.93542	35.631	1.09014e-06	4.11098e-05
NUP210	-1.00649	4.7576	35.5687	1.10696e-06	4.1587e-05
GDE1	0.611052	6.9149	35.5602	1.10925e-06	4.1587e-05
IFI35	0.888364	4.17698	35.4918	1.12805e-06	4.21696e-05
ZDHHC4	0.837433	6.18064	35.3768	1.16045e-06	4.32554e-05
GLO1	-0.678528	7.85092	35.2246	1.20484e-06	4.47805e-05
TSR2	0.848669	6.6261	35.1959	1.21344e-06	4.49704e-05
NABP2	1.22724	6.09127	35.1706	1.22104e-06	4.51227e-05
HNRNPH1	-0.618087	8.03688	35.0787	1.2491e-06	4.60277e-05
MRPL40	0.746887	6.44144	34.9979	1.27435e-06	4.68243e-05
ZNRF3-AS1	2.98553	0.514941	34.8907	1.30871e-06	4.79499e-05
MACROD2	-2.08572	1.48098	34.8311	1.32822e-06	4.85269e-05
PDIA4	-1.08935	6.69519	34.7522	1.35453e-06	4.92426e-05
SH2D2A	2.14291	1.14902	34.7495	1.35544e-06	4.92426e-05
C1R	1.92953	3.14595	34.7028	1.37129e-06	4.96784e-05
PCYOX1L	1.96358	2.25766	34.6346	1.39479e-06	5.03882e-05
RAB7A	-0.620505	8.58583	34.6147	1.40171e-06	5.04968e-05
NPDC1	-1.43839	3.08771	34.2787	1.52453e-06	5.47686e-05
POLR3GL	0.64443	5.38154	34.2412	1.53893e-06	5.50647e-05
POU3F1	-1.52378	4.40245	34.235	1.54132e-06	5.50647e-05
FUCA1	0.928006	6.46734	34.1135	1.58905e-06	5.66132e-05
SRSF4	-0.671099	6.3651	34.0121	1.6301e-06	5.79115e-05
GPBP1	0.592413	6.08553	33.9901	1.63915e-06	5.79115e-05
NBR1	0.724325	6.19239	33.9819	1.64252e-06	5.79115e-05
BBS7	0.818644	5.60425	33.9781	1.64409e-06	5.79115e-05
TMEM2	0.997196	8.28139	33.9612	1.6511e-06	5.79115e-05
WWOX	-1.55461	1.76317	33.958	1.65243e-06	5.79115e-05
DPH6	-1.67902	3.14586	33.9459	1.65747e-06	5.79306e-05
CPED1	-1.52074	2.20043	33.913	1.67128e-06	5.82449e-05
PRMT1	-0.86623	7.73582	33.903	1.6755e-06	5.82449e-05
BIN3	-0.936137	4.46615	33.8624	1.69275e-06	5.86864e-05
GPHN	-1.99077	1.69092	33.8222	1.71e-06	5.91256e-05
TRIOBP	0.670919	5.6801	33.7323	1.74929e-06	6.03226e-05
G3BP2	-0.606325	6.61205	33.692	1.76721e-06	6.0778e-05
GPR137B	-0.791177	4.87033	33.5918	1.81261e-06	6.21735e-05
TYR	-1.03107	7.53549	33.5353	1.83874e-06	6.29024e-05
LRPPRC	-0.657711	6.8837	33.4826	1.86347e-06	6.35797e-05
HIST2H2AC	-1.76467	1.89316	33.4591	1.87464e-06	6.37921e-05
SH2B3	-1.00556	4.43034	33.3936	1.90609e-06	6.46781e-05
GOLGA8B	1.205	4.24056	33.3841	1.9107e-06	6.46781e-05
WIZ	0.751636	6.465	33.3483	1.92816e-06	6.50982e-05
GPD1L	-0.866536	4.55376	33.3105	1.94681e-06	6.55561e-05
LAMA4	-0.818799	3.94367	33.2949	1.95452e-06	6.56442e-05
SUPT3H	-1.82648	2.8522	33.2093	1.9976e-06	6.67681e-05
TMEM229B	-1.32194	4.67788	33.2079	1.99833e-06	6.67681e-05
CDH3	-0.906208	5.92428	33.1565	2.0247e-06	6.72483e-05
FAM69B	-0.805774	5.12994	33.1501	2.02799e-06	6.72483e-05
TLN2	-1.52171	3.77433	33.1494	2.02835e-06	6.72483e-05
PAPSS1	-0.895842	4.76745	33.0999	2.05416e-06	6.79295e-05
ZNF346	0.907858	5.87498	33.0514	2.07978e-06	6.85371e-05
LINC00667	0.81412	3.53927	33.045	2.08316e-06	6.85371e-05
B3GAT1	-1.6035	2.33702	33.0251	2.09376e-06	6.87105e-05
TMPO	-0.630847	7.4279	32.9061	2.15852e-06	7.06558e-05
SLC45A2	-0.65123	9.81064	32.87	2.17858e-06	7.1132e-05
BIRC7	-0.975096	6.27546	32.8586	2.18495e-06	7.11598e-05
PRKCA	-2.1704	1.8364	32.8047	2.21537e-06	7.19688e-05
LPIN1	1.03171	4.15412	32.7919	2.22262e-06	7.20228e-05
MED26	0.909629	6.06306	32.7159	2.26645e-06	7.3259e-05
SOX10	-0.78305	6.31175	32.6927	2.27997e-06	7.35121e-05
DNAJA1	0.824545	8.02555	32.6826	2.28591e-06	7.35197e-05
AMOT	0.890969	4.68031	32.6695	2.29365e-06	7.3585e-05
HIST1H1C	-0.752511	4.60835	32.6454	2.3079e-06	7.38584e-05
MOV10	0.782145	5.55742	32.6249	2.3201e-06	7.40652e-05
ORMDL2	0.707858	5.56269	32.3682	2.47879e-06	7.89355e-05
PHLDA1	0.674966	8.77161	32.2944	2.52655e-06	8.02584e-05
CDIPT	0.85702	7.56259	32.2531	2.55367e-06	8.09207e-05
RAB13	0.990395	6.7643	32.2234	2.57341e-06	8.12061e-05
POLR3A	0.896733	5.66691	32.2206	2.57527e-06	8.12061e-05
ARL6IP4	-0.842639	6.85421	32.1946	2.59266e-06	8.15548e-05
DDRGK1	0.690326	6.47424	32.1536	2.6204e-06	8.22269e-05
CPOX	-0.790993	5.12257	32.0898	2.66412e-06	8.33961e-05
DCTPP1	-0.610451	7.15975	32.0465	2.69423e-06	8.38196e-05
BHLHE41	-0.60163	6.4895	32.0419	2.6974e-06	8.38196e-05
TYMS	-0.878295	7.40073	32.0232	2.71056e-06	8.38196e-05
GINS1	-0.720373	6.17168	32.0204	2.71257e-06	8.38196e-05
SH3TC2	1.20295	2.73879	32.0185	2.71388e-06	8.38196e-05
HEXA	-0.753263	6.54796	32.0146	2.71665e-06	8.38196e-05
RPLP0P2	1.92037	2.29927	31.9644	2.75231e-06	8.4408e-05
SOX8	-1.30705	3.52092	31.9617	2.75425e-06	8.4408e-05
FAM134B	1.18954	5.29179	31.9572	2.75747e-06	8.4408e-05
SURF2	0.945495	6.00187	31.951	2.7619e-06	8.4408e-05
EIF5AL1	-1.24113	4.69439	31.8631	2.82586e-06	8.59825e-05
GALNT10	-1.45502	3.70646	31.8619	2.82675e-06	8.59825e-05
GABRB3	-0.950889	3.4707	31.8523	2.83379e-06	8.5994e-05
RCN2	-1.13934	7.25198	31.8098	2.86536e-06	8.67479e-05
HNMT	0.797507	5.21862	31.7729	2.89308e-06	8.73817e-05
APP	-0.541689	8.31476	31.7084	2.94219e-06	8.86577e-05
MAGED1	0.594751	8.58527	31.6453	2.99106e-06	8.99202e-05
PCBD2	1.3832	2.07861	31.5852	3.03845e-06	9.11323e-05
MRPL48	-0.550737	5.575	31.5588	3.05951e-06	9.14283e-05
SPIDR	-2.24297	2.511	31.5551	3.0625e-06	9.14283e-05
ATXN10	-0.697924	6.60358	31.5382	3.07606e-06	9.1621e-05
IRF1	1.42093	3.44706	31.4926	3.11306e-06	9.23724e-05
CHD2	0.823035	6.47663	31.4895	3.11561e-06	9.23724e-05
GAS2L1	0.794316	6.63655	31.4806	3.12281e-06	9.23735e-05
CTNNB1	-0.522522	9.3803	31.4659	3.13493e-06	9.25197e-05
ALDOA	-0.55618	9.15118	31.3546	3.22782e-06	9.50437e-05
C11orf49	-1.15095	3.49198	31.3378	3.24213e-06	9.51876e-05
DUS3L	-1.11897	4.14018	31.3315	3.24746e-06	9.51876e-05
RPS6KA2	-2.37866	3.23258	31.2503	3.31757e-06	9.6987e-05
GNB2L1	-0.519279	10.3197	31.243	3.32389e-06	9.6987e-05
SAT1	-0.73081	9.01582	31.1989	3.36269e-06	9.78976e-05
TOB2	0.829748	6.88237	31.1257	3.42824e-06	9.95811e-05
SPOCK2	2.84732	0.77957	31.1166	3.43647e-06	9.95959e-05
DGAT2	1.56379	2.20006	31.0935	3.45742e-06	9.99387e-05
VPS33A	0.789214	6.08373	31.0864	3.46392e-06	9.99387e-05
FAM219B	0.795314	5.26875	31.0781	3.47155e-06	9.99387e-05
BMS1	0.539606	7.48891	31.06	3.48817e-06	0.000100124
TP53	0.944607	4.63508	31.0542	3.49352e-06	0.000100124
ESM1	4.81572	1.10651	31.0384	3.50812e-06	0.00010032
SET	-0.482093	8.8963	30.9467	3.59411e-06	0.000102551
LOC101927482	2.88033	1.03799	30.878	3.66004e-06	0.000104202
ZMYND11	-0.604647	5.34974	30.857	3.68049e-06	0.000104553
FGF12	-2.11707	0.965825	30.7864	3.74998e-06	0.000106293
HYOU1	-0.60687	6.4154	30.7602	3.77606e-06	0.000106798
MEA1	0.713288	6.77861	30.7506	3.78573e-06	0.000106837
SLC4A1AP	0.714152	6.86134	30.7375	3.79894e-06	0.000106976
SH3GLB1	0.63902	7.25892	30.7222	3.81434e-06	0.000107158
DPY19L3	-1.2549	3.03357	30.7146	3.82201e-06	0.000107158
FPGS	-0.764495	5.3813	30.6679	3.86976e-06	0.000108261
UTRN	-1.37142	2.78281	30.6499	3.88826e-06	0.000108543
FYN	-0.717766	5.06704	30.5385	4.00521e-06	0.000111378
CAMTA1	-0.986336	6.31628	30.5367	4.0071e-06	0.000111378
CCND1	-0.749207	8.63256	30.5271	4.01739e-06	0.000111424
TYRP1	-0.764055	10.0602	30.5125	4.03306e-06	0.000111619
PDSS2	-1.24703	3.55651	30.5035	4.04275e-06	0.000111647
ZFP41	1.18761	3.09885	30.475	4.07355e-06	0.000112258
SIKE1	0.682352	6.49419	30.4468	4.10432e-06	0.000112864
SF3B2	0.482284	8.08155	30.3788	4.17938e-06	0.000114675
GPR180	-0.773206	4.52104	30.3641	4.19584e-06	0.000114675
SH3BGRL	-0.771257	4.40381	30.3632	4.19685e-06	0.000114675
NARS2	-1.34642	4.13483	30.3056	4.26189e-06	0.000116206
KHNYN	0.632773	5.77562	30.2276	4.35174e-06	0.00011827
ILF3-AS1	1.17197	6.10393	30.2169	4.36422e-06	0.00011827
CADM4	-1.12083	3.65222	30.2162	4.36508e-06	0.00011827
WDR54	0.713824	5.70671	30.1736	4.41516e-06	0.000119376
CGA	5.39227	-0.210849	34.1491	4.46769e-06	0.000120544
ZNF577	2.48163	1.62032	30.0843	4.52215e-06	0.000121758
DOCK1	-1.46843	2.99348	30.0758	4.53247e-06	0.000121782
DDX27	0.587888	8.02521	30.0101	4.61303e-06	0.000123689
ZNF419	1.04709	5.45124	29.9258	4.71883e-06	0.000126263
ZNF554	1.74139	2.06126	29.9168	4.73022e-06	0.000126306
ZNF304	0.803814	5.27849	29.9062	4.74376e-06	0.000126406
B4GALNT1	1.12445	2.74037	29.8884	4.76648e-06	0.000126655
HNRNPF	-0.700105	9.43593	29.8829	4.77361e-06	0.000126655
CRTAP	-0.555588	7.78868	29.8759	4.78257e-06	0.000126655
RNF181	0.653511	7.40091	29.8613	4.80145e-06	0.000126894
OAF	-0.594051	6.64159	29.7931	4.89047e-06	0.000128899
ALDH18A1	-0.650872	5.54006	29.787	4.89856e-06	0.000128899
GMNN	-0.665147	5.99637	29.7804	4.90731e-06	0.000128899
WDR83	1.47278	2.50916	29.7604	4.93373e-06	0.00012933
LOC101928304	1.9758	1.22197	29.7516	4.94554e-06	0.000129377
NDUFA11	-0.607498	7.48866	29.7437	4.9561e-06	0.00012939
PPARD	-0.780546	4.63258	29.6752	5.04862e-06	0.000131539
ANKUB1	3.70573	-0.121671	30.3014	5.19587e-06	0.000135103
PLSCR1	-0.924485	5.84355	29.5548	5.21565e-06	0.000135345
LINC00472	1.70569	1.54528	29.5217	5.26265e-06	0.00013629
SLC39A10	-1.18772	4.10945	29.4897	5.30838e-06	0.000137199
DDX60	-2.3183	0.7629	29.4812	5.32069e-06	0.000137242
PKIG	-1.59368	2.47895	29.4693	5.33783e-06	0.000137341
SNAR-F	-1.48249	4.09672	29.4638	5.34585e-06	0.000137341
TFDP1	-0.572953	6.75137	29.4205	5.40892e-06	0.000138686
MAU2	0.710434	5.35541	29.4086	5.42637e-06	0.000138857
USP42	0.750248	5.04908	29.4001	5.43895e-06	0.000138903
PAQR4	-0.693292	5.19785	29.39	5.45382e-06	0.000138928
AES	-0.732244	5.84498	29.3849	5.46146e-06	0.000138928
EXOC3L2	3.28274	-0.292606	30.095	5.48181e-06	0.0001391
NPTX2	4.22321	0.9029	30.0894	5.4898e-06	0.0001391
TMX3	-0.860296	4.45304	29.3515	5.51119e-06	0.000139368
AIFM2	0.605959	6.24914	29.219	5.71338e-06	0.000143968
HPS1	0.888008	4.23409	29.2177	5.71543e-06	0.000143968
HSP90B1	-0.708744	9.62798	29.1875	5.76264e-06	0.000144875
ABCC4	-1.63074	3.19881	29.1598	5.80625e-06	0.00014541
GALE	-0.853627	5.3717	29.1597	5.80648e-06	0.00014541
SLC26A11	0.837084	4.80042	29.1254	5.86096e-06	0.000146366
PCOLCE2	-0.761257	4.53901	29.1153	5.87715e-06	0.000146366
ATP6V0A2	-0.752913	3.74905	29.1143	5.87871e-06	0.000146366
WDR4	-0.915372	5.41923	29.0978	5.90522e-06	0.000146517
FGFR1OP	0.617292	4.09935	29.0964	5.90749e-06	0.000146517
NNT	-0.632523	5.86839	29.0498	5.98313e-06	0.000148108
EDC4	0.804431	6.92092	28.9954	6.07274e-06	0.000150039
HCFC1	0.789658	7.57075	28.9585	6.13429e-06	0.000150989
PMP2	-0.871915	4.92082	28.9583	6.13462e-06	0.000150989
IGFN1	3.38135	1.29886	28.8775	6.27175e-06	0.000153955
PRKDC	-0.913688	5.20477	28.8733	6.27899e-06	0.000153955
TFIP11	0.880525	6.38687	28.866	6.29143e-06	0.000153967
RFX3	-1.59018	2.37822	28.8003	6.40574e-06	0.000156467
PLEKHB2	0.560407	6.704	28.7905	6.423e-06	0.000156592
TUBB2B	0.956936	4.86111	28.7808	6.4402e-06	0.000156716
SRRM2	0.737905	8.19802	28.7627	6.47217e-06	0.000157197
ANXA2P3	-1.07109	3.49902	28.7245	6.5404e-06	0.000158556
ZNF283	1.03037	3.24741	28.7055	6.57467e-06	0.000159087
SYP	-1.06288	2.41339	28.6452	6.68441e-06	0.000161414
SNRPA1	1.086	6.69908	28.639	6.69584e-06	0.000161414
DENND2A	-1.25361	4.76517	28.5927	6.78166e-06	0.000163146
MMAB	-0.762512	5.31757	28.5867	6.79299e-06	0.000163146
P4HA2	0.882797	4.67945	28.5528	6.85654e-06	0.000164366
CTBP1	-0.740976	5.67915	28.465	7.02457e-06	0.000167991
DONSON	0.718223	5.93071	28.4602	7.0338e-06	0.000167991
LOC100506688	1.02918	3.44661	28.4338	7.08519e-06	0.000168905
FUS	0.699024	9.32293	28.3903	7.17078e-06	0.00017063
SUGT1	0.807155	8.01652	28.3382	7.27474e-06	0.000172505
PSMC5	0.766935	8.44021	28.3374	7.27632e-06	0.000172505
TMEM18	-0.630859	5.79607	28.316	7.31965e-06	0.000173214
JUN	0.677839	7.07851	28.295	7.36212e-06	0.000173742
MINOS1	-0.767054	7.37151	28.2917	7.36892e-06	0.000173742
KCNJ2-AS1	1.9871	1.07188	28.2717	7.40988e-06	0.00017417
IFIT5	-0.749197	4.27819	28.2696	7.41407e-06	0.00017417
RGS12	-0.942432	4.5258	28.1954	7.56807e-06	0.000177464
DYM	-1.52523	3.08771	28.1671	7.62752e-06	0.000178534
TSHZ2	-1.43655	1.94447	28.1524	7.6588e-06	0.000178941
CNTNAP3B	-2.24113	0.893785	28.1237	7.71989e-06	0.000180042
SNAPC1	0.797734	4.61273	28.1061	7.75772e-06	0.000180598
EIF2D	-0.799672	4.7981	28.0426	7.89582e-06	0.000183482
DLX3	4.11295	0.978217	28.0242	7.93622e-06	0.000184089
CDR2L	0.848675	6.13783	28.0044	7.97998e-06	0.000184772
PPIA	-0.529779	8.07298	27.996	7.99875e-06	0.000184874
NR2F1	0.739843	5.1358	27.9885	8.01543e-06	0.000184928
SRP68	0.586139	5.67202	27.9621	8.07443e-06	0.000185957
MAP1A	1.94189	1.61318	27.9447	8.11371e-06	0.000186529
TSSC1	-0.674143	5.06383	27.9299	8.14721e-06	0.000186965
2003-09-01	1.35965	2.14915	27.9099	8.19255e-06	0.000187672
STXBP6	-1.28825	2.96675	27.7912	8.46829e-06	0.000193645
SYK	-0.849661	3.9477	27.7817	8.49066e-06	0.000193742
EP300-AS1	1.03114	2.93687	27.7767	8.50258e-06	0.000193742
FAM91A1	-0.555396	6.13688	27.7283	8.61823e-06	0.000195854
LINC01578	-0.548796	5.556	27.7252	8.62567e-06	0.000195854
WDR6	0.648871	5.69003	27.7027	8.68027e-06	0.000196748
MYRF	2.00181	1.8715	27.6713	8.75666e-06	0.000198131
WDR73	0.818446	4.77298	27.6312	8.85558e-06	0.000199511
FARS2	-1.5882	3.61152	27.6298	8.85891e-06	0.000199511
IL16	-1.17878	2.23724	27.6278	8.86404e-06	0.000199511
GSTM3	1.08933	4.39137	27.584	8.97333e-06	0.000201619
FGFR3	1.94675	1.95215	27.5323	9.10411e-06	0.000204201
ENTHD2	0.929516	4.73799	27.5045	9.17534e-06	0.000205442
HADH	-0.635205	5.31702	27.4711	9.26183e-06	0.000207019
TRAPPC6A	0.872619	5.08883	27.4648	9.27832e-06	0.000207029
RGS2	1.1412	5.70065	27.4092	9.42421e-06	0.000209921
TM7SF3	-0.612497	7.39039	27.3586	9.55934e-06	0.000212274
POLR3C	0.723223	4.66739	27.3573	9.56277e-06	0.000212274
HSD17B12	-0.957144	4.8464	27.3235	9.65395e-06	0.00021393
CRY2	1.26235	3.43993	27.2916	9.74106e-06	0.000215165
SOHLH1	2.88332	0.445816	27.2909	9.74307e-06	0.000215165
AMOTL2	1.3403	3.81303	27.2566	9.83767e-06	0.000216711
KAT2A	0.8996	5.70681	27.2533	9.84666e-06	0.000216711
PLCB1	-1.53046	3.54826	27.246	9.867e-06	0.000216788
SLC18B1	-0.643549	5.28168	27.1977	1.00022e-05	0.000219384
ALYREF	-0.730628	5.62476	27.1797	1.00532e-05	0.00022013
GPR146	1.50539	1.88166	27.1642	1.00972e-05	0.000220717
PHYH	0.727614	5.10476	27.1345	1.01822e-05	0.000222199
IGSF8	-0.991445	3.78565	27.1063	1.02638e-05	0.000223601
SMAD5	-0.581027	5.41974	27.0264	1.04982e-05	0.000228323
ABHD15	1.09815	3.53131	27.0044	1.05638e-05	0.000228981
ZNF549	1.53736	2.67012	27.0009	1.0574e-05	0.000228981
TPK1	-2.95269	1.49537	26.9984	1.05817e-05	0.000228981
COMT	-0.696899	8.37186	26.974	1.06549e-05	0.000230177
TMEM163	-1.64072	2.08846	26.9449	1.07432e-05	0.000231697
ENO1	-0.449033	10.7294	26.9277	1.07956e-05	0.000232438
LAMC1	-0.585599	6.75894	26.9126	1.08419e-05	0.000233046
ATP5C1	-0.457274	6.75979	26.8925	1.09037e-05	0.000233985
EEF2K	-0.647951	5.43608	26.8733	1.09635e-05	0.000234809
DMAP1	0.829577	4.3814	26.8684	1.09785e-05	0.000234809
STK35	0.666024	6.35854	26.8607	1.10025e-05	0.000234933
SOD1	0.787947	9.4488	26.846	1.10486e-05	0.000235527
CDC42SE1	-0.608854	6.87156	26.8151	1.11458e-05	0.000237208
DNAJC12	0.837089	3.95524	26.776	1.12704e-05	0.000239463
AHCY	-0.713916	7.79904	26.7566	1.13326e-05	0.000240389
NBEA	-1.46155	2.35111	26.7409	1.13835e-05	0.000241073
RPS14	-0.547639	11.6697	26.7046	1.15014e-05	0.000243169
MSI1	-0.74841	4.64542	26.676	1.15957e-05	0.000244637
ETFA	-0.468652	7.98561	26.672	1.16087e-05	0.000244637
SUPT5H	0.6276	6.54487	26.5803	1.19159e-05	0.000250701
PPP1R14C	-1.39323	2.79997	26.5657	1.19658e-05	0.000251341
DUSP5	1.08142	4.404	26.5335	1.20761e-05	0.000252856
ANP32A	-0.648057	6.92702	26.5332	1.20772e-05	0.000252856
ZNF485	1.61695	2.62839	26.5172	1.21324e-05	0.000252994
YY2	1.81749	2.40841	26.5131	1.21466e-05	0.000252994
MTA1	-1.04129	6.58352	26.512	1.21504e-05	0.000252994
DNAJB1	0.742025	9.39527	26.5086	1.21622e-05	0.000252994
ELAVL1	-0.684726	7.07759	26.4584	1.2338e-05	0.000256237
MSRB2	-0.741863	5.47517	26.4273	1.2448e-05	0.000258106
RXRG	-1.48766	2.20614	26.3841	1.2603e-05	0.000260899
HLA-A	0.437199	9.17932	26.3411	1.27589e-05	0.000263704
ARID5B	0.864259	4.58627	26.2667	1.30338e-05	0.000268956
PIN4	0.99065	7.30409	26.2514	1.30913e-05	0.000269281
SCD	-0.480528	9.35932	26.2514	1.30914e-05	0.000269281
WARS2	-0.948995	3.99208	26.2345	1.31547e-05	0.000270153
ITGB5	0.740424	7.35122	26.2063	1.32617e-05	0.000271917
C11orf95	0.747858	5.11191	26.1547	1.34595e-05	0.000275536
ZNF664	-0.534795	6.27392	26.1329	1.35443e-05	0.000276832
LOC100289361	0.857354	4.01658	26.1219	1.35872e-05	0.000277269
RAD23A	-0.56024	5.57034	26.111	1.363e-05	0.000277704
TMEM136	0.721122	4.59247	26.1044	1.36558e-05	0.00027779
FAM212A	-1.68003	1.72966	26.0878	1.37212e-05	0.000278682
SLC30A3	1.36277	7.32874	26.051	1.38673e-05	0.000281204
BTG2	1.21301	2.81503	26.0294	1.39538e-05	0.000282515
SGCD	-1.81637	3.35117	26.0045	1.4054e-05	0.000283717
FANCI	-0.595688	6.88242	26.0002	1.40714e-05	0.000283717
RAB5B	0.672021	8.21176	25.9983	1.40792e-05	0.000283717
EMC3	0.613687	5.86463	25.9888	1.4118e-05	0.000284056
H2AFZ	-0.605688	12.0929	25.9832	1.41406e-05	0.000284067
KIAA1161	1.17627	2.1522	25.9646	1.42168e-05	0.000285153
PEX11B	-1.14228	2.74732	25.8843	1.45499e-05	0.000291271
LOC101927755	2.03473	1.50552	25.8803	1.45669e-05	0.000291271
TRA2B	-0.723617	8.13256	25.8454	1.47142e-05	0.000293761
TNFSF9	0.92342	4.43506	25.8064	1.48814e-05	0.000296639
NFKBIA	0.619787	6.59518	25.7897	1.4953e-05	0.000297607
NCAM1	-1.73588	3.4314	25.7787	1.5001e-05	0.000298101
CPNE5	-0.971796	2.64597	25.7553	1.5103e-05	0.00029931
SLC35E2B	0.727239	5.38876	25.7541	1.51082e-05	0.00029931
GALNT2	-0.938075	5.88664	25.7401	1.51696e-05	0.000299765
CITED1	0.680974	6.26076	25.7382	1.51777e-05	0.000299765
MYHAS	-2.47384	1.86763	25.7314	1.52079e-05	0.000299902
DDX1	-0.460915	8.27497	25.7188	1.52634e-05	0.000300537
SLC7A4	1.2694	2.73531	25.6792	1.54393e-05	0.000303537
WDR90	1.00966	5.81024	25.6211	1.5702e-05	0.000308232
TRO	0.907702	4.12184	25.5652	1.59588e-05	0.000312797
FNBP4	0.59223	5.31314	25.5061	1.62351e-05	0.000317033
NEFL	0.70636	5.97286	25.5032	1.62488e-05	0.000317033
DUT	-0.761634	7.57127	25.4977	1.62749e-05	0.000317033
AP3S1	-0.598192	5.6071	25.4939	1.62927e-05	0.000317033
RNU4ATAC	-2.19941	2.38376	25.4887	1.63173e-05	0.000317033
IPO13	0.606321	4.38702	25.4871	1.63252e-05	0.000317033
EIF5A2	0.653129	4.16861	25.4825	1.6347e-05	0.000317033
LOC642852	0.738156	4.65982	25.4294	1.66016e-05	0.000321489
STK17A	0.729666	6.1986	25.3939	1.6774e-05	0.000324339
SIRPA	-0.584642	6.21846	25.3855	1.68153e-05	0.000324652
MYO5A	-0.731523	5.42968	25.3236	1.71213e-05	0.000330065
VPS39	0.771998	3.8646	25.3081	1.71992e-05	0.000330859
CRYL1	-1.30445	4.86424	25.3052	1.72138e-05	0.000330859
EHBP1	-0.941735	4.09822	25.2966	1.72567e-05	0.000331191
KLHL41	1.87893	1.29357	25.264	1.74221e-05	0.000333868
BCL2L11	1.18535	4.99514	25.2557	1.74643e-05	0.000334179
RASAL2-AS1	1.23981	3.02072	25.2162	1.76669e-05	0.000337555
GNG12	-0.649546	6.58626	25.1764	1.78735e-05	0.000340853
ISY1	0.569618	5.39065	25.1721	1.78964e-05	0.000340853
RSRP1	0.886239	6.24683	25.1678	1.79188e-05	0.000340853
CTR9	0.582916	6.00566	25.096	1.82994e-05	0.000347536
SERBP1	-0.541445	9.44994	25.0906	1.83282e-05	0.000347536
RNASEH2B	-0.671595	5.12705	25.0859	1.83534e-05	0.000347536
LINC00152	0.682293	6.4978	25.0814	1.83779e-05	0.000347536
PSMA4	0.639697	7.46702	25.0503	1.85459e-05	0.0003502
SHC1	0.643779	5.96832	25.0246	1.86865e-05	0.00035234
PLAA	0.639582	4.01047	24.9777	1.89455e-05	0.0003567
HIST2H2BE	1.66684	2.51551	24.94	1.91564e-05	0.000360145
RBM4	1.28266	2.43244	24.9225	1.92555e-05	0.000361481
LHPP	-1.41106	2.1115	24.8894	1.94437e-05	0.000364361
F11R	0.741192	5.05423	24.8856	1.94653e-05	0.000364361
WTAP	-0.585566	5.85309	24.8762	1.95191e-05	0.000364838
LDLRAD4	-1.36645	2.05102	24.8535	1.965e-05	0.000366753
ALKBH4	0.934992	4.99965	24.8126	1.98882e-05	0.000370662
CTAG2	-0.685293	9.51587	24.7493	2.02625e-05	0.000377092
SGK223	1.07244	2.69845	24.7406	2.03147e-05	0.000377249
IGFBP2	-0.814965	6.46255	24.7381	2.03294e-05	0.000377249
NFATC1	0.796009	4.82581	24.7327	2.03621e-05	0.000377313
IPW	-0.782899	4.51367	24.7197	2.044e-05	0.00037808
PAX8-AS1	0.772608	4.7591	24.7161	2.04621e-05	0.00037808
FLVCR2	1.52641	2.02992	24.7097	2.05008e-05	0.000378253
NAT8	1.10081	3.8938	24.697	2.05779e-05	0.000379133
SDHA	0.602694	7.60342	24.6719	2.07308e-05	0.000380701
EOMES	-1.44393	1.62389	24.6702	2.07411e-05	0.000380701
RPSAP58	-0.605356	5.20167	24.6641	2.07784e-05	0.000380701
SLC2A13	-1.68356	1.74094	24.6637	2.07811e-05	0.000380701
GIPC1	-0.540448	7.35764	24.656	2.08285e-05	0.000381029
CLCF1	3.93315	-0.000108439	24.6384	2.09367e-05	0.00038203
PDCD4	0.700364	5.87883	24.6375	2.09425e-05	0.00038203
TTPAL	0.623911	5.47318	24.6258	2.10152e-05	0.000382672
FAM212B	1.21655	4.70903	24.6223	2.1037e-05	0.000382672
NCDN	1.16599	4.26096	24.615	2.10821e-05	0.000382951
RNF40	0.679669	5.97031	24.5937	2.12153e-05	0.00038483
DCAF16	0.67815	6.43644	24.5687	2.13729e-05	0.000386667
ZNF592	0.84154	3.6177	24.5681	2.13766e-05	0.000386667
GUCY1A2	-1.35864	2.72752	24.5602	2.14267e-05	0.000387032
CITED2	1.24897	4.20483	24.5408	2.15503e-05	0.00038781
NPTXR	2.18558	2.00323	24.5403	2.15532e-05	0.00038781
TMEM117	-1.85195	1.92669	24.5392	2.156e-05	0.00038781
TMEM45A	-2.39708	0.652311	24.5032	2.17912e-05	0.000391422
RNF144A	-0.690794	5.07207	24.4859	2.1903e-05	0.000392883
C12orf43	0.638629	4.65089	24.456	2.20983e-05	0.000395588
HAGHL	-1.29844	3.54274	24.4534	2.21151e-05	0.000395588
KLF15	-1.82439	2.30703	24.4411	2.21961e-05	0.000396226
RPN2	-0.48967	6.69828	24.4387	2.22123e-05	0.000396226
EMC1	0.602011	6.43247	24.416	2.23617e-05	0.000398341
SLC1A4	-0.774949	7.21205	24.401	2.2462e-05	0.000399577
MRPL9	0.609078	6.40706	24.3841	2.25747e-05	0.000401027
SEPW1	0.613108	7.39889	24.3687	2.26783e-05	0.000402313
NR4A3	-0.718172	4.74734	24.3586	2.27467e-05	0.000402973
PFKFB2	0.61692	6.27339	24.3488	2.28126e-05	0.000403586
DLK2	2.01733	0.607168	24.3104	2.30748e-05	0.000407666
PDIA3	-0.590007	6.37873	24.2934	2.31913e-05	0.000409163
GPR107	0.635098	6.64842	24.2834	2.32609e-05	0.00040983
SPPL2B	0.852867	4.4264	24.2726	2.33354e-05	0.000410582
IDH3B	0.647112	7.8527	24.2489	2.35005e-05	0.000412924
ZNF622	0.786848	6.31192	24.2431	2.35415e-05	0.000413081
UBE2A	0.660618	6.6315	24.232	2.3619e-05	0.000413877
FARP2	-1.00675	3.19731	24.2256	2.36644e-05	0.00041411
SIVA1	-0.61443	7.65919	24.2072	2.37943e-05	0.00041582
PRSS33	3.1966	-0.325027	24.6525	2.42524e-05	0.000423253
PRIM2	-1.38258	2.74845	24.131	2.43407e-05	0.000424219
RBM25	0.90564	7.56847	24.0977	2.45838e-05	0.000427877
POLD1	-1.28881	3.70339	24.0902	2.46394e-05	0.000427986
SDC4	0.927129	4.91164	24.0879	2.46564e-05	0.000427986
ERCC-00154	-2.83933	1.08315	24.062	2.48479e-05	0.000430586
OCEL1	0.844748	4.0205	24.0586	2.4873e-05	0.000430586
RNF10	0.540575	8.13071	24.0344	2.5053e-05	0.000433121
ROM1	1.4788	2.40843	24.0163	2.51893e-05	0.000434353
TMEM234	0.971638	3.0623	24.016	2.51916e-05	0.000434353
PRRC2C	0.744812	7.58085	24.0113	2.52268e-05	0.000434379
HSPA4	0.620601	7.83116	23.9937	2.53602e-05	0.000436095
CIC	0.877595	5.24032	23.9887	2.53977e-05	0.000436158
DFFB	-0.825821	5.29369	23.9833	2.54389e-05	0.000436284
ZNF772	0.774	3.87285	23.9439	2.57408e-05	0.000440876
SWAP70	-0.622488	5.30803	23.9207	2.59205e-05	0.000443364
ATP5D	-0.704892	5.34026	23.9127	2.59827e-05	0.000443404
LINC00173	1.65687	2.39968	23.9115	2.59916e-05	0.000443404
BCL3	1.13269	2.96495	23.8816	2.62255e-05	0.000446803
BBS1	1.17589	2.79246	23.8642	2.63627e-05	0.000448058
CACNB3	1.27997	3.19806	23.8595	2.63999e-05	0.000448058
ELAC2	0.588499	5.48219	23.8591	2.64034e-05	0.000448058
TES	0.703726	5.21518	23.8488	2.6485e-05	0.000448853
MOB3C	1.02585	3.36067	23.8207	2.67091e-05	0.000451795
MALAT1	1.04583	9.57793	23.8144	2.67594e-05	0.000451795
RBM14	-0.929998	4.47642	23.8139	2.67637e-05	0.000451795
KCNN2	-1.41404	2.64376	23.8079	2.68124e-05	0.000452025
ANKS1B	-2.9847	0.703043	23.789	2.69644e-05	0.000453596
UBR4	0.839396	5.67855	23.7876	2.69759e-05	0.000453596
TFAP4	-0.89618	3.21417	23.7822	2.70198e-05	0.000453743
ZNF398	0.901745	3.78884	23.7561	2.72321e-05	0.00045631
RIOK1	0.449397	5.69144	23.7548	2.72434e-05	0.00045631
PLEKHG1	-1.25532	2.75548	23.7467	2.73096e-05	0.000456825
FRMD8	1.0166	8.95395	23.7198	2.75311e-05	0.0004599
ATM	-0.91194	3.98863	23.7155	2.75665e-05	0.0004599
TCFL5	-0.476451	6.41965	23.7091	2.762e-05	0.0004599
ACTR8	0.839284	5.82273	23.7072	2.76361e-05	0.0004599
MPC1	-0.906708	3.76793	23.7012	2.76856e-05	0.000460131
COPG2	-1.51125	2.89545	23.6786	2.78743e-05	0.000462671
RPUSD3	0.720999	5.984	23.6643	2.79944e-05	0.000464066
MID1IP1	-0.71769	4.70494	23.6598	2.80327e-05	0.000464105
C1orf21	-0.925191	5.99569	23.6463	2.81466e-05	0.000465393
ADCY3	-0.719458	5.90127	23.5906	2.86235e-05	0.000472672
ZDHHC3	0.577088	5.8807	23.5674	2.88244e-05	0.000475381
TMEM106A	1.03918	3.06013	23.5613	2.8877e-05	0.00047554
CDK2	-0.532865	10.1123	23.554	2.89403e-05	0.00047554
RPL35	-0.423689	9.53366	23.552	2.89578e-05	0.00047554
AKAP8	0.72774	6.65674	23.547	2.90021e-05	0.00047554
DTYMK	-0.519768	6.6565	23.5451	2.90183e-05	0.00047554
RPL18	-0.547601	10.3852	23.5221	2.92206e-05	0.000478246
WDR70	-1.14617	4.55827	23.4896	2.95087e-05	0.00048235
PSTK	1.75376	1.77761	23.464	2.97379e-05	0.000485481
ADGRG6	-1.07421	6.14232	23.4536	2.98312e-05	0.000486388
EPHA3	-1.58176	2.51559	23.4132	3.01984e-05	0.000491299
NISCH	0.857774	3.74187	23.412	3.02086e-05	0.000491299
SF3A1	0.507739	8.55347	23.405	3.02733e-05	0.000491732
SLC9A1	0.864578	4.39698	23.39	3.04112e-05	0.00049286
ACOT13	0.771795	5.00312	23.3891	3.04192e-05	0.00049286
UGGT2	-1.07838	2.97497	23.3806	3.04975e-05	0.000493508
IDH1-AS1	0.867633	3.54806	23.3668	3.06253e-05	0.000494956
IL27RA	1.30647	4.43107	23.3403	3.08715e-05	0.00049831
HOXB8	1.33203	1.75206	23.2896	3.13501e-05	0.000505402
SNX10	-0.993055	4.05069	23.2621	3.16126e-05	0.000508953
ARRB2	0.653352	4.78996	23.2582	3.16493e-05	0.000508953
UBE2E2	-1.25462	3.69881	23.2422	3.18039e-05	0.000510803
FBXL7	-1.44316	3.51615	23.2266	3.19552e-05	0.000512594
HSDL1	0.643484	6.37295	23.2212	3.20068e-05	0.000512785
ZNF266	1.96943	1.7824	23.2045	3.217e-05	0.000514761
TJP2	0.871748	3.03389	23.1464	3.2743e-05	0.000522829
TUBB4A	-0.792135	4.08869	23.1451	3.27554e-05	0.000522829
MPHOSPH10	0.908431	6.03648	23.1211	3.29955e-05	0.000526011
SYNJ2	0.923756	2.75926	23.1145	3.30618e-05	0.000526417
ACSL3	-0.781199	7.36587	23.1062	3.31451e-05	0.000527093
SAP18	0.633609	8.64754	23.0908	3.33015e-05	0.000528927
RHOBTB2	0.558042	5.27241	23.0762	3.34491e-05	0.000530619
GNPTAB	-0.640774	4.89838	23.0356	3.38654e-05	0.000536562
RBM28	0.46437	6.33014	23.0108	3.41224e-05	0.000539971
FTO	-0.883079	4.52457	23.0053	3.41799e-05	0.000540219
MBOAT7	0.664167	5.54649	22.9792	3.44526e-05	0.000543862
EBF3	-0.819673	4.56023	22.9541	3.47184e-05	0.000546749
HDAC2	-0.409042	6.78178	22.9539	3.47203e-05	0.000546749
IQCH-AS1	0.864	3.80374	22.9339	3.49323e-05	0.000549417
LINC01315	-0.984173	5.46936	22.9256	3.50213e-05	0.000550145
HTRA1	-0.892252	4.16879	22.8709	3.56114e-05	0.000558735
JMJD1C-AS1	3.16282	1.19759	22.8598	3.57326e-05	0.000559955
PPID	0.661509	5.84841	22.8403	3.59464e-05	0.000562622
RSU1	-1.11341	3.8633	22.8065	3.63203e-05	0.000567785
ACAA2	0.662862	4.23647	22.7397	3.70704e-05	0.000578809
IRS2	0.491894	8.03579	22.6836	3.77136e-05	0.000588141
MZF1-AS1	1.40323	2.23134	22.654	3.80574e-05	0.000592335
LRRC73	1.16551	2.44734	22.6526	3.80744e-05	0.000592335
YBX3	-0.61999	7.04044	22.5922	3.87875e-05	0.000602261
IFNAR1	0.949027	5.72358	22.5906	3.88058e-05	0.000602261
DHX38	0.531018	7.31025	22.5659	3.91013e-05	0.000606117
HTT	-0.873257	4.39262	22.5338	3.94903e-05	0.000610989
PHIP	0.607435	5.47842	22.5321	3.95103e-05	0.000610989
PCBP1	-0.485271	9.32268	22.5015	3.98847e-05	0.000615548
TYK2	0.756492	4.39685	22.5002	3.99006e-05	0.000615548
KLHL12	0.477851	6.12348	22.4853	4.00843e-05	0.000617643
FER	-1.68517	2.28429	22.4458	4.05745e-05	0.00062445
C6orf48	-0.462011	7.92254	22.4255	4.08287e-05	0.000627613
MYADM	1.01714	3.77524	22.3872	4.13142e-05	0.000634321
ADAM15	-0.754545	5.62371	22.3795	4.14128e-05	0.000635079
LOC100506746	1.15138	2.1534	22.3713	4.1518e-05	0.000635936
VRK3	0.796226	5.28312	22.2068	4.36845e-05	0.000668326
CTGF	1.07786	5.94069	22.2024	4.37434e-05	0.000668434
TMEM127	0.59937	4.86629	22.1817	4.40245e-05	0.000671934
PGRMC2	0.627179	8.15381	22.1511	4.44441e-05	0.000677277
PSD3	-1.18633	2.7226	22.1485	4.44796e-05	0.000677277
DOLK	0.709306	4.0572	22.1358	4.46559e-05	0.00067916
LMO2	1.64048	3.18878	22.1284	4.4758e-05	0.000679911
PIGO	0.954501	4.93687	22.1222	4.48442e-05	0.000680418
CCDC142	1.04917	3.74121	22.1181	4.49021e-05	0.000680496
AMDHD2	-1.27192	3.91432	22.1131	4.49716e-05	0.000680749
MBD1	0.66583	5.38629	22.1035	4.51056e-05	0.000681977
CDC25B	0.639789	8.22164	22.0882	4.53195e-05	0.00068441
RRAS	1.06969	2.80043	22.0842	4.53756e-05	0.000684455
C19orf48	-0.821325	4.28092	22.0756	4.5497e-05	0.000685054
P2RX7	-1.35052	2.08249	22.0739	4.55216e-05	0.000685054
PRKACB	-0.838063	4.21494	22.0695	4.55843e-05	0.000685199
SEMA5A	-1.284	7.06144	22.0356	4.60659e-05	0.000691632
SETD1B	0.679145	5.71136	22.0275	4.6183e-05	0.000692584
SMTN	1.14119	2.46276	22.0152	4.63595e-05	0.000694424
STAU2	-1.29927	4.54657	21.9829	4.68269e-05	0.000700611
DCAF4	-0.787193	3.00193	21.9676	4.70515e-05	0.000703155
CDK11B	0.926173	4.37705	21.9602	4.71595e-05	0.000703954
SRSF7	-0.528163	7.71923	21.951	4.7294e-05	0.000704528
TMED10	-0.458907	8.63929	21.9501	4.73072e-05	0.000704528
SPESP1	-1.43435	1.64235	21.9331	4.75586e-05	0.000707454
C16orf70	0.793767	3.61318	21.9224	4.77174e-05	0.000708889
SYMPK	-0.73066	5.6647	21.9192	4.7765e-05	0.000708889
RWDD2B	0.595463	5.33656	21.9147	4.78322e-05	0.000709071
AFAP1L1	-0.909736	3.20594	21.8771	4.83951e-05	0.000716108
METTL7A	1.01073	2.82892	21.8756	4.84179e-05	0.000716108
ROGDI	0.795817	4.18023	21.848	4.88367e-05	0.000721475
HOXA1	0.916872	2.96169	21.8191	4.92797e-05	0.000727185
RASA3	-1.12645	3.60522	21.8078	4.94529e-05	0.000728805
SERTAD1	0.804822	6.32731	21.8046	4.95025e-05	0.000728805
FAM172A	-1.21501	3.22511	21.7994	4.95826e-05	0.000729153
IP6K2	0.547444	6.0553	21.7755	4.99545e-05	0.000733391
SPATS1	0.887461	4.65368	21.7736	4.99846e-05	0.000733391
IQCK	-0.753219	3.6901	21.7633	5.01452e-05	0.000734912
PPM1K	0.62076	6.40735	21.738	5.05433e-05	0.000739905
ATP10A	-1.33668	2.02929	21.7256	5.07393e-05	0.000741933
HSCB	1.1338	4.907	21.7173	5.08718e-05	0.000743028
FXR2	0.639828	7.36566	21.7058	5.10546e-05	0.000744855
HOXA10	-0.924489	3.8226	21.6973	5.11907e-05	0.000745996
LIN37	1.18188	2.33907	21.6888	5.13266e-05	0.000747132
MEX3C	-1.20185	4.23903	21.6528	5.19082e-05	0.000754746
NPTX1	1.89586	1.88887	21.6453	5.20306e-05	0.000755645
WSB2	-0.448687	6.22561	21.6418	5.20872e-05	0.000755645
ZNF841	2.10659	0.862715	21.6173	5.24887e-05	0.000760615
UCHL3	-0.531264	4.68198	21.6082	5.26384e-05	0.000761927
CTNNBIP1	-0.559027	6.46133	21.6022	5.27378e-05	0.000762511
BLM	0.715834	5.24271	21.5955	5.2849e-05	0.000763262
DTNB	-1.07584	2.22663	21.5877	5.29784e-05	0.000764276
PCNA	-0.967114	7.32086	21.5776	5.31469e-05	0.00076585
SFXN2	-1.20663	2.43578	21.5703	5.32683e-05	0.000766742
PIAS3	0.683438	4.75482	21.5541	5.35388e-05	0.000769778
ERCC-00116	-2.83367	3.73682	21.5435	5.37187e-05	0.000771383
FBXO5	-1.06146	4.59439	21.5404	5.37701e-05	0.000771383
SEC16A	0.685819	4.9514	21.5136	5.42243e-05	0.000777034
NSUN5P1	1.38916	2.80174	21.4865	5.4688e-05	0.000782039
FAF1	-1.34906	4.64876	21.4853	5.47089e-05	0.000782039
PRKD1	-1.62982	1.67558	21.4826	5.47555e-05	0.000782039
FDFT1	-0.447107	7.44787	21.4786	5.4823e-05	0.000782138
LOC648987	0.895936	4.99392	21.4607	5.51324e-05	0.000785682
STX4	0.550801	6.34895	21.4451	5.5404e-05	0.000788682
ANKRD17	0.651359	6.35163	21.4338	5.56021e-05	0.000790629
P3H4	0.686722	6.23424	21.4179	5.58804e-05	0.000793572
MBLAC2	-1.44141	1.82235	21.4149	5.59321e-05	0.000793572
RGS10	-0.77781	4.85356	21.4086	5.60438e-05	0.000794078
GBA2	0.577094	5.30745	21.4059	5.60909e-05	0.000794078
SREBF1	-0.660669	4.22814	21.3971	5.62466e-05	0.000795409
ZDHHC21	-1.06513	2.4239	21.3783	5.65812e-05	0.000799256
TMEM158	0.938459	5.64358	21.3742	5.66547e-05	0.000799256
ZNF557	0.949406	4.88901	21.3714	5.67046e-05	0.000799256
GALR2	3.69416	-0.12304	21.3551	5.69959e-05	0.000802378
ANKRD44	-1.38669	2.11874	21.3521	5.70506e-05	0.000802378
ITGB3BP	-0.812144	5.12067	21.3414	5.72424e-05	0.000803339
ELP4	-1.74664	1.56492	21.3413	5.72434e-05	0.000803339
ITGB1	-0.839082	3.98825	21.3204	5.76227e-05	0.000807782
HDDC2	-0.568905	7.75535	21.2868	5.82365e-05	0.000815501
ZNF212	0.850083	4.03478	21.2424	5.90571e-05	0.00082529
ZSCAN16-AS1	0.971601	5.10162	21.2409	5.90853e-05	0.00082529
DDR1	2.91081	2.75667	21.2387	5.91275e-05	0.00082529
PRPSAP1	0.509296	5.47465	21.2195	5.94874e-05	0.000828588
WBP1L	0.823261	6.19593	21.2192	5.94923e-05	0.000828588
FAM78A	-0.783034	3.85078	21.2156	5.95592e-05	0.000828624
SVIL-AS1	0.554506	5.59287	21.1914	6.00165e-05	0.000834087
ANKRA2	-0.617694	4.13544	21.1848	6.01431e-05	0.000834946
ARNT2	-0.979234	4.44205	21.1724	6.03784e-05	0.000837313
GNB1L	-1.00685	3.36309	21.1619	6.05797e-05	0.000838434
EPHB4	0.536242	5.58799	21.1614	6.05893e-05	0.000838434
BRPF3	0.838832	3.42045	21.1528	6.07534e-05	0.000839628
RAB15	0.739039	5.29585	21.1501	6.08058e-05	0.000839628
NUP214	0.604475	4.92749	21.1424	6.09545e-05	0.000840782
KIF16B	-1.16439	3.20939	21.1359	6.10794e-05	0.000841564
MIF	-0.51817	9.84313	21.1327	6.11417e-05	0.000841564
TBC1D2	1.0258	3.0943	21.0861	6.20507e-05	0.000853164
MPP6	-0.593041	4.6936	21.0827	6.21177e-05	0.000853175
RPS8	-0.373416	11.6422	21.0778	6.22131e-05	0.000853578
TCF3	0.516596	7.38076	21.0703	6.23608e-05	0.000854695
HK2	-0.684901	5.45154	21.0627	6.25124e-05	0.000855862
PPP1R14B	-0.598312	7.3253	21.0449	6.28655e-05	0.000859784
STRIP2	1.06929	2.67783	21.0267	6.32286e-05	0.000863833
CYB561D1	0.694456	3.83262	21.0135	6.34949e-05	0.000866554
SLC6A15	-0.733554	5.15717	21.0075	6.36153e-05	0.000867279
RFX1	0.870845	4.5009	20.9863	6.40446e-05	0.000871901
PPIB	-1.23728	6.38285	20.9841	6.40895e-05	0.000871901
LPAR2	1.86041	0.834353	20.9805	6.41635e-05	0.000871989
HNRNPL	-0.543362	8.056	20.9495	6.47976e-05	0.000879679
FAM65A	0.682846	5.73246	20.9333	6.51311e-05	0.000882448
SLC24A4	-1.97409	1.21231	20.933	6.51384e-05	0.000882448
HNRNPC	-0.401088	7.59198	20.9208	6.53902e-05	0.000884929
UCHL5	-0.37705	6.31059	20.9066	6.56875e-05	0.000887617
TMC6	-0.812324	6.77288	20.902	6.57822e-05	0.000887617
E2F5	-1.00483	2.41425	20.9014	6.57957e-05	0.000887617
TWIST1	-0.840194	3.74315	20.8981	6.58641e-05	0.000887617
SDCBP	-0.46616	10.3267	20.8896	6.60421e-05	0.000888421
ARHGAP18	-0.613369	5.32385	20.8887	6.60616e-05	0.000888421
RAB3D	0.624653	4.37195	20.8824	6.61937e-05	0.00088927
YTHDF1	0.537348	7.3175	20.8742	6.63682e-05	0.000889826
RBBP5	0.874709	5.71039	20.8732	6.63886e-05	0.000889826
ZMIZ2	0.864032	3.89578	20.8707	6.6442e-05	0.000889826
WIPI2	0.497948	6.9117	20.8594	6.66801e-05	0.000892088
RNPEPL1	-1.48255	3.45917	20.8391	6.71125e-05	0.000896943
FOSB	2.2795	3.02884	20.7952	6.80571e-05	0.000908625
NSUN6	-0.969683	2.29576	20.7804	6.83795e-05	0.000911986
QPCT	-0.544014	9.19765	20.7724	6.85544e-05	0.000913374
ELP2	0.778966	5.46027	20.7624	6.87733e-05	0.000915345
GLCCI1	-0.972663	2.71674	20.7496	6.90544e-05	0.000918139
LSG1	0.622698	6.8771	20.7204	6.96991e-05	0.000925756
ZNF850	0.875383	4.49636	20.7135	6.98532e-05	0.000926849
PRPF3	0.548686	4.90389	20.707	6.9998e-05	0.000927815
RAPGEF5	-1.34898	1.5231	20.6942	7.02856e-05	0.000930283
SLC35E2	0.82112	4.85972	20.6923	7.03285e-05	0.000930283
AMN1	-1.39012	3.11021	20.6851	7.04894e-05	0.000931456
CENPT	1.01057	2.96467	20.678	7.06505e-05	0.00093263
GSN	-0.889013	5.0296	20.6723	7.07791e-05	0.000933372
TLCD1	1.12169	3.25108	20.6615	7.10241e-05	0.000935296
DYRK4	-1.42538	2.5396	20.6594	7.107e-05	0.000935296
ZNF394	1.02173	4.73154	20.6541	7.11906e-05	0.000935927
LDLR	-0.541798	6.05926	20.6443	7.14143e-05	0.000937913
COL9A1	-1.6053	2.97764	20.6116	7.21661e-05	0.000946822
BCHE	-1.13279	4.19438	20.6022	7.23826e-05	0.000948698
LAMTOR2	0.563727	6.29053	20.5845	7.27938e-05	0.000952541
RMI2	-0.371938	6.32069	20.5832	7.28235e-05	0.000952541
ZC3HAV1	0.597323	6.50323	20.5394	7.38529e-05	0.00096363
GPX4	-0.495865	6.38207	20.5366	7.39184e-05	0.00096363
TTC38	0.737022	4.54798	20.5328	7.40096e-05	0.00096363
MGAT4A	-1.08733	2.63769	20.5326	7.40128e-05	0.00096363
FLJ10038	0.836493	5.52623	20.5294	7.40902e-05	0.00096363
TDRD7	-1.07695	5.23562	20.5281	7.41197e-05	0.00096363
CDCA7	-0.7283	5.05205	20.4747	7.54005e-05	0.000979295
RBM33	0.514635	4.58881	20.4296	7.64981e-05	0.000992552
ZDHHC14	-1.57582	2.65603	20.4095	7.69929e-05	0.000997968
TTC28	-1.806	1.9367	20.3995	7.72422e-05	0.00100008
TULP3	0.5944	4.86265	20.3967	7.73111e-05	0.00100008
KPNA3	-0.581275	4.6568	20.3796	7.77381e-05	0.0010046
CTSZ	-0.587127	6.22106	20.3708	7.79566e-05	0.00100641
PXN	0.412582	7.09175	20.3647	7.81106e-05	0.00100739
DNTTIP1	0.552339	5.95638	20.3556	7.83391e-05	0.00100933
ZNF629	0.819751	4.47725	20.3182	7.92861e-05	0.00102051
ZNF385C	0.761185	4.94972	20.3029	7.96786e-05	0.00102454
MALSU1	0.563601	7.11583	20.2883	8.00543e-05	0.00102835
MDH1	-0.687465	8.03046	20.2783	8.03128e-05	0.0010302
NAV3	-3.04947	0.450508	20.2765	8.03586e-05	0.0010302
NDUFA7	-0.466728	6.03887	20.2568	8.08711e-05	0.00103574
SNX8	0.63499	6.73498	20.2479	8.11037e-05	0.00103769
TKT	-0.424251	7.52369	20.2339	8.14702e-05	0.00104135
TAF1B	-0.87747	3.05442	20.2099	8.21023e-05	0.00104839
PIGN	-1.07331	2.30494	20.1935	8.25364e-05	0.00105269
SNHG8	-0.490176	8.57423	20.1911	8.26026e-05	0.00105269
ETV1	-0.641547	5.28673	20.1715	8.31255e-05	0.00105831
NUDT5	0.476152	6.16645	20.1659	8.32762e-05	0.00105918
WIPI1	-0.641927	5.46785	20.1617	8.3389e-05	0.00105957
RBM42	0.522146	5.7356	20.1376	8.40416e-05	0.00106682
RNU5F-1	-1.89766	0.888504	20.13	8.42469e-05	0.00106785
POC1B	-0.802507	3.93911	20.1285	8.42885e-05	0.00106785
APOLD1	-0.90209	6.68799	20.1228	8.44438e-05	0.00106869
WSB1	0.543601	5.64206	20.12	8.45204e-05	0.00106869
PDCD4-AS1	1.38595	2.62707	20.0993	8.50863e-05	0.00107479
RING1	0.635693	4.73266	20.0775	8.56891e-05	0.00108134
CCDC102A	1.18987	2.11095	20.0581	8.62285e-05	0.00108709
TSPAN14	-0.668674	6.79592	20.0522	8.63933e-05	0.0010881
LATS2	0.562478	5.56678	20.0445	8.66079e-05	0.00108974
SBNO1	0.671513	7.22825	20.0182	8.73474e-05	0.00109763
EFNA1	1.03242	3.60048	20.0162	8.74053e-05	0.00109763
ZNF226	0.625755	5.26034	20.0047	8.77308e-05	0.00110065
EYA3	-0.579573	5.73437	19.9955	8.79946e-05	0.00110288
LRP11	-0.935513	3.86093	19.9899	8.81517e-05	0.00110378
BRD8	0.694969	5.55328	19.9777	8.8502e-05	0.00110709
ZCCHC24	0.642704	4.92387	19.9709	8.86976e-05	0.00110846
MAFF	-0.573603	5.3549	19.9587	8.9048e-05	0.00111176
AUH	-1.50526	1.70962	19.9474	8.93768e-05	0.00111479
SNX5	-0.398894	6.69431	19.9342	8.97602e-05	0.00111849
RNF130	-1.19331	4.05419	19.9254	9.00147e-05	0.00112058
LPIN3	0.701065	4.57247	19.92	9.01721e-05	0.00112146
ROBO3	0.736187	4.11316	19.9141	9.03451e-05	0.00112252
HKR1	0.966097	2.88542	19.8994	9.07789e-05	0.00112549
NKAP	0.620144	5.59785	19.8979	9.08234e-05	0.00112549
SRSF8	-0.583541	5.53016	19.8951	9.09065e-05	0.00112549
HLA-B	0.707653	5.41518	19.8942	9.09325e-05	0.00112549
HIC2	0.71317	6.24964	19.8453	9.23873e-05	0.0011424
CKMT2-AS1	0.890429	2.99484	19.8236	9.3041e-05	0.00114892
TERF2	0.614312	6.15014	19.8212	9.31141e-05	0.00114892
SNAR-G2	-2.79188	0.951663	19.8189	9.31823e-05	0.00114892
RALY	-0.537313	6.69022	19.8141	9.33277e-05	0.00114962
GMCL1	-0.959105	2.42561	19.7866	9.41672e-05	0.00115858
ERCC-00062	-2.65663	3.43339	19.7837	9.42565e-05	0.00115858
GABRA5	-1.00237	2.56353	19.7815	9.4325e-05	0.00115858
LTN1	-0.690638	4.21662	19.7649	9.48355e-05	0.00116374
NOP14	0.479011	6.2761	19.7384	9.56557e-05	0.00117158
ATP6V1B1-AS1	1.08675	2.00445	19.7384	9.56559e-05	0.00117158
C10orf90	-1.14073	2.81233	19.7326	9.58391e-05	0.00117208
CASK	-1.38301	4.49869	19.7293	9.5941e-05	0.00117208
MTUS1	0.549172	6.07686	19.7284	9.59692e-05	0.00117208
SP100	-0.770515	4.41821	19.7187	9.6273e-05	0.00117468
SKP2	-0.546481	6.01065	19.7009	9.68342e-05	0.00118041
TSPAN6	0.534186	5.62489	19.6961	9.69835e-05	0.00118111
HACD3	-0.388751	6.82562	19.6915	9.71292e-05	0.00118177
RILP	0.9379	3.13688	19.6722	9.77438e-05	0.00118796
NDUFAF7	0.866258	4.56255	19.6697	9.78225e-05	0.00118796
FKBP7	-1.12272	2.18609	19.6544	9.83131e-05	0.0011928
RNF141	0.569038	4.92023	19.6403	9.87647e-05	0.00119715
TMEM8A	-0.378184	6.96332	19.6351	9.89334e-05	0.00119807
NUDT8	-1.32929	2.33362	19.6216	9.93713e-05	0.00120224
VPS51	-0.718961	5.39231	19.6161	9.95485e-05	0.00120315
YPEL4	1.34252	2.27041	19.6111	9.97117e-05	0.00120315
PAX3	0.529833	5.12757	19.6079	9.98144e-05	0.00120315
MNT	0.621749	3.98719	19.6078	9.98195e-05	0.00120315
ACTB	-0.533362	10.1656	19.5851	0.000100563	0.00121099
IDH1	-1.13787	6.36394	19.5653	0.000101213	0.00121768
COX15	0.561507	5.63295	19.561	0.000101356	0.00121825
TRIM56	0.733125	4.36122	19.5439	0.000101926	0.00122397
NRP2	-0.619838	6.9006	19.5267	0.000102502	0.00122974
TNFRSF19	-0.938288	6.08965	19.5055	0.000103215	0.00123714
PPA2	-0.92293	3.93018	19.5013	0.000103356	0.00123768
SLU7	0.673748	7.15473	19.4883	0.000103796	0.00124179
GPCPD1	0.540548	4.6839	19.4566	0.000104879	0.00125359
CELF2	-1.13349	5.98688	19.4439	0.000105316	0.00125765
CBLN1	1.37277	2.05018	19.4382	0.000105513	0.00125884
WDR34	-0.674152	5.75402	19.432	0.000105729	0.00126025
PEMT	-1.04342	2.28219	19.4279	0.000105872	0.00126078
RAB3C	-1.56561	2.28769	19.42	0.000106146	0.00126243
NUAK2	2.11178	0.553704	19.4183	0.000106206	0.00126243
STAT1	-0.382189	6.4237	19.4154	0.000106308	0.00126248
PDCD5	0.950322	7.36942	19.4067	0.00010661	0.00126491
PTPRD	-2.15821	1.14659	19.3991	0.000106877	0.00126607
SHMT1	-0.787263	4.02058	19.3971	0.000106946	0.00126607
TMEM120B	-0.708043	4.17564	19.3955	0.000107003	0.00126607
ING3	-0.571004	5.26203	19.3872	0.000107294	0.00126835
ASAP2	-0.799977	4.40628	19.3782	0.00010761	0.00127092
RAB11B-AS1	1.26307	2.14681	19.3483	0.000108673	0.00128231
TFAP2C	1.25098	4.37595	19.323	0.000109579	0.00129181
RABL3	-0.978971	2.84494	19.2977	0.000110496	0.00130113
TTC39A	0.476436	7.16701	19.2929	0.000110671	0.00130113
SECISBP2	-0.647355	4.08237	19.2928	0.000110672	0.00130113
MTRR	-0.683925	4.52319	19.2833	0.000111017	0.001304
KCNQ5-IT1	1.71654	1.2114	19.2784	0.0001112	0.00130495
CWC15	0.6808	6.93714	19.2623	0.00011179	0.00131069
JAM3	0.780668	4.88808	19.2531	0.000112128	0.00131345
NTHL1	-0.657834	4.73666	19.2392	0.00011264	0.00131826
POFUT2	0.63614	4.93354	19.2167	0.000113478	0.00132686
NUCKS1	-0.584113	9.5054	19.2007	0.000114077	0.00133265
BEX5	2.57775	0.28134	19.1837	0.000114719	0.00133895
FREM2	-2.82113	-0.315255	19.1728	0.000115134	0.00134257
NSUN5P2	1.27405	3.49532	19.1552	0.000115802	0.00134914
CYB5A	-0.55654	4.9957	19.1496	0.000116016	0.00135041
MID1	0.663626	4.39287	19.134	0.000116614	0.00135615
LINC01063	1.31146	2.37812	19.1277	0.000116856	0.00135691
CILP2	1.64828	0.401969	19.1269	0.00011689	0.00135691
MAZ	-0.674537	7.64978	19.1219	0.000117083	0.00135793
SCMH1	-1.02202	4.73447	19.0891	0.000118356	0.00137146
TM7SF2	0.920823	2.75102	19.085	0.000118515	0.00137208
PDGFD	-2.26344	0.411347	19.081	0.000118671	0.00137265
POLR3F	0.916206	4.43987	19.0678	0.000119193	0.00137587
BAZ1A	0.648338	5.52989	19.066	0.00011926	0.00137587
WDR26	-0.674076	5.89902	19.064	0.00011934	0.00137587
MANBA	-1.06703	3.37045	19.0631	0.000119376	0.00137587
GABARAPL1	0.633364	6.59127	19.0549	0.000119701	0.00137837
CXADR	0.735774	4.66578	19.0521	0.000119812	0.00137843
LAP3	-0.975495	4.88047	19.0477	0.000119987	0.0013792
ZFYVE1	0.70988	5.81111	19.0412	0.000120244	0.00138093
MLEC	-0.426509	7.20608	19.0205	0.000121069	0.00138917
PPP1R13L	1.29775	1.87432	19.0132	0.000121362	0.00139026
MITF	-0.553566	7.94356	19.0128	0.00012138	0.00139026
TMEM79	1.01744	2.73233	18.995	0.000122095	0.00139722
KITLG	0.998527	2.68666	18.9919	0.000122222	0.00139742
MYL6	0.533896	8.68739	18.9843	0.00012253	0.00139971
TP53BP1	0.560799	5.94284	18.9379	0.000124425	0.0014201
ACIN1	-0.75831	5.62748	18.9248	0.000124966	0.00142197
SLC38A6	-0.878753	4.08797	18.9242	0.00012499	0.00142197
LY6E	-0.633327	5.75825	18.9238	0.000125006	0.00142197
ADRM1	0.6095	8.4995	18.9228	0.00012505	0.00142197
DHX15	-0.508017	6.10579	18.9206	0.000125141	0.00142197
MIPEP	-0.670779	5.43254	18.9162	0.000125323	0.0014228
IRF9	-1.30299	1.39138	18.9091	0.000125619	0.0014249
IER3	0.6376	10.5126	18.8868	0.00012655	0.00143419
CALCOCO2	0.705934	5.0328	18.884	0.00012667	0.00143429
CKS2	-0.78448	5.12169	18.8776	0.000126937	0.00143505
LDOC1	2.32729	1.56788	18.8771	0.000126959	0.00143505
ABHD4	0.952961	2.7738	18.8724	0.000127157	0.00143603
TMEM5	-0.56352	5.1598	18.8628	0.000127562	0.00143934
PNISR	0.866765	6.76846	18.8386	0.000128592	0.0014497
MTURN	-0.604686	6.87081	18.8303	0.000128945	0.00145241
FAM98A	0.482532	6.17718	18.8214	0.000129326	0.00145412
EFNA5	-1.25204	3.01496	18.8211	0.000129341	0.00145412
CHN2	-0.597425	3.88924	18.8189	0.000129435	0.00145412
UBAP2L	0.434902	6.85067	18.8068	0.000129958	0.00145778
LINC01399	4.94995	-0.434435	19.1301	0.000129987	0.00145778
ZKSCAN4	0.877319	5.23878	18.7965	0.000130402	0.00146116
PRKD2	0.710886	3.95558	18.7679	0.000131648	0.00147384
CIR1	0.735903	5.66796	18.7625	0.000131885	0.00147521
CHSY3	-3.2032	-0.267486	19.0811	0.000132056	0.00147585
PIGC	0.671994	6.60856	18.7405	0.000132851	0.00148252
LONRF2	-0.849384	3.90144	18.7398	0.000132883	0.00148252
ST3GAL4	-0.821016	5.65253	18.7149	0.000133987	0.00149355
AP1S1	-0.721265	5.43246	18.7109	0.000134168	0.00149427
IL1R2	2.36644	0.311365	18.7043	0.000134461	0.00149624
CCDC69	1.62805	1.63312	18.6985	0.000134721	0.00149746
NLGN4X	-1.20225	2.73954	18.6967	0.000134802	0.00149746
RERE	0.48458	7.06555	18.6929	0.000134974	0.00149807
UBXN7	0.5218	4.93143	18.683	0.000135417	0.00150138
CWF19L1	0.687116	3.2099	18.6811	0.000135505	0.00150138
FAM134C	0.836919	5.89946	18.671	0.000135961	0.00150514
SLC3A2	0.43771	7.85911	18.6578	0.000136562	0.00151029
FBLL1	2.04548	0.706693	18.6556	0.00013666	0.00151029
CHMP6	-0.992781	2.83497	18.6504	0.000136897	0.00151148
DBF4	-0.673519	4.37489	18.6481	0.000137002	0.00151148
VIM	-0.740626	8.87629	18.6411	0.000137323	0.00151323
TEX19	1.68855	2.29479	18.6395	0.000137396	0.00151323
FAM228B	-1.92671	0.878892	18.6349	0.000137607	0.00151426
IL17RA	0.63664	5.64607	18.6154	0.000138505	0.00152199
LOC100506302	1.18307	4.56241	18.6145	0.000138546	0.00152199
DAAM2	0.626979	4.21431	18.6119	0.000138666	0.00152202
ARID4A	0.63399	4.47588	18.5914	0.000139622	0.00153121
SPATA33	0.888852	3.49283	18.5816	0.000140079	0.00153491
IFI44	-1.73309	1.78688	18.5568	0.000141242	0.00154635
CMPK1	-0.786721	6.58158	18.5222	0.000142884	0.001563
SULT2A1	4.50787	-0.690736	19.1827	0.000143895	0.00157272
BCL9L	0.930788	3.55097	18.4893	0.000144463	0.0015776
OSTF1	-0.849374	3.85557	18.4845	0.000144697	0.00157881
LOC284454	1.29015	2.83679	18.4793	0.00014495	0.00158012
PNPT1	-0.794269	4.63016	18.477	0.000145062	0.00158012
ADRBK2	-0.912276	3.88819	18.472	0.000145304	0.00158142
CEBPB	-0.554372	6.45915	18.4552	0.000146121	0.00158838
MTCH1	0.474472	7.84802	18.4538	0.00014619	0.00158838
LINC00669	-2.66512	0.200577	18.4512	0.000146317	0.00158843
C11orf71	0.787512	2.83839	18.4445	0.000146646	0.00158912
TMEM51	-0.548587	5.91404	18.4435	0.000146695	0.00158912
ACADM	-0.625417	4.83207	18.4405	0.000146842	0.00158912
GANAB	-0.613008	9.67179	18.4399	0.000146874	0.00158912
APOOL	-0.759376	4.90286	18.4355	0.000147091	0.00159014
AHNAK2	2.15941	1.03933	18.4242	0.000147649	0.00159484
OSR2	1.13174	4.08177	18.4123	0.000148238	0.00159819
CCDC97	0.503956	4.11228	18.4116	0.000148271	0.00159819
MPHOSPH8	0.886721	6.39936	18.4104	0.000148331	0.00159819
TRIM51	-1.74644	2.01837	18.4028	0.00014871	0.00160093
POLR2L	0.476895	8.21568	18.387	0.000149502	0.00160799
LRRN3	1.06605	3.75662	18.3847	0.000149615	0.00160799
EP300	0.853138	4.81743	18.3635	0.000150684	0.00161813
PRKCB	-1.89273	3.28192	18.3442	0.000151663	0.00162729
MAPKAP1	-0.648521	5.61467	18.3337	0.000152199	0.00163168
SAE1	-0.470446	8.37376	18.3245	0.00015267	0.00163537
AIF1L	1.83311	1.88274	18.3203	0.000152884	0.0016363
CYP51A1	-0.463418	6.13577	18.3172	0.00015304	0.00163662
LOC115110	1.26296	1.12563	18.2986	0.000154001	0.00164531
KIF3B	0.513231	6.88229	18.2965	0.000154108	0.00164531
PCDH1	1.42744	2.60635	18.2892	0.000154487	0.00164799
RHBDF1	0.965725	3.0715	18.27	0.00015549	0.00165732
CYB5D1	0.716027	3.72166	18.2583	0.0001561	0.00166244
TSPO	-0.781577	7.62702	18.2417	0.000156976	0.0016704
GCC1	0.651506	6.38325	18.2124	0.000158531	0.00168452
NCL	-0.386291	9.86024	18.2095	0.000158685	0.00168452
SLC25A32	-0.602982	4.12842	18.2093	0.000158695	0.00168452
HPDL	-0.472862	5.66693	18.1904	0.000159708	0.00169388
GRK5	-1.10495	3.11665	18.1687	0.000160879	0.00170352
ZNF773	0.939432	3.19966	18.1687	0.000160881	0.00170352
SERPIND1	2.81331	0.0325861	18.1397	0.000162461	0.00171884
SEMA7A	-1.02193	3.52271	18.1287	0.000163064	0.0017238
DIS3L2	-1.25591	2.05015	18.1169	0.000163716	0.00172928
CNFN	1.08179	2.61648	18.0914	0.000165128	0.00174195
VCX3A	1.31157	3.01953	18.0903	0.000165189	0.00174195
GALNT1	-0.58836	5.13185	18.0862	0.00016542	0.00174195
TCP10L	1.57667	1.90719	18.0827	0.000165615	0.00174195
ISOC2	-0.995065	3.08901	18.0823	0.000165636	0.00174195
NFX1	0.73865	4.76743	18.0807	0.000165726	0.00174195
ZNF446	0.720933	3.60925	18.0733	0.000166141	0.00174488
FCHSD2	-1.0954	1.84462	18.0683	0.000166423	0.00174586
SLC39A8	-0.928241	4.43518	18.0668	0.000166505	0.00174586
ZNF564	1.02291	2.37178	18.0623	0.000166757	0.00174709
SESN2	0.780176	5.36933	18.0598	0.000166898	0.00174715
EGR1	-1.1003	6.04282	18.0559	0.00016712	0.0017476
ZSWIM1	0.702116	4.99957	18.0542	0.000167212	0.0017476
AGAP1	-1.41892	3.49342	18.0471	0.000167617	0.00175022
REPIN1	-0.733585	5.02526	18.045	0.000167734	0.00175022
HES6	-0.639982	8.88028	18.0298	0.000168597	0.00175714
ELOVL3	1.07626	3.21176	18.0253	0.000168858	0.00175714
TTC3	-0.49785	7.27749	18.0249	0.000168876	0.00175714
CD320	-0.981228	4.37501	18.0238	0.000168942	0.00175714
PTCH2	2.29185	1.03169	18.0183	0.000169254	0.0017582
SDHAP1	1.34677	1.54383	18.0162	0.000169378	0.0017582
ZNF260	0.901487	3.54763	18.0132	0.00016955	0.0017582
E2F1	-0.667407	5.27784	18.0125	0.00016959	0.0017582
STX7	-0.588644	6.16031	17.9917	0.000170784	0.00176871
COBL	-1.41576	1.81715	17.9896	0.000170907	0.00176871
TTYH3	-0.864213	10.0648	17.9877	0.000171015	0.00176871
HAS2	-1.22887	3.33925	17.9752	0.00017174	0.00177478
ASCC3	-0.73204	4.07437	17.9639	0.000172399	0.00178017
CD99	-0.674308	6.93038	17.9576	0.000172765	0.00178252
HOTAIRM1	0.591359	6.56973	17.9513	0.000173133	0.00178489
HSP90AA1	0.706112	12.022	17.9235	0.00017477	0.0017976
CARHSP1	0.501695	6.30875	17.9228	0.000174811	0.0017976
ISM1	-1.61105	1.52183	17.9211	0.000174914	0.0017976
BMP6	-1.69954	1.10762	17.9209	0.000174923	0.0017976
MED29	0.910859	5.75936	17.912	0.000175457	0.00180164
LINC01270	1.10599	1.56929	17.9062	0.000175797	0.00180302
ZNF229	0.911151	4.07102	17.9047	0.00017589	0.00180302
MINA	-0.538598	5.08933	17.9027	0.000176011	0.00180302
VPS13C	-0.772152	3.85295	17.8845	0.000177096	0.0018127
KANSL1-AS1	0.800242	2.86434	17.8715	0.000177879	0.00181913
ZNF880	1.96576	1.8598	17.8677	0.000178111	0.00181913
PPP2R5C	-0.50041	6.18393	17.865	0.000178269	0.00181913
ESD	-0.717748	6.00721	17.8647	0.000178288	0.00181913
ATL3	0.445199	6.04833	17.8605	0.000178544	0.0018203
MYOM1	1.32572	2.04732	17.8443	0.000179527	0.00182828
FAM45A	-0.499333	4.45881	17.8429	0.00017961	0.00182828
PALB2	-0.654927	5.07312	17.8327	0.000180236	0.0018332
SUCO	0.564307	6.2135	17.8099	0.000181635	0.00184559
ENOSF1	-0.800008	2.7775	17.8082	0.00018174	0.00184559
ANKDD1A	-2.35173	0.303345	17.7988	0.000182322	0.00185005
ACAT1	-0.746468	6.36636	17.7804	0.000183467	0.0018602
PTGR1	0.512574	5.18186	17.7735	0.000183899	0.00186311
EXTL2	-0.667214	5.19892	17.7678	0.00018425	0.00186383
PM20D2	-0.688614	4.52307	17.7677	0.000184258	0.00186383
WHAMM	0.985814	5.07785	17.7593	0.000184786	0.00186644
SHTN1	-0.445658	6.96814	17.759	0.000184806	0.00186644
ERCC6	1.15938	1.95359	17.7487	0.000185455	0.00187153
CCDC101	0.871734	3.10099	17.7418	0.000185889	0.00187444
ADAM8	1.15498	2.62742	17.712	0.00018778	0.001892
TMC8	1.04349	1.72614	17.7098	0.000187924	0.001892
COMMD3	0.435108	5.81723	17.695	0.00018887	0.0018987
SLC7A2	-0.631832	3.99075	17.6948	0.000188883	0.0018987
CLCN7	-0.642233	5.8167	17.6691	0.000190542	0.00191388
FOXN2	-0.881547	3.04424	17.6647	0.00019083	0.00191528
TESK2	-1.21625	3.09616	17.6612	0.000191062	0.00191605
LINC01503	3.5508	-0.411704	17.659	0.000191204	0.00191605
PAFAH1B1	0.459508	6.88056	17.6444	0.000192157	0.00192411
TRAP1	-0.489976	6.40888	17.6355	0.000192743	0.00192847
SCML1	-1.44415	4.85135	17.6263	0.000193344	0.00193299
DOCK10	-1.30598	2.29968	17.6146	0.00019412	0.00193668
METTL5	0.60055	5.65564	17.614	0.000194159	0.00193668
CCDC91	-1.08793	4.39928	17.6136	0.000194183	0.00193668
ENTPD4	0.776997	3.31705	17.6094	0.000194461	0.00193668
LINC00116	-0.890447	4.98716	17.6094	0.000194464	0.00193668
SRP9	-0.581302	5.79424	17.5825	0.000196254	0.001953
NKIRAS2	0.487962	6.22605	17.5796	0.00019645	0.00195344
BICD1	-1.82492	1.26832	17.5766	0.00019665	0.00195393
RHOT1	-0.889201	3.37797	17.5741	0.000196816	0.00195407
GPATCH4	0.695523	8.23077	17.5627	0.000197586	0.00196008
UPP1	-0.444155	6.64996	17.5606	0.000197725	0.00196008
RANBP1	-0.436111	7.48291	17.5581	0.000197896	0.00196027
C17orf85	0.61907	5.11957	17.5508	0.000198389	0.00196364
TOMM20	-0.545793	6.17445	17.5481	0.000198571	0.00196393
COL19A1	-1.20074	2.88302	17.5408	0.000199067	0.00196733
AARS2	0.532203	4.83188	17.5361	0.000199387	0.0019675
ABL2	0.615566	6.64206	17.5361	0.000199389	0.0019675
UGDH	-0.545272	4.95177	17.5333	0.000199582	0.00196789
FAAP24	0.958081	3.8464	17.5282	0.00019993	0.00196934
FOXO4	0.634974	3.9281	17.5267	0.000200034	0.00196934
CDC37L1-AS1	1.00054	2.59684	17.524	0.000200213	0.00196958
SLC25A45	1.07442	1.61085	17.5218	0.000200364	0.00196958
NAT14	-0.726735	5.79064	17.4852	0.000202886	0.00199164
SNCA	-1.02019	8.18483	17.4848	0.000202916	0.00199164
ISG20	-0.534127	6.18251	17.4733	0.000203719	0.00199799
RAB2A	-0.555376	7.16694	17.4575	0.000204822	0.00200729
VPS13A	-0.99194	2.84239	17.4505	0.000205312	0.00201056
TMEM214	0.597062	4.7655	17.4384	0.000206163	0.00201736
DIAPH1	0.531087	5.6332	17.4256	0.000207069	0.00202469
POLR3G	-0.574454	5.24976	17.3898	0.000209624	0.00204812
SLC15A4	-0.513726	5.15319	17.3758	0.000210637	0.00205646
TDRD3	-0.711234	5.11769	17.3694	0.000211099	0.00205941
NEAT1	1.1804	8.07486	17.3635	0.000211524	0.002062
TP53TG3D	-1.69997	0.909445	17.352	0.000212358	0.00206856
NAV1	-1.91095	2.24248	17.3457	0.000212817	0.00207092
PLGRKT	-1.39871	2.51142	17.3443	0.000212921	0.00207092
WFS1	0.547269	4.939	17.3301	0.000213962	0.00207948
LOC101928100	1.5385	2.98772	17.3183	0.000214828	0.00208633
ARF6	-0.469485	7.20999	17.3081	0.000215585	0.0020921
NEU1	0.520662	7.34371	17.3	0.000216184	0.00209633
ZNF74	0.657518	4.66407	17.2929	0.000216709	0.00209985
ZKSCAN5	0.62753	5.64834	17.2863	0.000217205	0.00210307
UNC45A	0.524017	6.62813	17.2546	0.000219581	0.00212398
IFFO1	0.615293	6.14473	17.2515	0.000219821	0.00212398
FLJ37035	1.67856	0.516989	17.251	0.000219859	0.00212398
RGS20	-0.501654	5.73877	17.2462	0.000220221	0.00212589
BMPR1B	-2.15392	0.464724	17.24	0.000220689	0.00212882
SERTAD2	0.593764	5.00895	17.2034	0.000223484	0.00215416
SIN3B	0.624656	5.30616	17.2006	0.000223703	0.00215467
LOC554206	1.07937	2.15301	17.1808	0.000225234	0.00216779
IL10RB	0.61285	4.36254	17.1781	0.000225438	0.00216814
TRAF3	-0.511309	4.9491	17.1613	0.00022675	0.00217913
ZNF787	-0.554408	5.27017	17.1466	0.000227899	0.00218854
UBE2N	-0.43515	6.65289	17.1148	0.000230412	0.00221066
BTNL9	0.991371	3.34199	17.1116	0.000230668	0.00221066
RAD51C	0.81994	7.86255	17.1107	0.000230738	0.00221066
CRLF1	1.28477	2.66145	17.1088	0.000230887	0.00221066
CGN	0.867047	2.78023	17.1003	0.000231566	0.00221551
QDPR	-0.467389	8.42683	17.0908	0.00023233	0.00222117
TARBP1	-1.11803	3.30645	17.0863	0.000232686	0.00222292
NT5C2	0.524266	4.61397	17.0822	0.000233015	0.00222443
VEGFB	-0.446934	6.64157	17.0316	0.000237123	0.00226196
USP39	-0.387515	5.92074	17.0264	0.000237556	0.00226442
VWCE	2.19552	0.815885	17.0109	0.000238831	0.00227489
MSANTD4	-0.624452	4.72227	16.9969	0.000239989	0.00228424
PDP1	0.81916	4.4768	16.9843	0.000241037	0.00229252
PDSS1	-0.749533	3.06874	16.9714	0.00024211	0.00230103
IPO5	-0.365124	6.57598	16.9658	0.000242585	0.00230385
PUS1	-0.566187	5.58798	16.9584	0.000243205	0.00230803
HNRNPAB	-0.875935	8.00161	16.945	0.000244333	0.00231703
CHD8	0.612953	5.63856	16.9373	0.000244992	0.00232158
DENND4C	0.874798	2.99368	16.935	0.000245182	0.00232167
EXOSC5	-0.702736	4.18388	16.9325	0.000245399	0.00232202
GSTZ1	-0.647109	5.36212	16.9276	0.000245813	0.00232423
EDEM3	-0.751396	3.6022	16.9168	0.000246734	0.00233048
SIGLEC15	2.17372	0.750708	16.9156	0.000246835	0.00233048
MAML1	0.665473	4.75696	16.91	0.000247316	0.00233292
PPP1R3B	0.78377	3.77206	16.9084	0.000247455	0.00233292
SZT2	0.867774	3.31843	16.8965	0.000248474	0.00234081
RPIA	-0.660296	5.85678	16.8923	0.000248837	0.00234252
PET117	-0.815184	3.96999	16.8756	0.000250283	0.00235441
FAM83D	-0.447054	6.38985	16.865	0.000251208	0.00236139
PLEKHG3	0.6944	5.21009	16.8573	0.000251881	0.00236599
KANK1	-0.562034	4.29189	16.852	0.000252339	0.00236857
STIM2	0.600257	5.12021	16.8278	0.00025447	0.00238684
C1orf50	0.857125	3.37632	16.8156	0.000255548	0.0023952
LINC00337	1.68544	0.60466	16.8066	0.000256346	0.00240094
VARS	-0.583238	6.20219	16.8016	0.00025679	0.00240336
SLC20A2	-1.12549	2.63165	16.7908	0.000257761	0.0024107
CWC25	0.555595	4.30241	16.7779	0.000258919	0.00241957
ARL5A	-0.526593	5.28905	16.776	0.000259086	0.00241957
FOS	-1.32184	4.98327	16.7617	0.00026038	0.00242872
FAM200B	0.753182	5.36799	16.7566	0.000260842	0.00242872
NIPSNAP1	-0.475604	5.60358	16.7563	0.00026087	0.00242872
TBC1D1	-0.72038	5.20149	16.7561	0.000260888	0.00242872
RBM8A	0.538379	8.77946	16.7548	0.000261007	0.00242872
RUNDC1	0.628386	5.36544	16.75	0.000261443	0.00243102
ZNF672	0.600496	5.34206	16.7319	0.000263096	0.00244463
CDKAL1	-1.19273	2.97885	16.7264	0.000263595	0.00244585
MCTP1	-1.38386	2.09493	16.7263	0.000263606	0.00244585
DSCR3	-0.671713	4.21298	16.7113	0.000264984	0.0024559
PLIN3	0.489319	7.47546	16.7085	0.000265247	0.0024559
ERCC-00019	-2.32193	2.50238	16.7083	0.000265261	0.0024559
ZNF367	-0.838023	4.1304	16.6848	0.000267442	0.00247432
STC1	1.11973	3.03458	16.6653	0.000269264	0.00248939
COMMD7	-0.502392	5.49756	16.6619	0.000269588	0.0024906
CRADD	-1.80586	0.700719	16.6575	0.000269995	0.0024912
LINC00520	-0.54184	7.92158	16.6571	0.000270039	0.0024912
RUNX1	1.3274	1.7043	16.6477	0.00027092	0.00249754
C22orf29	0.623446	5.12571	16.6455	0.000271127	0.00249766
AMD1	-0.63822	6.86704	16.6089	0.000274608	0.00252792
MDGA2	-2.16058	1.06888	16.5964	0.000275814	0.00253722
NEO1	-1.10747	3.65476	16.594	0.000276043	0.00253751
CHAMP1	-0.907901	3.98892	16.5867	0.000276743	0.00254213
UBXN8	-0.493922	4.93446	16.559	0.00027944	0.00256358
HEBP2	0.568895	5.72174	16.5586	0.000279476	0.00256358
ERCC-00170	-2.96036	1.37916	16.5409	0.000281206	0.00257762
LINC01320	-1.78773	1.76437	16.5366	0.000281637	0.00257974
LIMCH1	0.873199	5.00251	16.5256	0.000282717	0.00258779
PRKG1	-1.80787	0.770298	16.5062	0.000284642	0.00260356
OSBPL1A	-0.54318	5.34626	16.4852	0.000286744	0.00261927
GBP1	2.20149	0.709089	16.485	0.000286765	0.00261927
ATF3	1.03282	4.59781	16.4815	0.000287109	0.00262056
IFIH1	-1.07637	2.57419	16.4767	0.00028759	0.00262309
DEPTOR	-1.81515	1.03465	16.4715	0.000288114	0.00262601
ATG4B	0.563508	6.4775	16.4662	0.000288655	0.00262784
PPAPDC3	-1.67791	1.02571	16.4655	0.000288722	0.00262784
DUSP7	-0.695575	3.94513	16.4555	0.000289741	0.00263525
SLC35A2	0.562251	7.35898	16.4517	0.00029012	0.00263685
NKD1	0.753646	5.22691	16.4442	0.000290889	0.00264184
MDC1	0.483641	5.61637	16.4423	0.000291079	0.00264184
OPHN1	-0.760809	2.802	16.436	0.000291727	0.00264585
GLCE	-1.22251	2.70448	16.4336	0.00029197	0.0026462
TRIAP1	0.654676	7.99595	16.4167	0.000293703	0.00266004
ZYX	0.860169	4.10412	16.4141	0.00029397	0.00266058
TRIP4	0.383285	5.36782	16.4039	0.000295022	0.00266824
ACOT9	0.478891	6.08681	16.3826	0.000297238	0.00268452
HS2ST1	-0.492297	6.23476	16.3826	0.000297239	0.00268452
PPP1R15A	0.6874	5.6953	16.373	0.000298237	0.00269036
SLC4A7	-0.794198	4.26616	16.3724	0.000298303	0.00269036
ZNF79	1.41211	1.57545	16.3696	0.000298597	0.00269113
TMEM170B	-0.883725	2.47022	16.3506	0.000300587	0.00270717
ASRGL1	0.543988	6.19609	16.336	0.000302135	0.00271922
SNX17	-0.405683	6.28077	16.3274	0.00030305	0.00272555
OTUD5	0.458228	6.92141	16.3199	0.000303849	0.00273083
NAP1L4	-0.590738	8.10552	16.3092	0.000304991	0.00273804
LIMK2	0.769885	5.90316	16.3084	0.000305076	0.00273804
MICU1	-0.70953	4.2189	16.286	0.000307483	0.00275773
ZNF544	0.684437	4.34784	16.2804	0.000308099	0.00276133
CBLL1	0.523146	5.16087	16.2722	0.000308987	0.00276736
LINC00346	2.32908	0.397281	16.2685	0.000309387	0.00276843
TFAP2A	-0.583015	6.63502	16.2671	0.000309535	0.00276843
C6orf120	-0.540831	4.533	16.2649	0.000309781	0.00276871
ANKRD65	5.23881	-0.635204	16.7899	0.000311154	0.00277906
LSS	-0.683208	4.52642	16.2486	0.000311557	0.00278073
LOC101928894	3.56706	-0.610638	16.4736	0.000314055	0.00279923
FAM212B-AS1	2.78366	0.126036	16.2258	0.000314066	0.00279923
XPNPEP3	0.459614	5.44612	16.2237	0.000314306	0.00279923
SAFB2	0.423833	6.1197	16.2219	0.000314499	0.00279923
BAP1	0.52362	5.53863	16.2142	0.000315359	0.00280496
2005-03-01	0.57967	6.96751	16.202	0.000316707	0.002815
TNFRSF12A	0.804372	5.45768	16.1996	0.000316979	0.00281548
IFRD1	0.598312	4.77331	16.1902	0.000318034	0.00282291
ERCC-00144	-2.17352	3.82784	16.178	0.0003194	0.00283309
MICA	0.451787	5.19626	16.1692	0.000320394	0.00283995
RAB11B	0.580736	5.09618	16.1668	0.000320668	0.00284042
SEPHS2	-0.451038	7.60888	16.1622	0.000321189	0.00284309
OXLD1	-0.738454	4.38377	16.1586	0.000321596	0.00284474
CREB3	0.64329	5.1684	16.145	0.000323138	0.00285641
POLR1D	-0.367659	6.78853	16.1411	0.000323579	0.00285836
SESTD1	-0.646718	4.69828	16.131	0.000324733	0.00286658
CFAP97	-0.505304	6.47284	16.1061	0.000327606	0.00288954
ANO10	-1.35826	3.29492	16.1046	0.000327782	0.00288954
ISOC1	-0.611345	4.56713	16.1022	0.000328059	0.00289001
MMD	-0.920484	3.22192	16.0994	0.000328384	0.00289014
SLC25A26	-0.56235	3.99335	16.0982	0.000328522	0.00289014
DIAPH3	-1.13544	3.43478	16.0895	0.000329526	0.002897
NATD1	0.870026	2.8213	16.0838	0.000330194	0.00290089
RPUSD1	-0.813811	2.83552	16.0772	0.000330969	0.00290572
RPS9	-0.568173	9.01038	16.0638	0.000332539	0.00291511
KCTD7	0.749273	5.00029	16.0609	0.000332879	0.00291511
PHACTR4	0.471006	6.05632	16.0596	0.000333027	0.00291511
ZNF587B	0.830356	2.77435	16.0587	0.00033314	0.00291511
EMC7	0.660156	6.73287	16.0584	0.000333168	0.00291511
ERCC-00131	-2.14565	4.1105	16.0543	0.000333659	0.00291742
UBP1	-0.467987	6.03322	16.05	0.000334162	0.00291984
STK39	-1.22626	3.74306	16.0464	0.000334591	0.00292161
ERCC-00004	-2.64857	9.23542	16.0195	0.000337784	0.00294749
FAM78B	-2.18458	0.274371	16.0102	0.000338902	0.00295525
AIMP2	0.596483	8.35366	15.9989	0.000340256	0.00296506
SEMA4C	-0.510879	7.27332	15.9874	0.000341648	0.00297406
HTATSF1P2	0.887179	2.82815	15.9858	0.000341831	0.00297406
DUSP3	0.427761	6.81579	15.9846	0.000341981	0.00297406
ZNF440	1.37256	2.37211	15.9742	0.000343239	0.00298299
EIF5B	0.568532	9.70318	15.967	0.000344121	0.00298864
NR4A2	0.990317	4.5559	15.964	0.000344491	0.00298983
FEZ1	0.89745	3.12946	15.9475	0.000346506	0.00300531
GPN2	0.617484	4.92971	15.9422	0.000347153	0.0030089
ZNF426	1.09863	3.18572	15.9399	0.000347442	0.00300938
TMEM86A	1.48846	1.4886	15.9267	0.000349067	0.00302142
PSMC4	0.437951	7.40079	15.9188	0.000350049	0.00302764
STXBP1	-0.544631	6.5375	15.9171	0.000350255	0.00302764
PPAT	-0.528718	4.57747	15.9078	0.000351409	0.00303558
TRAF1	3.22094	-0.440012	16.12	0.00035466	0.00306161
APBA2	-0.933499	3.17917	15.8776	0.000355204	0.00306425
RAB8A	-0.573888	4.93123	15.8694	0.000356237	0.00307111
AK3	-0.619292	5.79598	15.8673	0.000356498	0.00307131
KIAA1549L	-1.09416	2.63138	15.8581	0.000357666	0.00307932
FANCC	-1.10299	2.49842	15.8515	0.000358506	0.00308418
SNAR-E	-1.48257	9.21023	15.8499	0.00035871	0.00308418
FLRT2	-0.925302	2.92734	15.844	0.000359467	0.00308864
TST	0.528729	5.23094	15.8384	0.000360172	0.00309118
TELO2	-1.1519	2.55429	15.8379	0.000360242	0.00309118
GLB1L	0.914068	3.19278	15.8227	0.000362192	0.00310585
MANF	-0.504079	7.06858	15.8162	0.000363034	0.003111
PPM1A	-0.542537	4.86571	15.8089	0.000363977	0.0031164
KIAA1456	-2.01525	0.67835	15.8076	0.000364148	0.0031164
TSPAN8	1.61304	0.0218418	15.8032	0.000364717	0.0031192
SRSF9	-0.536326	5.93112	15.794	0.000365907	0.00312684
CLK3	-0.496288	4.44375	15.7926	0.000366095	0.00312684
TMEM168	-1.16214	2.00812	15.7818	0.000367494	0.00313671
ZNF343	0.516863	4.23032	15.7794	0.000367806	0.0031373
CRK	0.867303	5.35198	15.7774	0.000368077	0.00313754
ZFYVE27	-0.703791	4.87015	15.7707	0.000368946	0.00314242
TPST1	0.687983	4.458	15.7693	0.000369137	0.00314242
ABHD2	-0.530989	6.37262	15.7473	0.000372035	0.003165
ZNF223	1.58742	1.95296	15.7242	0.000375103	0.0031881
CLCN5	-0.601227	3.85358	15.7232	0.000375245	0.0031881
LOC150776	0.74652	4.69496	15.717	0.000376079	0.00319308
GTDC1	-1.79929	1.40645	15.715	0.00037634	0.00319319
PIP5K1B	-0.858133	2.2382	15.7086	0.000377199	0.00319838
RALGAPA2	-1.2057	2.05016	15.7057	0.000377589	0.00319958
NXT1	-0.467485	6.48075	15.6908	0.000379594	0.00321446
SMS	-0.558011	10.24	15.6871	0.000380096	0.0032166
LOC101928812	1.27518	1.1647	15.6786	0.000381249	0.00322424
RRP7A	0.567218	6.68287	15.659	0.000383928	0.00324477
QSER1	-0.574259	4.21907	15.6508	0.000385052	0.00325214
ABCC1	-1.05662	3.20507	15.6458	0.000385743	0.00325585
DDX41	0.548566	6.36376	15.6391	0.000386665	0.00326149
PIK3R3	0.693684	5.62127	15.6192	0.000389423	0.00328261
MCCC1	-0.656048	3.69018	15.6104	0.000390643	0.00329074
PDE9A	-1.30278	2.74716	15.5913	0.000393315	0.00330953
LOC100287036	1.02523	3.31224	15.5908	0.000393387	0.00330953
CSNK1D	0.362795	6.92337	15.5841	0.000394334	0.00331286
PRR5L	-0.845703	2.73202	15.5833	0.000394443	0.00331286
PLEKHG2	0.714485	3.91154	15.5826	0.000394553	0.00331286
ANO8	1.05731	3.1223	15.5723	0.000396006	0.00332289
DEDD2	0.775932	3.92955	15.5628	0.000397347	0.00333198
ZKSCAN1	0.65604	7.74469	15.5512	0.000399001	0.00334367
LRRC28	-1.08956	2.09767	15.5343	0.000401424	0.0033618
KCNQ5	-0.70068	3.50703	15.5314	0.000401839	0.00336309
SUN2	-1.12833	5.92419	15.5097	0.000404969	0.00338709
ANKRD54	-0.490517	5.58652	15.5056	0.000405563	0.00338985
ZNF703	-0.724066	7.41407	15.498	0.000406666	0.00339687
SAP130	0.628409	4.26195	15.4948	0.00040714	0.00339863
C11orf54	-0.774245	3.33958	15.4904	0.000407776	0.00340174
CSAG1	0.648551	6.20228	15.482	0.000409009	0.00340982
C22orf23	1.94481	0.691687	15.4757	0.000409926	0.00341526
EIF2B4	0.478741	5.78864	15.4594	0.000412331	0.00343307
LINC01128	0.972604	3.59384	15.4298	0.000416734	0.00346749
NAP1L2	3.48685	-0.417336	15.4185	0.00041843	0.00347936
PHC2	-0.398369	6.85269	15.4121	0.000419384	0.00348505
SMIM10L1	0.82375	6.06191	15.4026	0.000420825	0.00349325
MKNK1	0.539861	4.69161	15.4009	0.000421069	0.00349325
FAM46C	1.12973	3.48632	15.4002	0.000421184	0.00349325
POLRMT	0.622373	4.33473	15.3855	0.000423403	0.0035094
SH3TC1	-0.602832	3.78804	15.3421	0.00043007	0.00356237
USP13	-0.498003	5.54359	15.3379	0.00043072	0.00356546
GET4	0.505328	5.83158	15.335	0.000431164	0.00356685
ANO5	-1.17777	1.76299	15.3313	0.000431741	0.00356923
ERCC-00130	-2.56718	12.4747	15.3296	0.000432005	0.00356923
C9orf40	-0.643823	5.16027	15.3264	0.000432503	0.0035694
C20orf27	-0.54254	5.37485	15.324	0.000432867	0.0035694
POM121C	0.640905	4.95982	15.3229	0.000433039	0.0035694
MAFA	3.0283	0.719836	15.3223	0.000433132	0.0035694
AK1	0.489132	4.80467	15.3173	0.000433907	0.00357348
GMIP	1.09179	1.68871	15.3156	0.000434182	0.00357348
ST13	0.374627	8.02957	15.3095	0.000435135	0.00357904
PRICKLE1	1.25911	1.38955	15.2982	0.000436906	0.00359132
TOMM40	-0.456496	5.51261	15.2934	0.000437655	0.00359518
CDKN1C	0.797372	2.94895	15.291	0.000438047	0.00359611
SLC25A20	0.912989	2.62653	15.2865	0.000438754	0.00359963
HBS1L	-0.647745	4.25699	15.2833	0.000439257	0.00360146
TPRG1L	0.586666	6.65294	15.2784	0.00044003	0.00360551
MTAP	-0.463089	5.39816	15.2612	0.000442762	0.00362415
ZNF541	2.50581	0.740401	15.2606	0.000442867	0.00362415
C11orf58	-0.400601	7.28628	15.2554	0.000443691	0.00362858
TCF19	-0.514347	5.04418	15.2402	0.000446124	0.0036437
CERS6	-1.10306	4.05738	15.2391	0.000446309	0.0036437
TTC37	-0.944955	3.67528	15.2386	0.000446386	0.0036437
TNFRSF10B	0.422816	6.19411	15.2304	0.000447699	0.0036521
LOC145783	1.37646	0.982407	15.2198	0.000449425	0.00366387
RALGPS1	-1.81721	1.60893	15.2021	0.000452301	0.00368498
SMCO4	0.879335	3.43537	15.1951	0.000453436	0.0036919
ING4	0.626932	4.14931	15.1895	0.000454363	0.00369711
DNAJC2	0.732062	6.65109	15.1855	0.00045501	0.00370004
AP2S1	-0.604168	6.87785	15.1713	0.000457353	0.00371675
TXNDC16	-1.39607	1.48396	15.167	0.000458053	0.00371751
C6orf62	-0.488992	5.8276	15.1667	0.000458104	0.00371751
ARHGEF9	-0.739653	3.54774	15.1655	0.000458311	0.00371751
CCDC113	0.887169	2.49074	15.1614	0.000458993	0.0037207
OFD1	0.658827	4.56	15.1556	0.000459952	0.00372613
NDUFS5	0.806322	9.85281	15.1482	0.000461175	0.00373185
CD109	-0.757769	3.98558	15.1479	0.000461237	0.00373185
MICAL2	-0.928532	3.07111	15.1405	0.000462457	0.00373937
ZNF134	0.88383	2.8699	15.1327	0.000463775	0.003747
EXD3	0.939859	2.64847	15.1314	0.00046398	0.003747
RPL36AL	0.801231	9.02904	15.1051	0.000468421	0.00378049
KAT2B	-1.34514	2.7731	15.1015	0.00046902	0.00378106
DDX25	0.910726	2.5471	15.1001	0.000469268	0.00378106
FBXL18	0.663864	5.91555	15.0995	0.000469371	0.00378106
SLC12A4	0.616965	3.60431	15.0882	0.000471295	0.00379419
DDX46	0.697606	7.08651	15.0789	0.00047287	0.0038045
ELL	0.516419	4.54123	15.0648	0.000475292	0.0038216
ZNF490	0.963502	2.37545	15.0569	0.00047665	0.00383012
SFXN3	0.549242	5.77603	15.0472	0.000478324	0.00384119
JHDM1D-AS1	0.946511	2.31814	15.0455	0.000478628	0.00384123
CAAP1	-0.782725	3.42842	15.0354	0.00048038	0.00385289
TBCC	0.673161	6.21044	15.0323	0.00048092	0.00385484
TMEM187	0.691369	5.04339	15.0238	0.000482407	0.00386282
SNX22	3.72482	-0.097907	15.0218	0.000482754	0.00386282
SLC2A11	0.806745	3.61287	15.0214	0.000482815	0.00386282
GPAM	-0.564916	5.25652	15.0149	0.000483964	0.00386961
GTF2F1	0.522203	5.87679	15.0108	0.000484679	0.00387293
AHCYL1	0.398227	9.84868	15.0041	0.000485854	0.00387991
LOC339803	0.620873	3.5662	14.9968	0.000487136	0.00388774
NDUFA5	0.548342	7.72004	14.9835	0.0004895	0.00390419
AMDHD1	1.69698	1.1706	14.9754	0.00049094	0.00391205
ARPP19	-0.434844	6.61914	14.9745	0.000491092	0.00391205
ACVR2A	0.685761	3.30916	14.9672	0.000492408	0.00392011
COX7B2	-1.08151	1.97703	14.9463	0.000496153	0.00394749
ADAM23	-0.484822	5.30419	14.9272	0.000499601	0.00396893
UNG	-0.833847	6.71735	14.9266	0.00049971	0.00396893
SAC3D1	-1.08508	5.57363	14.9263	0.000499771	0.00396893
MORC4	0.798239	3.81484	14.924	0.000500187	0.00396979
ATP5G3	-0.340192	10.9733	14.9211	0.000500711	0.00397026
RPARP-AS1	0.866701	3.78211	14.9202	0.000500862	0.00397026
SEMA6C	1.15639	1.29001	14.9173	0.000501402	0.00397211
ERCC-00095	-2.48192	4.66277	14.9144	0.000501935	0.00397388
EVA1B	1.31546	1.84649	14.9117	0.000502426	0.00397533
VPS41	-0.676581	5.35768	14.8992	0.000504704	0.00399091
SLC16A7	-1.15242	3.81998	14.892	0.000506026	0.00399191
VGLL4	0.445295	5.45756	14.892	0.000506031	0.00399191
CCNB2	0.496553	7.08726	14.8919	0.000506049	0.00399191
COA1	-0.47684	6.45151	14.8918	0.000506069	0.00399191
TUBB6	0.492887	7.46605	14.8826	0.000507754	0.00400202
LOC730101	1.15294	1.55381	14.8798	0.000508278	0.00400202
CHST9	-1.33856	1.5668	14.879	0.000508429	0.00400202
ASH1L-AS1	1.00805	3.22375	14.8781	0.000508593	0.00400202
GPC4	-0.855192	2.38795	14.8679	0.000510482	0.00401444
PACS2	-0.947554	2.84363	14.864	0.000511205	0.00401768
ACBD7	1.21549	1.90963	14.85	0.000513811	0.00403331
PARP6	0.829676	3.30728	14.85	0.00051382	0.00403331
TSPAN13	0.609004	4.26968	14.846	0.000514568	0.00403673
ATXN7L1	1.09706	2.49657	14.8426	0.000515198	0.00403921
POLR2C	0.549468	7.81396	14.837	0.000516246	0.00404497
PPAP2C	0.576186	5.96346	14.8181	0.00051981	0.00406967
SLC39A14	-0.694629	5.62702	14.8169	0.000520043	0.00406967
NDUFV1	-0.605593	6.57491	14.8153	0.000520344	0.00406967
UPF2	0.684736	5.49906	14.8105	0.000521258	0.00407434
ARHGEF19	0.730616	4.13905	14.7725	0.000528508	0.00412851
ETS1	-0.713727	6.48786	14.7631	0.000530329	0.00414023
TRMT10C	-0.649665	6.49369	14.7362	0.00053555	0.00417845
MRPS11	0.509345	5.92006	14.7326	0.00053626	0.00418147
BMP4	1.21994	2.66989	14.726	0.00053755	0.00418899
ZBTB43	0.505385	5.84969	14.7226	0.000538231	0.00419176
FGD1	-0.587844	4.11813	14.7194	0.000538845	0.00419402
CD99L2	-0.598387	4.60094	14.7122	0.00054027	0.00420257
NFE2L1	0.466567	7.16139	14.7103	0.000540641	0.00420292
RPRD1A	-0.51569	4.30505	14.6982	0.000543035	0.00421899
IQGAP2	-1.17882	1.14585	14.6852	0.000545622	0.00423654
ZDHHC23	1.09456	1.81106	14.6819	0.00054628	0.00423909
VDAC3	0.433354	7.31731	14.6749	0.000547678	0.00424739
OPTN	0.660161	5.08789	14.6726	0.000548145	0.00424845
UBE2M	-0.688535	5.34606	14.6694	0.000548771	0.00425075
DNAJC15	-1.02107	5.35129	14.6638	0.000549904	0.00425697
PPP1R12B	-0.91917	2.77176	14.6612	0.000550427	0.0042572
NGDN	0.656711	8.44245	14.6604	0.000550594	0.0042572
TMEM97	-0.486061	4.8261	14.6566	0.000551345	0.00426045
SEC63	-0.411175	6.89113	14.6533	0.000552008	0.00426118
GDI1	0.557174	5.50633	14.652	0.000552271	0.00426118
MAGEA10	0.632828	4.66783	14.6512	0.00055243	0.00426118
SMPDL3A	-0.980508	3.05385	14.6453	0.000553636	0.00426793
VCX2	1.4681	0.83824	14.6362	0.000555472	0.00427782
TBC1D24	0.630845	4.25803	14.6357	0.000555582	0.00427782
SYAP1	0.482726	6.95109	14.6293	0.000556871	0.00428391
TRIM39	0.827245	3.26562	14.6285	0.000557038	0.00428391
HLCS	-1.25893	2.47104	14.6071	0.000561418	0.00431475
AKIP1	0.506754	4.92286	14.6057	0.000561717	0.00431475
PKIA	-1.24401	2.00568	14.6038	0.000562104	0.0043148
PDLIM3	-0.568033	4.71113	14.6024	0.000562392	0.0043148
LHX4	2.5292	-0.469141	14.5723	0.000568609	0.0043599
FAR2	-2.42835	0.121556	14.5694	0.000569218	0.00436198
INTS6-AS1	1.53883	0.438316	14.5596	0.000571271	0.00437511
DSN1	0.718688	7.73573	14.5479	0.000573722	0.00439127
GFOD1	-0.831724	3.30452	14.5247	0.000578632	0.00442604
SLC41A3	-0.422153	5.55612	14.5232	0.000578951	0.00442604
SNRNP25	0.583644	5.00492	14.5209	0.000579422	0.00442701
NDUFA6	0.788622	9.09422	14.5168	0.000580293	0.0044305
ADGRL2	-1.25072	0.984343	14.5156	0.000580565	0.0044305
MTHFD1	-0.432724	5.71824	14.5067	0.000582465	0.00444237
FCHSD1	0.806749	2.98775	14.5005	0.000583793	0.00444987
TMEM186	0.691978	6.62544	14.4931	0.000585374	0.00445929
COMTD1	-0.645635	5.40508	14.4894	0.000586164	0.00446267
CTDSP1	0.552263	6.4807	14.4826	0.000587622	0.00447023
WDR91	0.599877	5.92549	14.4803	0.000588133	0.00447023
TACR2	1.4236	1.68319	14.4795	0.000588304	0.00447023
RBMS3	-1.49424	2.33891	14.4784	0.000588544	0.00447023
SNHG7	-0.476053	6.27728	14.4724	0.000589825	0.00447732
LTB4R	0.936827	3.16604	14.4663	0.00059116	0.0044836
MND1	0.543409	4.72772	14.4654	0.000591347	0.0044836
RPL15	-0.310978	9.98288	14.4611	0.000592276	0.004488
LOC401286	1.79494	0.171126	14.4401	0.000596869	0.00452015
PHF10	-0.487331	5.17406	14.4308	0.000598924	0.00453305
FUOM	-0.67662	4.92098	14.4279	0.000599548	0.00453511
B9D1	-0.979031	2.28961	14.4217	0.000600915	0.00454279
SPRY2	-0.964544	2.65512	14.4105	0.000603391	0.00455884
PIGS	0.806092	7.1099	14.4079	0.000603983	0.00456064
DOCK7	-0.962222	2.91665	14.4012	0.000605479	0.00456781
OSBPL9	-0.385556	5.89939	14.3999	0.000605768	0.00456781
NKILA	2.5581	-0.116122	14.3987	0.000606025	0.00456781
NCALD	-0.461588	4.93343	14.3972	0.000606349	0.00456781
FAM64A	-0.554274	4.48161	14.3871	0.000608627	0.00458229
ZNF317	0.613182	4.4781	14.3811	0.000609962	0.00458966
XBP1	-0.429095	8.00678	14.37	0.000612458	0.00460576
SPRYD3	0.5046	4.80039	14.3667	0.00061321	0.00460873
OSGEPL1-AS1	2.57527	-0.18267	14.3622	0.000614228	0.00461368
C12orf49	0.42512	6.94768	14.3502	0.000616944	0.00463139
MSH6	-0.393603	7.28383	14.3458	0.00061795	0.00463624
CEP135	0.736602	4.34538	14.3394	0.000619393	0.00464437
ARL6IP6	-0.919549	2.45628	14.3282	0.000621956	0.00466029
ESYT2	-0.592381	6.21592	14.327	0.000622239	0.00466029
PDE5A	0.650684	3.76322	14.3179	0.000624324	0.00467074
PCBP2	-0.4356	7.58143	14.3177	0.000624359	0.00467074
PAM	-0.612196	4.20611	14.3067	0.000626902	0.00468704
MAFG-AS1	0.686018	3.21892	14.2966	0.000629256	0.00470192
MREG	-0.892575	3.83377	14.2931	0.000630068	0.00470479
GPC5	-2.73873	0.558125	14.2918	0.00063037	0.00470479
HPS3	-1.0306	3.57261	14.2755	0.000634168	0.00472841
GORASP2	0.507258	6.11481	14.275	0.000634268	0.00472841
CCNE2	-0.999924	3.40679	14.2706	0.000635315	0.00473348
CTNNAL1	-0.534566	5.62551	14.2679	0.000635943	0.00473543
FTSJ3	0.630833	6.63031	14.2594	0.000637932	0.0047475
WASH1	0.889774	2.93398	14.2554	0.000638885	0.00475184
C17orf67	0.979143	2.61709	14.2538	0.000639253	0.00475184
RMI1	-0.684506	4.51899	14.2519	0.000639699	0.00475242
MED24	0.646264	7.61155	14.2473	0.000640795	0.00475782
PRKAR1B	-0.70362	4.05569	14.217	0.000648006	0.00480859
ADGRG1	-0.661601	6.91287	14.2122	0.000649153	0.00481433
BRD4	0.431945	7.63721	14.2009	0.000651876	0.00483175
DNAJC22	0.913831	4.17455	14.1943	0.000653454	0.00484066
SDCBP2-AS1	0.680582	3.10481	14.1703	0.000659298	0.00488115
SAT2	0.392501	6.30246	14.1612	0.000661517	0.00489285
MIR4435-2HG	0.524076	6.63298	14.1607	0.000661636	0.00489285
YAF2	-0.447392	4.34471	14.1472	0.000664953	0.00491455
KDM4A-AS1	1.10541	1.79708	14.1422	0.000666183	0.00491999
SLC2A6	1.13923	2.23991	14.1411	0.000666451	0.00491999
MFAP1	0.624992	6.30724	14.1344	0.000668103	0.00492937
PRR7	-0.668473	5.3751	14.1311	0.000668933	0.00493266
PREP	-0.544422	5.35002	14.1282	0.000669643	0.00493508
ORAOV1	0.502234	4.30294	14.1264	0.0006701	0.00493557
EIF1AX	-0.385095	7.31709	14.1248	0.000670476	0.00493557
ZNF8	0.957618	2.56595	14.0948	0.000677982	0.00498798
SDF2L1	-0.490689	7.81392	14.0828	0.000681009	0.0050074
ERCC-00136	-2.12711	7.93567	14.0733	0.000683395	0.00502208
LRWD1	0.775196	4.02236	14.0667	0.00068508	0.00503159
ANKRD12	0.620798	4.83939	14.0559	0.000687839	0.00504898
ZNRF2	-1.1048	3.50662	14.0509	0.000689108	0.00505542
AADACP1	5.48572	-0.574905	14.7177	0.000690244	0.00506087
NDUFA9	-0.456682	6.22285	14.0406	0.000691739	0.00506895
SREK1	0.564143	6.52831	14.0354	0.000693069	0.00507581
GGNBP2	0.472244	7.71847	14.0305	0.000694345	0.00508227
TSACC	1.85068	-0.0513602	14.0284	0.000694886	0.00508335
KANSL3	0.424736	6.8336	13.999	0.000702507	0.00513619
TRIM4	-0.536243	5.05782	13.9958	0.00070334	0.0051377
PROSER1	0.639238	5.54284	13.9952	0.000703511	0.0051377
SIL1	-1.32625	3.32804	13.9898	0.000704919	0.00514507
KAZN	-0.84581	3.60584	13.9738	0.000709116	0.00517182
LZTS1	-0.60293	7.61451	13.9728	0.000709386	0.00517182
MGC16275	1.38689	1.91668	13.9685	0.000710532	0.00517725
SAV1	0.576001	4.7246	13.9655	0.000711315	0.00518003
SNORD82	3.09176	-0.305386	14.144	0.000713847	0.00519553
ADI1	-0.347889	6.84668	13.9517	0.000714965	0.00519975
SMARCE1	0.609557	7.60123	13.9507	0.000715232	0.00519975
CD59	0.399964	8.13805	13.9402	0.000718044	0.00521607
ZNF25	-1.54593	1.59271	13.9393	0.000718287	0.00521607
DSEL	1.11279	1.60193	13.9271	0.000721552	0.00523408
SLC25A3	-0.363282	8.62265	13.927	0.000721578	0.00523408
C1QL4	1.64886	0.134184	13.9207	0.000723258	0.00524331
ISM2	-1.09236	1.39667	13.91	0.000726141	0.00526126
CTC1	0.897818	2.73968	13.9036	0.000727871	0.00527083
CKAP4	-0.361929	7.55753	13.8831	0.000733465	0.00530836
EMC3-AS1	0.633822	5.72929	13.8804	0.000734201	0.00531071
TNFRSF9	3.16526	-0.285288	14.0584	0.000736401	0.00532363
TENM3	-1.32748	3.47074	13.8652	0.00073836	0.00533479
HIST1H2BD	1.16821	2.28103	13.8637	0.000738771	0.00533479
TMED10P1	-0.734421	4.13538	13.8518	0.000742074	0.00535564
ZFYVE26	0.637346	3.57388	13.8455	0.000743807	0.00536515
ATP5G2	-0.358163	9.41218	13.832	0.000747564	0.00538923
SFXN4	-0.379847	7.31753	13.8101	0.000753706	0.00543047
FRZB	2.18842	1.05267	13.7958	0.000757751	0.00545657
WBP2	0.388067	6.64235	13.7935	0.000758376	0.00545802
NRGN	0.759465	2.93941	13.7849	0.000760836	0.00547267
FAM174A	-0.614345	3.6748	13.7821	0.000761624	0.00547528
SLC50A1	0.711389	5.05134	13.778	0.000762786	0.00548059
RAB12	-0.561339	5.51668	13.7734	0.0007641	0.00548697
KIAA1524	0.589401	5.03616	13.7691	0.000765333	0.00549276
SCAMP2	0.640468	7.11965	13.7671	0.000765905	0.00549382
IRX3	0.665309	7.92781	13.7621	0.000767349	0.00550111
BUD13	-0.948462	4.29334	13.7572	0.00076875	0.0055081
SRM	-0.515565	7.06613	13.7547	0.000769476	0.00551023
CCDC28A	0.416819	5.75253	13.7527	0.000770046	0.00551125
LINC00326	2.59775	1.43592	13.7488	0.000771163	0.00551327
ARL2	-0.51923	5.63551	13.7487	0.000771182	0.00551327
LRRN4CL	-1.25384	1.98785	13.7457	0.000772045	0.00551638
TMEM41A	0.677492	6.92738	13.7416	0.000773228	0.00551892
NDUFAF2	-0.754787	4.8686	13.7415	0.000773257	0.00551892
RAB38	-0.928065	7.07917	13.7334	0.000775621	0.00553272
NRG2	-1.32221	1.55584	13.7308	0.000776356	0.00553272
NAA40	0.571766	4.36504	13.7304	0.000776476	0.00553272
DPP7	-0.612139	5.93158	13.7183	0.000779997	0.00555474
AFF3	-1.09433	2.05004	13.7158	0.000780731	0.00555689
LINC01560	0.938556	2.68729	13.7137	0.000781339	0.00555815
SCAPER	-0.753843	3.89395	13.7112	0.000782095	0.00556046
LOC90784	0.792393	3.48009	13.7064	0.000783487	0.00556449
PHKB	-0.82278	3.58172	13.7063	0.000783524	0.00556449
SLCO5A1	-0.647531	3.82708	13.7026	0.000784615	0.00556917
RPS3	-0.358041	11.4915	13.7	0.000785362	0.00557141
HIVEP2	0.648355	4.45067	13.6928	0.000787482	0.00558337
CHKB-AS1	0.670462	3.27374	13.69	0.000788311	0.00558618
PCCB	-0.599417	3.9453	13.6809	0.000790999	0.00559958
ANXA4	-0.80876	3.86642	13.6807	0.00079107	0.00559958
LOC102606465	-1.15995	1.84181	13.6774	0.000792033	0.00560332
PGP	-0.392248	6.24394	13.6643	0.00079594	0.00562787
NFKBIE	0.587148	4.81316	13.6605	0.000797081	0.00563049
ZMAT2	0.389064	8.09864	13.6588	0.000797587	0.00563049
CRIPT	0.594602	6.16629	13.6583	0.00079773	0.00563049
RRN3	0.693028	7.78854	13.6563	0.000798319	0.00563049
POLG	0.515846	5.60055	13.6557	0.000798493	0.00563049
RPS6KA4	-0.589161	5.2383	13.6503	0.000800131	0.00563867
LINC01186	2.7828	0.214883	13.649	0.000800527	0.00563867
HAP1	2.39386	1.09802	13.6465	0.000801259	0.00564074
SLC20A1	-0.344244	6.16702	13.6442	0.000801965	0.00564081
GTF3A	-0.363904	6.715	13.6428	0.000802387	0.00564081
TNFAIP1	0.424189	6.05199	13.6421	0.000802581	0.00564081
EHD1	0.528906	6.22474	13.6402	0.00080316	0.0056418
MRRF	-0.427752	4.77376	13.6275	0.000806991	0.00566563
SNAR-H	-1.44948	2.7651	13.6226	0.00080847	0.00567289
RPS15	-0.316205	10.5157	13.6212	0.000808904	0.00567289
LUZP1	0.537804	4.93259	13.6167	0.000810275	0.00567941
SLC43A3	-0.64989	5.0937	13.6129	0.000811423	0.00568437
CLSPN	0.676733	6.53198	13.6063	0.000813422	0.00569528
PTK2	-0.79883	3.9986	13.6007	0.000815139	0.0057042
PRKCSH	-0.640482	4.57641	13.5934	0.000817387	0.00571684
C16orf93	0.90318	2.92362	13.5905	0.000818266	0.00571988
MLLT11	0.60351	4.17252	13.5812	0.000821136	0.00573683
ZNF33B	0.555273	3.93866	13.5778	0.000822176	0.00574099
PCLO	1.01529	2.42968	13.5575	0.000828464	0.00578176
KIAA1033	-0.679517	3.84065	13.5487	0.000831214	0.00579782
SRF	0.673331	8.10435	13.5471	0.000831725	0.00579824
NDUFS7	-0.995743	4.20675	13.5267	0.00083812	0.00583967
AZIN2	0.72758	4.00406	13.4975	0.00084736	0.00590087
NME5	-2.57075	-0.677334	13.4956	0.000847988	0.00590205
BRF2	0.662448	5.17445	13.4759	0.000854304	0.00594281
UPF3B	0.545608	5.74968	13.4672	0.000857092	0.00595691
IER5	0.500544	8.15206	13.4659	0.000857497	0.00595691
TRIM11	0.620215	7.40637	13.4653	0.000857718	0.00595691
ZNF670	0.828898	5.72447	13.4595	0.000859586	0.00596667
GADD45B	0.716057	5.52721	13.4574	0.000860247	0.00596805
RNF125	-0.692089	2.77413	13.4539	0.000861406	0.00597288
MATN3	-1.08513	2.12065	13.4516	0.000862151	0.00597483
ASTN2	-1.21083	2.82826	13.433	0.000868199	0.00601352
MBOAT2	-0.758372	3.81569	13.4311	0.000868835	0.00601469
NCK2	-0.827486	4.29774	13.4287	0.000869625	0.00601693
AGAP11	1.40832	1.46598	13.4251	0.000870785	0.00601916
ANO4	-2.29882	-0.20886	13.4238	0.000871219	0.00601916
NCBP2	0.663851	9.06567	13.4234	0.000871348	0.00601916
EVL	-0.909501	2.35182	13.4193	0.000872703	0.00602373
HSPH1	0.537591	8.65226	13.4186	0.000872944	0.00602373
SCGB1D2	1.91426	0.525101	13.3958	0.000880453	0.0060723
AKAP5	2.10839	0.0999817	13.3917	0.000881825	0.00607851
NT5DC1	-0.811024	3.39087	13.3771	0.000886689	0.00610878
ERC1	-0.918727	3.94498	13.3646	0.000890901	0.00613452
CEBPA-AS1	1.5474	1.17684	13.3552	0.000894066	0.00614988
TRAM2	0.501504	5.90634	13.3551	0.000894086	0.00614988
PGK1	-0.340584	9.11619	13.3414	0.000898746	0.00617864
HEATR5A	0.595945	4.98108	13.3276	0.000903434	0.00620756
FAM126A	-0.518526	5.84977	13.321	0.000905702	0.00621983
ZC3HC1	0.474108	6.11969	13.318	0.000906708	0.00622343
SKIDA1	1.18126	1.85593	13.3156	0.000907531	0.00622576
WIPF2	0.69693	5.46665	13.309	0.000909792	0.00623795
IFI27	1.44653	1.82595	13.2998	0.000912973	0.00625644
MRPS21	0.431036	8.91431	13.2778	0.000920602	0.00630168
RNF123	0.677687	3.35917	13.2776	0.000920685	0.00630168
GMPS	-0.476913	4.89545	13.2765	0.000921073	0.00630168
TTLL12	-0.486751	6.49611	13.2752	0.000921529	0.00630168
SLC12A2	-0.561753	4.29758	13.2597	0.000926938	0.00633008
CNDP2	-0.444111	4.72078	13.258	0.00092754	0.00633008
TMEM173	1.07283	2.45091	13.2572	0.000927824	0.00633008
PVR	0.64737	6.05169	13.2568	0.000927936	0.00633008
BCL7A	-0.519035	5.87116	13.2563	0.000928137	0.00633008
NIFK-AS1	0.708802	3.93805	13.2516	0.000929766	0.00633784
PTGS2	1.16392	3.12869	13.2424	0.000933011	0.00635377
TXNIP	0.458989	6.65421	13.2422	0.000933089	0.00635377
STX1A	1.17149	1.17068	13.2327	0.000936449	0.00637262
SALL2	0.827127	3.5852	13.2316	0.000936845	0.00637262
DTNA	-0.862222	3.35902	13.2289	0.000937793	0.00637571
EDF1	0.53378	7.69819	13.2235	0.00093972	0.00638308
RPL29	-0.340317	6.96346	13.2231	0.000939867	0.00638308
RPL32P3	0.998103	2.42793	13.1993	0.000948382	0.00643698
PELP1	0.603634	4.90731	13.1982	0.000948803	0.00643698
H2AFY	-0.511167	7.94201	13.1967	0.000949308	0.00643703
IGSF11	-1.25724	2.62348	13.1828	0.000954338	0.00646506
TCOF1	0.50763	7.14189	13.1825	0.000954445	0.00646506
TSKU	-0.621558	4.6152	13.1764	0.000956676	0.00647677
MRPS34	-0.390432	7.63485	13.1728	0.00095798	0.0064822
FASTKD5	0.649674	7.64317	13.165	0.000960807	0.00649792
PALLD	0.307744	6.45016	13.1625	0.000961737	0.0065008
ZNF789	0.941283	2.25813	13.1591	0.000962968	0.00650571
TRMT2A	-0.717748	5.02342	13.1521	0.000965512	0.00651948
AGO1	0.422478	5.49228	13.1451	0.000968102	0.00653191
ARGLU1	-0.432449	6.45584	13.1444	0.000968366	0.00653191
LINC00052	1.69057	1.29377	13.1407	0.000969694	0.00653265
CRNKL1	0.470804	5.6149	13.1404	0.000969826	0.00653265
ARL3	-0.650486	4.12438	13.1388	0.000970396	0.00653265
IQCH	-1.74787	0.180544	13.1386	0.000970502	0.00653265
HIATL1	-0.732642	5.17341	13.1255	0.000975325	0.0065617
KLF16	-0.598843	4.37069	13.1233	0.000976125	0.00656365
DENND6A	-0.832652	4.30818	13.1203	0.000977259	0.00656785
VTI1B	0.488248	7.09437	13.1134	0.000979805	0.00658153
BSG	-0.428885	6.65995	13.1019	0.000984129	0.00660714
MAPK8IP3	0.807095	3.88867	13.0977	0.000985686	0.00661415
TMF1	0.494422	4.97692	13.0921	0.000987795	0.00662485
LOC100507065	-3.47775	-0.0609188	13.072	0.000995346	0.00667203
HMCN1	-0.896803	1.8928	13.0661	0.000997617	0.00668378
GNAI1	0.615444	6.57334	13.0576	0.00100084	0.00670188
MOXD1	-0.523492	5.0776	13.0496	0.00100388	0.00671878
ENOX1	-1.07484	1.84801	13.0361	0.00100906	0.0067499
CHMP1B	-0.618761	5.90011	13.0308	0.00101109	0.00675999
AP2B1	-0.42187	6.202	13.013	0.00101796	0.00680241
PTGFRN	-0.348441	6.12594	12.9952	0.00102489	0.00684513
SIRT7	0.589204	5.2075	12.9687	0.00103531	0.00691116
VKORC1L1	-0.565893	4.15591	12.9651	0.00103673	0.00691707
TRAPPC12	-0.592202	4.02679	12.9543	0.00104099	0.00694171
TOB2P1	2.58757	0.304744	12.9531	0.0010415	0.00694171
KMT2B	0.682168	4.29211	12.9425	0.0010457	0.00696612
PEA15	0.475947	6.95949	12.9379	0.00104755	0.00696939
EEF2	-0.341303	10.7248	12.9377	0.00104764	0.00696939
GSPT1	-0.426966	7.16121	12.9372	0.00104781	0.00696939
HSD3B7	1.11402	1.15537	12.9344	0.00104897	0.00697349
ACOT12	-2.07112	0.333354	12.933	0.00104952	0.00697357
CRYBB2P1	0.727946	4.67791	12.9258	0.0010524	0.00698734
CREBBP	0.551046	4.75418	12.9251	0.00105268	0.00698734
C7orf60	-0.719813	3.57677	12.9185	0.00105533	0.00700132
KIAA0930	-0.460661	7.38519	12.9139	0.00105719	0.00701009
KMT2E-AS1	0.880289	4.08314	12.9096	0.00105893	0.00701612
SEC22B	-0.72071	5.07933	12.909	0.00105919	0.00701612
TMCC3	-0.881746	2.73175	12.9069	0.00106004	0.00701767
RBMX2	0.415911	5.92586	12.9056	0.00106056	0.00701767
CBY1	0.568603	4.63983	12.9044	0.00106106	0.00701767
PAF1	0.511667	6.21757	12.8995	0.00106301	0.007027
UHRF1	-1.06742	4.34818	12.8934	0.00106551	0.00703992
ALG8	-0.483452	5.13827	12.8909	0.00106654	0.00704308
AMOTL1	0.506533	5.44824	12.8797	0.00107109	0.00706932
CPXM1	-0.865282	3.54781	12.8785	0.00107161	0.00706932
DEF8	0.455724	6.77313	12.8741	0.00107338	0.00707741
BRSK2	-0.913826	2.0019	12.8612	0.00107869	0.00710879
AVPI1	0.643353	3.49258	12.8408	0.00108715	0.00716039
GUK1	-0.484492	6.65065	12.8397	0.00108763	0.00716039
SCD5	-0.919171	3.96169	12.8333	0.00109028	0.00717414
TRIB1	0.488606	7.01319	12.8297	0.00109177	0.00717569
CCNY	-0.535646	5.81596	12.8297	0.00109179	0.00717569
FAM111B	-0.655609	4.70936	12.8288	0.00109218	0.00717569
GLE1	0.513264	7.28372	12.8191	0.00109623	0.0071986
TMEM33	-0.362535	7.45432	12.812	0.0010992	0.00721447
ZKSCAN3	0.670421	3.87551	12.8081	0.00110087	0.00722176
RRP15	-0.432879	5.5899	12.8059	0.00110177	0.00722324
KIAA1804	-1.76882	0.862339	12.8049	0.00110222	0.00722324
ERMARD	0.770018	2.88981	12.7922	0.00110759	0.00725477
NGRN	0.552418	8.13913	12.7892	0.00110885	0.00725929
LOC100128288	3.18119	-0.0803678	12.944	0.00111113	0.00727054
LARP4B	-0.497181	5.66969	12.7795	0.001113	0.00727911
RECQL5	0.744028	2.78309	12.7769	0.00111411	0.00727925
MAPK3	-0.700057	5.26814	12.7768	0.00111415	0.00727925
ISL1	1.86135	0.886216	12.7739	0.00111536	0.00728342
TSEN15	-0.383561	6.41592	12.7697	0.00111716	0.0072888
ZNF333	-1.26503	1.21271	12.7694	0.00111731	0.0072888
ANKH	-0.683064	3.8808	12.7602	0.00112127	0.00731091
STAG1	-0.984759	3.05268	12.7573	0.00112251	0.00731528
RCC2	-0.733032	9.89129	12.756	0.00112307	0.00731528
LRIG2	0.671849	3.13133	12.7545	0.00112369	0.00731563
SOCS6	-0.656067	4.43558	12.7476	0.00112668	0.00733138
TMEM135	-1.24119	2.06407	12.7459	0.00112741	0.00733244
NUDCD1	-0.874427	3.96407	12.7427	0.0011288	0.00733777
ZBTB4	0.562654	4.40873	12.7388	0.0011305	0.00734305
ATG10	-1.53237	2.30832	12.7382	0.00113075	0.00734305
IGSF10	3.08319	-0.559502	15.6023	0.00113209	0.00734805
GRPEL1	0.407881	6.43748	12.7303	0.0011342	0.00735804
ARHGAP42	-1.31758	1.38935	12.723	0.00113738	0.00737108
RPL39L	-0.424932	5.26984	12.722	0.00113779	0.00737108
GAL3ST4	0.535683	4.73641	12.7217	0.00113792	0.00737108
SAAL1	0.393127	6.09301	12.7183	0.00113942	0.00737706
ACOX3	-0.734289	2.92504	12.7049	0.00114528	0.0074113
GIPC3	0.915127	3.56714	12.7032	0.00114607	0.00741267
GPKOW	0.679363	5.70908	12.6989	0.00114794	0.00742104
PRDM15	0.742893	3.52036	12.6942	0.00115002	0.00743064
ZFP36L1	-0.378461	6.84558	12.6929	0.00115058	0.00743064
TIMELESS	0.542444	7.50586	12.6911	0.00115141	0.00743199
ARV1	-0.534597	3.62446	12.6899	0.00115194	0.00743199
[truncated: 10,898 more rows]

## Sheet: siBRN2 6h post-UV vs t=0
	logFC	logCPM	F	PValue	FDR
ID2	4.16304	4.79135	420.439	3.02439e-20	3.76821e-16
SERTAD1	3.51381	6.32731	402.6	5.84354e-20	3.76821e-16
WAC	-2.14065	6.80486	340.04	7.44679e-19	3.20138e-15
RSRP1	3.07681	6.24683	323.708	1.55324e-18	5.00803e-15
KAT6A	-2.61683	6.24735	312.529	2.62024e-18	6.5431e-15
MITF	-2.36427	7.94356	309.39	3.04401e-18	6.5431e-15
PUM1	-2.34931	5.30879	288.903	8.38744e-18	1.21451e-14
DSTYK	-2.43716	7.39431	288.179	8.70378e-18	1.21451e-14
PMAIP1	3.93248	6.09079	287.88	8.8379e-18	1.21451e-14
TMEM51	-2.39237	5.91404	286.643	9.41702e-18	1.21451e-14
PLEKHA5	-1.78718	6.00267	276.742	1.57923e-17	1.70481e-14
NFKBIA	2.0297	6.59518	276.659	1.58624e-17	1.70481e-14
UCK2	-2.20933	5.0655	273.938	1.83375e-17	1.81922e-14
USP12	-2.43066	5.00266	271.39	2.10297e-17	1.93729e-14
FOXK2	-2.67022	5.98422	259.606	4.02413e-17	3.25962e-14
TFCP2	-1.67735	5.86779	259.519	4.04387e-17	3.25962e-14
SH3BP4	-2.44265	5.35471	256.557	4.78021e-17	3.62649e-14
ATF3	3.68246	4.59781	253.23	5.78033e-17	4.14161e-14
PHF3	-1.75345	5.52162	251.465	6.39907e-17	4.21532e-14
ORAOV1	2.0362	4.30294	251.096	6.53689e-17	4.21532e-14
PUM2	-1.67689	6.08267	250.016	6.95946e-17	4.2741e-14
GPBP1	-1.72521	6.08553	246.556	8.51896e-17	4.99404e-14
CHD1	-2.19153	4.98214	243.997	9.90971e-17	5.55676e-14
MARK3	-1.83271	5.97116	222.808	3.66801e-16	1.9711e-13
ATF7IP	-2.1549	5.34532	218.783	4.7614e-16	2.45631e-13
GADD45B	2.74636	5.52721	217.151	5.29892e-16	2.58342e-13
HIVEP2	-3.3108	4.45067	216.328	5.59404e-16	2.58342e-13
IREB2	-1.8242	6.27774	216.288	5.60872e-16	2.58342e-13
ARIH1	-1.97737	6.12695	214.628	6.26035e-16	2.78413e-13
MEIS2	-2.93529	4.35293	213.539	6.73141e-16	2.87086e-13
NUP153	-2.17718	5.85944	212.874	7.03738e-16	2.87086e-13
ZFX	-2.29903	4.98534	212.693	7.12316e-16	2.87086e-13
EBF3	-2.9011	4.56023	209.912	8.5904e-16	3.35729e-13
ARHGEF7	-2.20142	4.64569	208.482	9.46668e-16	3.59093e-13
QKI	-2.39356	6.67489	207.01	1.04684e-15	3.85746e-13
FOSB	4.7346	3.02884	205.943	1.12654e-15	4.03581e-13
DYRK1A	-3.00306	4.71514	204.817	1.21761e-15	4.2442e-13
FOXJ3	-2.42195	4.85291	203.438	1.33983e-15	4.54732e-13
WAPL	-1.8294	6.18625	201.823	1.49989e-15	4.96001e-13
BCOR	-3.13681	3.87704	201.23	1.56361e-15	5.04147e-13
NR4A3	-2.31731	4.74734	200.085	1.69487e-15	5.27742e-13
LARP4B	-2.13697	5.66969	199.888	1.71863e-15	5.27742e-13
NRF1	-2.96552	3.40382	199.327	1.78829e-15	5.36363e-13
ZMYND8	-2.54009	5.4811	196.418	2.20043e-15	6.44975e-13
ZNF827	-2.204	4.71378	193.87	2.64451e-15	7.57916e-13
JARID2	-2.5094	7.7374	193.189	2.77858e-15	7.7903e-13
TAOK1	-1.84104	5.11744	192.412	2.94048e-15	8.0688e-13
ZCCHC8	-1.81994	4.78799	191.429	3.15987e-15	8.49017e-13
CYTH3	-1.65861	6.86748	188.604	3.89272e-15	1.01529e-12
STIM2	-2.43055	5.12021	188.455	3.93616e-15	1.01529e-12
IPMK	-1.98031	5.4311	187.638	4.18301e-15	1.05774e-12
KIAA0226L	-2.38968	4.54779	187.379	4.26475e-15	1.05774e-12
JUN	1.73824	7.07851	186.408	4.58616e-15	1.116e-12
ST3GAL1	-2.68552	4.65464	185.968	4.7404e-15	1.12012e-12
PAG1	-1.56265	6.28159	185.866	4.77681e-15	1.12012e-12
TRIM33	-1.99848	6.02412	185.476	4.91946e-15	1.13297e-12
RGS2	2.99399	5.70065	184.406	5.33367e-15	1.20681e-12
B4GALT5	-2.36999	7.43127	183.712	5.62196e-15	1.25011e-12
PDXDC1	-1.23723	7.97405	182.986	5.94119e-15	1.2987e-12
CCDC6	-1.48843	5.58753	179.205	7.94661e-15	1.70812e-12
FBXO32	-2.01574	5.56001	178.243	8.5643e-15	1.81072e-12
KDM5B	-1.54053	5.43663	176.404	9.89059e-15	2.0574e-12
FAM210A	-2.04706	4.92662	174.416	1.15738e-14	2.36933e-12
CYR61	2.29824	7.95569	173.118	1.28343e-14	2.54867e-12
SPRED1	-2.24651	4.41294	173.107	1.28451e-14	2.54867e-12
EPC2	-2.18532	4.07684	171.556	1.45477e-14	2.84275e-12
ARHGAP11A	-1.89222	5.2456	168.708	1.83277e-14	3.52795e-12
MTF2	-1.80304	5.55499	168.082	1.92912e-14	3.6588e-12
ARRDC3	3.71656	3.73856	167.803	1.97375e-14	3.6892e-12
RAP2B	-1.59526	7.39259	167.115	2.08847e-14	3.84786e-12
ARID4B	-2.16909	5.26114	166.569	2.18465e-14	3.96836e-12
LHFPL2	-2.29917	5.03544	166.062	2.27817e-14	4.08076e-12
NHSL1	-1.70804	5.21042	165.252	2.43648e-14	4.30455e-12
IVNS1ABP	-1.59761	7.83004	164.389	2.61819e-14	4.56308e-12
WDR33	-1.79418	5.08402	163.95	2.71594e-14	4.67033e-12
CHKA	-1.56851	8.70402	163.148	2.90479e-14	4.92936e-12
ZFAND6	-1.66784	5.70402	162.506	3.0662e-14	5.13569e-12
NEDD9	-1.39082	6.52597	161.978	3.20589e-14	5.30081e-12
FBXW11	-2.30234	4.83298	160.793	3.54473e-14	5.78689e-12
ZNF644	-1.53951	5.41182	160.556	3.6171e-14	5.83122e-12
SIPA1L2	-2.64961	4.5974	160.339	3.68455e-14	5.86662e-12
TLK2	-2.41666	4.81498	160.003	3.79151e-14	5.96331e-12
KIT	-2.35371	7.0526	159.856	3.83944e-14	5.96593e-12
LRCH1	-2.43751	3.78409	159.368	4.00328e-14	6.14646e-12
MSL2	-1.90609	5.32326	159.162	4.0747e-14	6.18253e-12
CTCF	-1.74792	5.48584	158.305	4.38625e-14	6.57784e-12
TTK	-1.92837	4.09857	157.282	4.79116e-14	7.10248e-12
RPRD2	-1.97699	4.58354	155.659	5.51792e-14	8.08688e-12
RBPJ	-1.42845	6.04731	155.359	5.66486e-14	8.20895e-12
PDZD8	-2.02254	4.76456	155.05	5.82033e-14	8.34053e-12
ARHGAP29	-1.79107	5.31799	154.784	5.9574e-14	8.44313e-12
RHBDD2	2.22423	5.03057	153.954	6.40904e-14	8.9845e-12
CDKN2B	3.91441	5.78786	152.658	7.18775e-14	9.96779e-12
C18orf25	-2.10778	4.46903	150.755	8.5184e-14	1.16053e-11
NXF1	2.0097	5.52093	150.716	8.54853e-14	1.16053e-11
NIPBL	-1.35396	5.60583	149.921	9.18187e-14	1.22088e-11
ADIPOR2	-1.30601	6.73446	149.905	9.19501e-14	1.22088e-11
CNOT2	-1.7069	5.22747	149.807	9.27705e-14	1.22088e-11
PPM1A	-1.73804	4.86571	147.813	1.11156e-13	1.44806e-11
OTUD7B	-2.00718	4.51951	146.263	1.28119e-13	1.65236e-11
CSRNP1	2.38858	4.20944	146.046	1.30699e-13	1.6615e-11
GOLPH3	-1.91642	6.61613	145.988	1.31405e-13	1.6615e-11
GAREM	-3.66329	2.87794	145.534	1.37023e-13	1.71572e-11
CBX4	1.47986	5.93458	143.409	1.66939e-13	2.07021e-11
PDZRN3	-3.29133	4.39331	142.31	1.85061e-13	2.27307e-11
RCOR1	-2.1797	4.59266	141.979	1.90934e-13	2.32309e-11
ARHGAP12	-2.70123	5.19255	141.849	1.93286e-13	2.32973e-11
SHOC2	-1.73622	5.17935	139.8	2.34769e-13	2.80353e-11
RAB14	-1.11118	7.0458	138.477	2.66521e-13	3.1535e-11
UVRAG	-2.48442	5.3013	138.103	2.7628e-13	3.23926e-11
MTUS1	-1.5708	6.07686	137.902	2.81698e-13	3.27302e-11
IER5	1.63929	8.15206	137.626	2.89323e-13	3.33161e-11
AURKA	-1.58824	7.6509	135.98	3.39494e-13	3.87473e-11
PPP1R12A	-2.04574	5.21338	135.718	3.48302e-13	3.9404e-11
BNC2	-2.79842	4.55295	134.844	3.79453e-13	4.25548e-11
IQCE	-1.53185	6.73922	134.665	3.86196e-13	4.29377e-11
ADM	1.62252	5.8145	134.445	3.94677e-13	4.35055e-11
PTBP3	-1.69015	5.61859	133.779	4.21514e-13	4.607e-11
RBM26	-1.20446	5.89317	133.635	4.2757e-13	4.63392e-11
TLE1	-1.83598	5.80141	133.474	4.34428e-13	4.66902e-11
CREB1	-1.90215	4.66826	133.203	4.46253e-13	4.75647e-11
WDR43	-1.43822	7.16531	132.882	4.60717e-13	4.87039e-11
SUZ12	-1.39697	5.70735	131.549	5.26361e-13	5.51909e-11
ZNF148	-1.99779	4.56026	131.075	5.52046e-13	5.74172e-11
NFATC3	-1.67654	6.53341	130.704	5.73081e-13	5.91282e-11
CHD7	-1.72615	5.24397	130.568	5.80984e-13	5.94678e-11
DAB2	-1.25095	7.2155	130.108	6.086e-13	6.1804e-11
MAPK14	-1.70838	5.03874	129.817	6.26844e-13	6.31594e-11
ABHD17C	-1.67019	6.54102	129.375	6.55589e-13	6.55436e-11
FBXO11	-1.95975	4.71538	129.213	6.6648e-13	6.61199e-11
SOS1	-1.98715	4.73627	128.451	7.20363e-13	7.092e-11
BTBD7	-1.52662	4.83034	128.351	7.2774e-13	7.11035e-11
HEY1	-1.49417	6.47895	127.832	7.67507e-13	7.44251e-11
HMG20A	-2.31965	4.75198	127.512	7.93167e-13	7.63393e-11
TNFSF9	1.98689	4.43506	127.377	8.04302e-13	7.68377e-11
UBE3A	-1.36898	6.45204	126.781	8.55268e-13	8.11059e-11
PAPD5	-1.59146	5.2315	126.618	8.69817e-13	8.18834e-11
CHSY1	-1.86036	5.95903	125.941	9.33013e-13	8.71961e-11
SEMA6A	-1.82268	5.23743	125.389	9.88244e-13	9.16934e-11
YEATS2	-1.48774	5.73357	125.14	1.01424e-12	9.34029e-11
FGD4	-2.09995	4.90152	125.075	1.02115e-12	9.34029e-11
PPARGC1A	-3.17675	4.97755	124.883	1.04182e-12	9.46223e-11
FNIP2	-2.04425	5.79037	124.788	1.05224e-12	9.49003e-11
ST3GAL6	-1.4013	6.95681	124.652	1.06733e-12	9.55923e-11
TRAM2	-1.63427	5.90634	124.566	1.07702e-12	9.57952e-11
KNSTRN	-1.41118	5.81163	123.868	1.15889e-12	1.02371e-10
MEF2D	-1.06253	6.11151	123.792	1.16824e-12	1.02495e-10
ZC3H10	-2.26672	3.36823	123.274	1.23381e-12	1.07516e-10
CDH3	-1.99605	5.92428	123.155	1.24953e-12	1.07573e-10
PPP3R1	-1.82266	6.2333	123.142	1.25114e-12	1.07573e-10
ADSS	-1.4137	5.72704	122.424	1.35022e-12	1.15323e-10
UGCG	-1.71584	7.47071	121.699	1.45849e-12	1.23267e-10
KIN	-1.69275	4.41604	121.675	1.46234e-12	1.23267e-10
PIM2	1.99534	8.33673	121.528	1.48538e-12	1.24396e-10
IMPDH2	0.826718	7.2975	121.182	1.54148e-12	1.28261e-10
FNIP1	-2.28025	3.60333	120.879	1.59238e-12	1.31647e-10
CITED2	2.86698	4.20483	120.477	1.66263e-12	1.35621e-10
SPPL3	-1.48851	5.30502	120.435	1.67018e-12	1.35621e-10
USP37	-2.31991	4.40762	120.425	1.67199e-12	1.35621e-10
JUNB	1.90495	6.25471	120.294	1.6957e-12	1.36684e-10
ZC3H4	-1.70102	5.61581	120.195	1.7139e-12	1.37293e-10
CNOT6L	-2.56488	3.33657	119.952	1.7596e-12	1.40084e-10
CYSTM1	-1.38334	7.91038	119.124	1.92457e-12	1.52277e-10
LIN54	-2.81426	3.97538	119.043	1.94157e-12	1.52686e-10
APCDD1	-1.57425	6.53333	118.864	1.97968e-12	1.54739e-10
RCL1	-1.68801	5.82839	118.39	2.08471e-12	1.61967e-10
PHC2	-1.11889	6.85269	118.242	2.11865e-12	1.63618e-10
GIGYF2	-1.32363	5.68683	118.161	2.13741e-12	1.64084e-10
RNF19A	-2.29283	4.02286	117.928	2.19264e-12	1.67328e-10
PELI2	-2.13669	3.82329	117.772	2.23051e-12	1.69217e-10
SOX6	-2.2104	4.78056	117.336	2.33968e-12	1.76461e-10
CSAG4	4.52526	1.80538	117.012	2.42473e-12	1.81813e-10
C7orf60	-2.58465	3.57677	116.672	2.5172e-12	1.87655e-10
SPTLC2	-1.3913	5.28972	116.173	2.66e-12	1.95577e-10
CABLES1	-2.00385	6.73425	116.162	2.66339e-12	1.95577e-10
ADNP	-1.39364	5.81955	116.143	2.66896e-12	1.95577e-10
ESCO1	-2.07978	3.26756	116.063	2.6928e-12	1.96209e-10
VAMP1	2.83394	2.04909	115.525	2.85848e-12	2.07111e-10
DCUN1D4	-1.72152	4.30678	115.472	2.87539e-12	2.07173e-10
SETX	-1.7322	5.03328	115.116	2.99195e-12	2.14373e-10
ANKRD27	-1.8893	5.07256	114.537	3.19171e-12	2.27289e-10
IER5L	2.12268	4.80055	114.493	3.20746e-12	2.27289e-10
RAB18	-1.13645	5.66887	114.298	3.27834e-12	2.29936e-10
PRR14L	-1.27635	5.52487	114.293	3.28047e-12	2.29936e-10
SH3RF1	-2.33359	2.59567	113.879	3.43672e-12	2.39586e-10
RANBP10	-1.30583	5.3607	113.773	3.47767e-12	2.41137e-10
GPBP1L1	-1.12487	6.21297	113.692	3.50955e-12	2.42046e-10
RAPGEF2	-2.83404	3.18334	113.613	3.54103e-12	2.42918e-10
KLHL24	-1.51416	5.38391	113.48	3.59448e-12	2.44312e-10
ZFP91	-1.39388	6.09716	113.423	3.61779e-12	2.44312e-10
LEF1	-1.95008	4.82007	113.422	3.61817e-12	2.44312e-10
PLEKHG1	-3.34758	2.75548	113.111	3.74772e-12	2.51741e-10
TCF7L2	-2.69753	3.69194	113.016	3.78826e-12	2.53146e-10
TAOK3	-1.34286	6.08731	112.696	3.9281e-12	2.61138e-10
SIRPA	-1.28679	6.21846	112.469	4.03071e-12	2.66585e-10
ASXL2	-1.556	4.47177	112.105	4.20083e-12	2.76419e-10
COL4A3BP	-2.09469	4.34377	111.987	4.25791e-12	2.78753e-10
SMARCAD1	-1.94883	4.3301	111.837	4.33124e-12	2.82121e-10
ETV5	-1.37074	7.71517	111.7	4.39952e-12	2.85129e-10
FAM126B	-2.55006	3.82794	110.697	4.93593e-12	3.18294e-10
RRP7A	1.532	6.68287	109.025	5.98933e-12	3.843e-10
DUSP16	-2.41235	6.2868	108.924	6.06012e-12	3.86918e-10
GPR161	-1.12498	6.50471	108.612	6.28494e-12	3.99058e-10
DYNLL1	1.03923	9.00207	108.552	6.32938e-12	3.99058e-10
TRAF3	-1.37773	4.9491	108.533	6.34309e-12	3.99058e-10
TEX10	-1.4228	6.17104	108.276	6.53638e-12	4.09222e-10
MKL1	-2.35039	3.64944	107.968	6.77692e-12	4.22232e-10
NFKB1	-1.55074	4.49783	107.835	6.88326e-12	4.2597e-10
UBE2R2	-1.78432	7.23727	107.811	6.90298e-12	4.2597e-10
EIF2AK3	-1.92937	4.49038	107.664	7.02316e-12	4.31322e-10
PLK2	2.34049	4.62402	107.494	7.16512e-12	4.37955e-10
TMCC3	-2.51254	2.73175	107.45	7.20224e-12	4.38148e-10
STAM	-1.88489	3.96949	106.903	7.68251e-12	4.6517e-10
TUFT1	1.96917	5.03712	106.833	7.74603e-12	4.65835e-10
EPHB3	2.02584	4.68586	106.812	7.76572e-12	4.65835e-10
AMOTL1	-1.61467	5.44824	106.608	7.9552e-12	4.74465e-10
STK24	-1.18193	6.70901	106.578	7.98317e-12	4.74465e-10
HJURP	-1.38261	5.95769	106.479	8.07744e-12	4.77866e-10
NCALD	-1.31405	4.93343	106.392	8.16182e-12	4.80653e-10
PDE3A	-2.03062	4.58024	105.426	9.15681e-12	5.36797e-10
GCNT2	-2.05769	2.81001	105.34	9.25071e-12	5.39848e-10
NR3C1	-2.33651	4.4401	105.152	9.46108e-12	5.49638e-10
ZNRF3	-2.83846	4.6711	105.063	9.56256e-12	5.53042e-10
PMM2	-1.44682	5.52367	104.965	9.67544e-12	5.57072e-10
PAX3	-1.32483	5.12757	104.828	9.83596e-12	5.63797e-10
ARID4A	-1.84222	4.47588	104.788	9.8838e-12	5.64033e-10
CCDC93	-1.48679	4.93998	104.703	9.98417e-12	5.6725e-10
PRRG1	-2.0241	3.89011	104.491	1.02421e-11	5.76984e-10
KIAA0355	-1.57856	5.48856	104.489	1.0245e-11	5.76984e-10
GS1-124K5.11	-1.93145	3.21974	104.443	1.03018e-11	5.77662e-10
NCOA6	-1.92518	5.57073	104.404	1.03498e-11	5.77841e-10
REV3L	-1.46724	4.10597	103.866	1.10441e-11	6.13945e-10
MERTK	-2.31597	3.36673	103.726	1.12333e-11	6.21787e-10
FAM135A	-2.0326	3.50295	103.68	1.12961e-11	6.22589e-10
TCF20	-2.08207	4.58614	103.586	1.1425e-11	6.27015e-10
ANKRD17	-1.51327	6.35163	103.244	1.19085e-11	6.50777e-10
PDE4B	-1.92302	4.66393	103.088	1.21359e-11	6.60408e-10
MC1R	-1.4749	5.42991	103.049	1.2194e-11	6.60783e-10
FAM174B	-1.8897	5.14808	102.958	1.23292e-11	6.6376e-10
IL6R	-1.50773	7.03591	102.943	1.23519e-11	6.6376e-10
RFC1	-1.18392	6.26357	102.614	1.28573e-11	6.88052e-10
VEZF1	-1.36566	5.30179	102.491	1.30525e-11	6.95613e-10
PTPN9	-1.2451	4.98973	102.309	1.33453e-11	7.08288e-10
LFNG	2.21427	3.15815	101.744	1.43014e-11	7.55921e-10
BRD2	1.39929	8.05762	101.709	1.43639e-11	7.5613e-10
TRIM32	-1.11097	5.66443	101.442	1.48424e-11	7.78138e-10
SASS6	-2.17782	5.27029	100.998	1.56785e-11	8.14818e-10
MOB3B	-1.68989	4.83829	100.979	1.57155e-11	8.14818e-10
C16orf52	-1.89297	4.36783	100.97	1.57315e-11	8.14818e-10
CTBP2	-1.55247	5.63364	100.703	1.62603e-11	8.38837e-10
CDK12	-1.52326	5.11157	100.614	1.64413e-11	8.44797e-10
C12orf57	1.12052	6.06648	100.449	1.67799e-11	8.5877e-10
WASL	-1.4361	5.04629	100.321	1.70479e-11	8.66686e-10
KDM4A	-1.73514	5.70168	100.312	1.7069e-11	8.66686e-10
PTPN1	-1.48362	8.40551	100.156	1.74019e-11	8.80126e-10
AMBRA1	-2.16806	3.83576	99.895	1.79761e-11	9.05615e-10
KDM5A	-1.22018	6.14304	99.815	1.81561e-11	9.11125e-10
RGL1	-3.00717	3.01761	99.6227	1.85967e-11	9.29618e-10
RBM39	-1.10178	7.25238	99.4985	1.88873e-11	9.3689e-10
CELF1	-0.89211	7.76401	99.4985	1.88874e-11	9.3689e-10
FAM222B	-1.70589	4.92416	99.4367	1.90337e-11	9.40529e-10
BANP	-1.88899	4.35352	99.0024	2.0097e-11	9.89279e-10
TLK1	-1.69791	4.28049	98.7881	2.06449e-11	1.01238e-09
DAAM1	-1.77651	4.84839	98.4288	2.1599e-11	1.05516e-09
USP6NL	-1.64774	4.2024	97.9848	2.28434e-11	1.11174e-09
ZNF438	-3.47234	2.27538	97.649	2.3835e-11	1.15564e-09
NDE1	-1.562	5.21395	97.4171	2.45461e-11	1.18566e-09
STIL	-1.34987	5.95425	97.3724	2.46859e-11	1.18596e-09
GPATCH8	-1.37461	4.99109	97.32	2.48507e-11	1.18596e-09
UBL4A	-1.17413	7.10501	97.3023	2.49066e-11	1.18596e-09
LONRF1	-1.43381	6.6754	97.2981	2.492e-11	1.18596e-09
TMEM222	1.97206	3.76287	97.2169	2.51784e-11	1.19385e-09
HBEGF	1.93092	5.01758	96.09	2.9075e-11	1.37355e-09
TMSB10	0.894179	8.51528	95.9575	2.95734e-11	1.392e-09
RORA	-1.74784	4.16607	95.6098	3.09251e-11	1.45033e-09
NAMPT	-1.18125	5.48779	95.3448	3.19995e-11	1.49528e-09
PTPN12	-1.4593	5.67525	95.0149	3.3393e-11	1.55476e-09
R3HCC1L	-1.424	4.9251	94.6835	3.4857e-11	1.61709e-09
CSNK1G1	-2.37963	4.03352	94.6076	3.52023e-11	1.62725e-09
UCN	2.28356	3.24254	94.4414	3.59701e-11	1.65681e-09
CDC42EP3	-1.3164	7.48177	94.2989	3.66427e-11	1.68178e-09
ZRANB1	-1.45032	4.86988	94.2635	3.68118e-11	1.68355e-09
LINC00673	-3.51853	2.83718	93.9592	3.83002e-11	1.74544e-09
CCDC12	-1.52673	4.7128	93.8665	3.87663e-11	1.76045e-09
SATB2	-2.83545	2.27379	93.3929	4.12432e-11	1.86636e-09
ARID1A	-1.54517	5.40277	92.9269	4.38451e-11	1.97717e-09
OTULIN	-1.2576	4.64907	92.8718	4.41641e-11	1.98462e-09
COX10	-1.44665	4.40302	92.6989	4.5181e-11	2.02326e-09
LOC653160	3.97036	1.64766	92.3951	4.70284e-11	2.0987e-09
FAM219A	-1.66276	4.89206	92.3119	4.75487e-11	2.1146e-09
ZMYM2	-1.33202	4.76552	92.2674	4.7829e-11	2.11976e-09
SHQ1	-1.15395	4.76376	91.6251	5.20799e-11	2.30025e-09
FTL	0.934473	9.46495	91.5638	5.25059e-11	2.31115e-09
ZZZ3	-1.48363	4.28806	91.5366	5.26964e-11	2.31165e-09
SHROOM2	-2.09187	4.16555	91.135	5.5593e-11	2.43045e-09
UBE2H	-1.31761	6.37643	91.0317	5.6365e-11	2.45588e-09
KRAS	-1.15734	6.40895	90.4896	6.06066e-11	2.63179e-09
TADA2B	1.5393	4.88425	90.4139	6.12256e-11	2.64975e-09
ARFIP2	1.58422	4.46324	90.373	6.15626e-11	2.65101e-09
LDLRAD3	-1.97343	5.53912	90.3606	6.16657e-11	2.65101e-09
PITPNB	-1.39963	7.7589	89.9764	6.49356e-11	2.77646e-09
SOCS6	-1.92193	4.43558	89.9674	6.50145e-11	2.77646e-09
YAF2	-1.19957	4.34471	89.9383	6.52705e-11	2.7782e-09
CTTNBP2NL	-1.89528	5.23272	89.8172	6.6345e-11	2.81464e-09
STAU1	-1.15731	7.33101	89.302	7.11307e-11	3.00763e-09
IRAIN	2.80183	3.56464	89.2782	7.13604e-11	3.00763e-09
PAFAH1B2	-0.840954	7.73958	89.1972	7.21481e-11	3.03092e-09
SNHG11	1.44701	4.75124	88.9397	7.47146e-11	3.12855e-09
TMCC2	-1.4569	6.45366	88.877	7.53534e-11	3.14509e-09
SETD5	-1.49449	7.02928	88.8188	7.59525e-11	3.15987e-09
BAAT	-1.18138	7.10511	88.7225	7.69549e-11	3.19128e-09
RELL1	-1.60449	3.97384	88.6791	7.74108e-11	3.19989e-09
IER2	1.16049	8.86745	88.2955	8.15692e-11	3.36102e-09
CDK13	-2.00854	3.56425	88.2439	8.21459e-11	3.374e-09
CYTH1	-1.94041	3.78719	87.8328	8.69017e-11	3.55801e-09
PPP4R3A	-1.43178	5.90003	87.5211	9.07031e-11	3.6935e-09
FLRT2	-2.36495	2.92734	87.5146	9.07839e-11	3.6935e-09
FAM84B	-1.97257	4.02662	87.4837	9.11711e-11	3.69759e-09
ST8SIA1	-2.82054	3.67217	87.4587	9.14851e-11	3.69869e-09
DGKG	-2.79103	2.30807	87.398	9.22526e-11	3.71807e-09
IWS1	-1.4016	5.91209	87.278	9.37901e-11	3.76826e-09
FIP1L1	-1.55543	6.4308	87.0583	9.66751e-11	3.87211e-09
WBP1L	-1.7901	6.19593	86.9857	9.76497e-11	3.89904e-09
SOCS7	-0.996401	6.39851	86.9481	9.81573e-11	3.9072e-09
KIAA0020	-1.00895	7.05141	86.4603	1.05017e-10	4.16741e-09
KLHL9	-1.44698	5.99883	86.3077	1.07265e-10	4.24356e-09
FYN	-1.24532	5.06704	86.1881	1.09063e-10	4.29925e-09
RTN4RL1	-3.53957	1.61163	86.1699	1.0934e-10	4.29925e-09
ZCCHC14	-1.64306	4.44604	86.1394	1.09806e-10	4.30445e-09
EPHA7	-2.23515	2.67535	86.0346	1.11418e-10	4.35443e-09
FBXW7	-1.56075	5.01387	86.0103	1.11796e-10	4.35601e-09
RYK	-1.68713	5.32285	85.9764	1.12326e-10	4.36345e-09
GAB2	-1.70899	6.22911	85.6676	1.17271e-10	4.54189e-09
KDM6A	-3.13365	2.22839	85.2717	1.23952e-10	4.78624e-09
ARHGEF10L	-2.46189	3.63775	85.1785	1.25581e-10	4.82291e-09
TUBGCP3	-1.11534	6.335	85.1746	1.25649e-10	4.82291e-09
LINC01578	-1.00333	5.556	85.0235	1.28344e-10	4.91174e-09
DCLRE1B	1.38636	5.47613	84.8434	1.31634e-10	5.02275e-09
CAMSAP2	-1.48622	4.52571	84.5704	1.36796e-10	5.19615e-09
SWAP70	-1.18875	5.30803	84.5606	1.36985e-10	5.19615e-09
ZNF580	1.27034	4.85045	84.5376	1.3743e-10	5.19774e-09
PPARD	-1.36189	4.63258	84.5065	1.38034e-10	5.20532e-09
KMT2E	-1.25799	5.483	84.4711	1.38725e-10	5.21613e-09
HK2	-1.44285	5.45154	84.3152	1.41813e-10	5.31676e-09
ICE1	-1.32787	5.52603	84.2255	1.43623e-10	5.369e-09
STRN3	-1.81452	4.69354	83.7029	1.54667e-10	5.75189e-09
GSK3B	-1.31362	4.70143	83.6989	1.54757e-10	5.75189e-09
SAT1	1.20524	9.01582	83.6258	1.56372e-10	5.79171e-09
CREBBP	-1.60593	4.75418	83.5959	1.57039e-10	5.79171e-09
TRAF3IP1	-1.21833	5.18565	83.5898	1.57176e-10	5.79171e-09
TNRC6B	-1.49843	4.93406	83.4225	1.60964e-10	5.9144e-09
DCAF5	-1.52939	6.11241	83.3769	1.62012e-10	5.93599e-09
SYNRG	-1.1089	5.37367	83.3175	1.63389e-10	5.96948e-09
PEA15	1.23379	6.95949	83.2715	1.64465e-10	5.99182e-09
JAG1	-1.33041	4.86898	83.063	1.69434e-10	6.15545e-09
BCL2	-2.10344	3.60256	83.0395	1.70004e-10	6.15883e-09
ZMIZ1	-2.75272	3.18573	82.9677	1.71757e-10	6.20489e-09
PIK3R1	-1.89792	4.11903	82.9243	1.72826e-10	6.2261e-09
AKAP13	-2.07224	4.0774	82.6314	1.80233e-10	6.47483e-09
KIAA0232	-1.59543	4.00999	82.476	1.84298e-10	6.59916e-09
LUZP1	-1.54685	4.93259	82.4602	1.84717e-10	6.59916e-09
AHCTF1	-1.64499	4.26143	82.0123	1.97017e-10	7.01913e-09
RLF	-1.81466	5.64874	81.9785	1.97978e-10	7.03396e-09
KLHL21	1.35793	6.89637	81.4863	2.12582e-10	7.53205e-09
ICK	-1.71021	4.17985	81.3674	2.16278e-10	7.642e-09
CEP85L	-2.60367	2.63342	81.1438	2.23414e-10	7.83821e-09
SPRED2	-2.98229	3.51011	81.137	2.23635e-10	7.83821e-09
KLHL12	-0.97591	6.12348	81.1364	2.23654e-10	7.83821e-09
TMEM204	-1.10702	5.71549	81.1122	2.24443e-10	7.84454e-09
RIPK1	-1.19423	5.1265	81.0264	2.2726e-10	7.91353e-09
CYB561A3	1.35962	5.57236	81.0148	2.27644e-10	7.91353e-09
STX6	-1.15564	5.51844	80.9526	2.29714e-10	7.96402e-09
PAFAH1B1	-1.00271	6.88056	80.8469	2.33278e-10	8.06593e-09
IRF1	2.12514	3.44706	80.6479	2.40147e-10	8.28122e-09
LINC01089	2.81759	1.99092	80.5558	2.43399e-10	8.37099e-09
CEP170	-1.50266	4.48622	80.5048	2.45219e-10	8.41042e-09
ARHGAP35	-2.07321	4.56244	80.4872	2.4585e-10	8.41042e-09
STARD13	-3.35231	3.4896	80.43	2.47918e-10	8.45872e-09
UBE2G1	-1.63574	4.4877	80.3819	2.49669e-10	8.49599e-09
CWC22	-1.24761	4.76234	80.1055	2.59986e-10	8.82379e-09
ANKRD11	-1.29819	6.71205	79.9638	2.65451e-10	8.98561e-09
SERTAD4-AS1	1.79334	4.16287	79.814	2.7136e-10	9.16161e-09
SLC38A2	-0.906795	6.0482	79.7951	2.72113e-10	9.16303e-09
JADE1	-1.35284	5.1029	79.739	2.74368e-10	9.21491e-09
LGR4	-2.43314	3.30125	79.4599	2.85888e-10	9.57689e-09
ZNF697	-1.17411	7.38805	79.3019	2.92636e-10	9.77752e-09
RIOK1	-0.878338	5.69144	79.0654	3.03054e-10	1.00995e-08
LCORL	-1.51325	3.56624	78.9372	3.08865e-10	1.02497e-08
MND1	-1.45234	4.72772	78.9309	3.09153e-10	1.02497e-08
SRGAP1	-1.66812	4.35911	78.7755	3.16367e-10	1.0462e-08
RND3	1.62181	4.0018	78.64	3.22798e-10	1.06474e-08
PDE4DIP	-1.3669	5.10422	78.5603	3.26647e-10	1.07468e-08
ATOH8	-2.0943	4.52351	78.5235	3.28442e-10	1.07746e-08
XPO6	-1.39315	5.89701	78.5088	3.29161e-10	1.07746e-08
SFSWAP	-1.34967	5.29248	78.2565	3.41771e-10	1.1159e-08
FAXC	-1.39706	4.72213	78.2129	3.43998e-10	1.11826e-08
CDK17	-3.38498	5.21445	78.2085	3.44227e-10	1.11826e-08
SOX10	-1.24162	6.31175	78.1681	3.46307e-10	1.12219e-08
PLSCR1	-1.528	5.84355	78.1324	3.48158e-10	1.12536e-08
UBE2O	-1.27945	5.7871	78.0373	3.53144e-10	1.13862e-08
C14orf79	2.30807	3.13344	77.9613	3.57176e-10	1.14875e-08
BARD1	-1.5604	3.91903	77.9361	3.58529e-10	1.15024e-08
ZNF451	-1.02036	5.85257	77.7417	3.69118e-10	1.18127e-08
LRRC8D	-1.75519	4.98165	77.7145	3.70624e-10	1.18315e-08
ATL2	-1.81121	6.02762	77.5239	3.81378e-10	1.20869e-08
PRUNE	-1.06687	5.96786	77.5131	3.81995e-10	1.20869e-08
ATF1	-1.21188	4.36862	77.5005	3.82721e-10	1.20869e-08
APC	-1.48048	4.05875	77.4912	3.83257e-10	1.20869e-08
SEC14L1	-1.33039	4.69761	77.4903	3.83308e-10	1.20869e-08
EIF4E	-1.05272	5.41559	77.4586	3.85137e-10	1.21149e-08
JMJD6	-1.32722	4.76351	77.399	3.88604e-10	1.21942e-08
SPECC1L	-1.26579	5.36549	77.3621	3.90767e-10	1.22323e-08
ZNF362	-1.19197	5.42626	77.2827	3.95463e-10	1.23494e-08
E2F4	-1.26386	5.62271	77.2256	3.98874e-10	1.24258e-08
CCDC127	1.2713	5.52141	77.1807	4.0158e-10	1.24799e-08
SH3PXD2A	-1.26938	4.80165	76.9363	4.16665e-10	1.29063e-08
SLC11A2	-0.909274	6.00313	76.9167	4.17898e-10	1.29063e-08
PLEKHA2	-1.59842	5.02899	76.9103	4.183e-10	1.29063e-08
H2AFX	1.17788	5.70119	76.8318	4.23291e-10	1.30291e-08
RXRA	-1.62015	4.54277	76.6931	4.32268e-10	1.32737e-08
AGFG1	-1.3005	5.09559	76.5627	4.40888e-10	1.35062e-08
PDS5B	-1.55605	4.38044	76.4615	4.47705e-10	1.36826e-08
DHX32	-1.76374	4.50497	76.4381	4.49293e-10	1.36987e-08
KDM3A	-0.972009	5.88124	76.3743	4.53666e-10	1.37994e-08
SUPT20H	-1.49417	4.06736	76.2274	4.63903e-10	1.40775e-08
RNF216	-1.18109	5.39658	76.043	4.77099e-10	1.4444e-08
TSC22D2	-1.33948	4.691	75.9467	4.84153e-10	1.46232e-08
TNKS2	-1.58842	4.20828	75.9278	4.85546e-10	1.4631e-08
SRSF6	0.931286	6.82744	75.7089	5.0204e-10	1.50928e-08
RAB3GAP1	-1.35571	5.04293	75.4974	5.18535e-10	1.55524e-08
RNF144A	-1.28753	5.07207	75.2884	5.3541e-10	1.60142e-08
ARHGAP5	-1.37886	4.48673	75.2761	5.36415e-10	1.60142e-08
CDYL	-0.924309	5.72429	74.9912	5.6041e-10	1.66876e-08
APLN	3.35907	1.91415	74.9779	5.61557e-10	1.66876e-08
BRPF1	1.25334	5.37625	74.9436	5.64529e-10	1.67373e-08
SEMA4C	-1.12986	7.27332	74.8336	5.74164e-10	1.69839e-08
GPATCH2	-1.48933	3.61692	74.7698	5.79835e-10	1.71124e-08
BHLHE41	-0.929958	6.4895	74.6652	5.89261e-10	1.73509e-08
ELF1	-3.41531	3.85205	74.5292	6.01763e-10	1.76787e-08
SLC37A3	-1.10316	5.85576	74.3873	6.15101e-10	1.80295e-08
TMEM129	0.9341	7.1089	74.3443	6.19215e-10	1.81089e-08
C11orf68	1.50505	4.52875	73.9963	6.53524e-10	1.9069e-08
C9orf91	-1.29445	4.79011	73.9293	6.6036e-10	1.91993e-08
ARFIP1	-1.21532	4.22434	73.9234	6.60966e-10	1.91993e-08
FRMD6	-1.72818	4.00851	73.8787	6.65565e-10	1.92894e-08
MCPH1	-1.85072	3.36649	73.8287	6.7076e-10	1.93964e-08
MTCH1	0.956212	7.84802	73.6199	6.92912e-10	1.99921e-08
MAFB	1.99409	3.58631	73.5604	6.99369e-10	2.00961e-08
GATA2	2.41202	4.79168	73.558	6.9963e-10	2.00961e-08
PVRL3	-1.18011	4.77641	73.4591	7.10507e-10	2.03631e-08
SLK	-0.899366	6.59544	73.4376	7.1289e-10	2.03694e-08
GRK5	-2.63484	3.11665	73.4287	7.13883e-10	2.03694e-08
GGNBP2	-1.10216	7.71847	73.2596	7.32989e-10	2.08683e-08
NCK2	-2.32212	4.29774	73.2163	7.37973e-10	2.09639e-08
CPEB2	-2.79226	3.55323	73.1234	7.4878e-10	2.12242e-08
RRAS2	-1.23773	4.17624	73.0894	7.52774e-10	2.12541e-08
ZNF770	-1.0258	5.88033	73.0864	7.53132e-10	2.12541e-08
USP10	-1.11641	5.56549	72.984	7.65313e-10	2.15507e-08
PPM1B	-1.36283	5.47121	72.9255	7.72363e-10	2.17019e-08
KATNBL1	-1.67557	3.52673	72.7866	7.89376e-10	2.21317e-08
TBL1XR1	-1.44515	5.35522	72.7405	7.95114e-10	2.22275e-08
PHLDA2	1.41295	6.81364	72.7315	7.96239e-10	2.22275e-08
PEX14	-1.59414	3.76032	72.5934	8.13725e-10	2.26665e-08
ADNP2	-1.26072	5.05557	72.5188	8.23334e-10	2.28615e-08
PLEKHM3	-2.83574	2.30114	72.5116	8.24271e-10	2.28615e-08
CUL1	-1.1764	5.47199	72.4464	8.32777e-10	2.30479e-08
WASF2	-0.777876	7.17487	72.2205	8.62984e-10	2.38328e-08
NXT1	0.992926	6.48075	72.1098	8.78207e-10	2.42014e-08
LRP6	-1.94836	3.98158	72.0362	8.88487e-10	2.44324e-08
BAZ2B	-1.6994	4.85314	71.9177	9.05315e-10	2.48217e-08
PPP6R3	-1.49243	6.98934	71.9095	9.0649e-10	2.48217e-08
SLC6A8	0.986827	7.00147	71.8565	9.14136e-10	2.4978e-08
GPX1	0.812562	6.87417	71.7474	9.30075e-10	2.53598e-08
AMOTL2	2.19741	3.81303	71.7249	9.33404e-10	2.53759e-08
DIAPH1	-1.43704	5.6332	71.7168	9.346e-10	2.53759e-08
TNRC6A	-1.13287	6.4114	71.6951	9.37836e-10	2.54102e-08
MED18	1.5664	4.66796	71.6444	9.454e-10	2.5528e-08
NCOA7	-1.36174	4.6426	71.6395	9.4614e-10	2.5528e-08
ZYG11B	-1.03698	4.97912	71.5961	9.52685e-10	2.55755e-08
ZNF292	-1.72368	4.21526	71.5924	9.53254e-10	2.55755e-08
KAT6B	-2.58908	2.87289	71.5884	9.53851e-10	2.55755e-08
ARNT2	-2.07054	4.44205	71.5731	9.56181e-10	2.55848e-08
KIF2C	-1.00375	6.85081	71.5327	9.62335e-10	2.56477e-08
LRP12	-1.93311	3.2745	71.5316	9.62508e-10	2.56477e-08
FBXL7	-3.31806	3.51615	71.485	9.69668e-10	2.57852e-08
SPSB1	-1.6881	3.46212	71.461	9.73374e-10	2.58305e-08
SNORD43	3.96442	1.05602	71.4058	9.81961e-10	2.59834e-08
CEP350	-1.38932	5.05931	71.392	9.8412e-10	2.59834e-08
ETV1	-1.2875	5.28673	71.3813	9.85799e-10	2.59834e-08
AFF4	-1.22626	5.65284	71.3724	9.87194e-10	2.59834e-08
JADE2	-1.71472	3.52702	71.2427	1.00779e-09	2.64715e-08
CTGF	1.9129	5.94069	71.1826	1.01751e-09	2.66656e-08
SIN3A	-1.847	3.72895	71.1715	1.01932e-09	2.66656e-08
OSR2	2.31598	4.08177	71.1416	1.02418e-09	2.67038e-08
MTMR3	-1.81792	5.21058	71.1371	1.02492e-09	2.67038e-08
KRIT1	-1.21481	5.28275	70.8939	1.06553e-09	2.77058e-08
AVL9	-0.881511	5.65181	70.6481	1.1083e-09	2.87601e-08
TEX2	-1.11695	5.03883	70.554	1.12516e-09	2.91391e-08
RTF1	-0.842427	7.69929	70.4179	1.15004e-09	2.97235e-08
ETV6	-2.80462	3.26671	70.3502	1.16262e-09	2.99886e-08
LYN	-1.16411	4.58737	70.3106	1.17005e-09	3.012e-08
GCC1	1.29767	6.38325	70.1347	1.20366e-09	3.09236e-08
ABTB2	-3.12607	2.18928	70.0411	1.22197e-09	3.13316e-08
RFX7	-2.50504	3.17997	69.9822	1.23364e-09	3.15384e-08
ANKRD12	-1.59212	4.83939	69.9757	1.23493e-09	3.15384e-08
TSPAN14	-1.279	6.79592	69.6738	1.2967e-09	3.30505e-08
SMAD5	-0.962756	5.41974	69.6315	1.30561e-09	3.31652e-08
SSH1	-0.927545	5.38744	69.628	1.30634e-09	3.31652e-08
PHIP	-1.13515	5.47842	69.6023	1.3118e-09	3.32384e-08
PIAS1	-2.20932	2.85757	69.5798	1.31658e-09	3.3294e-08
FAM53B	-1.59537	5.69333	69.5442	1.32421e-09	3.34214e-08
ESF1	-1.32309	6.73009	69.4815	1.33773e-09	3.36594e-08
SNIP1	1.37691	5.74418	69.4764	1.33886e-09	3.36594e-08
ANKS1A	-2.09137	3.45182	69.3967	1.35628e-09	3.4031e-08
PSMB6	0.7945	7.35742	69.3158	1.37421e-09	3.4414e-08
SNAI2	-1.6793	4.65876	69.259	1.38697e-09	3.46338e-08
ZNF304	1.21084	5.27849	69.2528	1.38836e-09	3.46338e-08
E2F3	-1.93689	6.06001	69.1102	1.42095e-09	3.53784e-08
NANOS1	1.01023	5.26985	69.0168	1.44274e-09	3.58516e-08
HMGXB4	-1.19401	5.7613	68.9664	1.45463e-09	3.60776e-08
C11orf96	1.51949	6.57781	68.9439	1.45999e-09	3.61192e-08
RNF169	-1.33995	4.41717	68.9358	1.46191e-09	3.61192e-08
AFTPH	-1.31906	4.58846	68.8752	1.47643e-09	3.64082e-08
N4BP2L2	-1.17233	4.86274	68.8621	1.47959e-09	3.64167e-08
DGCR2	-1.00216	6.58707	68.8385	1.48532e-09	3.6488e-08
GRPEL1	0.958795	6.43748	68.8225	1.4892e-09	3.65136e-08
TBC1D14	-1.46723	4.90182	68.7655	1.50312e-09	3.67851e-08
LRRC8B	-1.43041	4.68033	68.7378	1.50995e-09	3.68823e-08
TSHZ1	-1.97448	3.17669	68.7009	1.51907e-09	3.7035e-08
SECISBP2L	-1.23567	5.11173	68.6321	1.53627e-09	3.73834e-08
PSMD8	0.754781	8.45644	68.541	1.55935e-09	3.78737e-08
PPAPDC1B	1.07091	4.61671	68.4334	1.58707e-09	3.84746e-08
TDP1	-1.69299	4.17918	68.408	1.5937e-09	3.85629e-08
ZNF706	-0.926949	5.93687	68.3801	1.60101e-09	3.86672e-08
RBM27	-0.873729	5.75404	68.3493	1.60911e-09	3.879e-08
POU2F1	-1.60437	3.99398	68.1696	1.6573e-09	3.98772e-08
RBMS1	-1.53713	5.78653	68.1567	1.66083e-09	3.98878e-08
SRSF4	-0.973655	6.3651	67.9535	1.71729e-09	4.11671e-08
SERTAD4	1.32999	4.86765	67.5526	1.83478e-09	4.3902e-08
USP47	-1.29011	5.71822	67.3812	1.88759e-09	4.50819e-08
BAZ1A	-1.33308	5.52989	67.3181	1.90742e-09	4.54714e-08
SEMA6D	-1.66343	3.24428	67.2935	1.91523e-09	4.55732e-08
TRAK2	-1.13936	6.41738	67.1646	1.95662e-09	4.64725e-08
TNFRSF19	-1.85253	6.08965	67.1269	1.96894e-09	4.6679e-08
GPR180	-1.19377	4.52104	67.0328	1.99997e-09	4.73277e-08
FNBP1L	-1.75351	5.26143	66.9696	2.02108e-09	4.77397e-08
BRK1	0.734041	7.18252	66.8366	2.06636e-09	4.872e-08
ZNF516	-1.78488	3.16052	66.7155	2.10847e-09	4.96221e-08
VAPA	-0.809986	6.88601	66.6965	2.11517e-09	4.96891e-08
SLC35A1	-1.06844	4.98108	66.6556	2.12966e-09	4.99208e-08
RAPH1	-1.45927	3.81176	66.6469	2.13277e-09	4.99208e-08
NUFIP1	-1.21611	4.62289	66.5893	2.15337e-09	5.03115e-08
TEX19	-4.04263	2.29479	66.5067	2.1833e-09	5.09186e-08
TRIP4	-0.796161	5.36782	66.4735	2.19546e-09	5.11099e-08
FAM217B	0.92415	5.0975	66.4612	2.19998e-09	5.11227e-08
TAF1	-1.6369	6.16946	66.4033	2.22139e-09	5.15275e-08
WHSC1L1	-1.12572	4.81817	66.2544	2.27749e-09	5.26621e-08
UBL3	-1.20079	6.33144	66.2518	2.27847e-09	5.26621e-08
PCGF3	-0.830199	6.32292	66.2372	2.28404e-09	5.26964e-08
C15orf48	4.31647	1.74088	66.1045	2.33548e-09	5.3787e-08
PPP2R2A	-1.24346	6.54341	66.0846	2.34329e-09	5.38706e-08
AAMP	0.788003	9.25498	66.0154	2.37068e-09	5.44033e-08
KLF5	2.39469	3.00858	65.9607	2.39257e-09	5.4692e-08
RASL11B	2.76329	2.48958	65.9582	2.3936e-09	5.4692e-08
SETD2	-1.57901	3.94416	65.9522	2.39598e-09	5.4692e-08
TNFRSF12A	1.52371	5.45768	65.7704	2.47045e-09	5.62922e-08
ZFHX3	-2.23305	3.1621	65.6319	2.52878e-09	5.75196e-08
KCMF1	-0.881986	6.19857	65.607	2.53945e-09	5.76606e-08
LOC101929450	-2.76403	2.76334	65.5863	2.54834e-09	5.77608e-08
CBFA2T2	-2.37938	2.97942	65.532	2.5718e-09	5.81904e-08
PHF23	-0.988558	6.01344	65.4259	2.61833e-09	5.91394e-08
ABHD17B	-1.41118	3.76603	65.247	2.6988e-09	6.08504e-08
TBCC	1.4422	6.21044	65.1894	2.72523e-09	6.13391e-08
C5orf45	1.3679	3.62876	65.1674	2.73542e-09	6.14612e-08
UBE2B	-1.16278	7.01778	64.9965	2.8159e-09	6.31595e-08
E2F6	-1.37977	5.59458	64.9574	2.83466e-09	6.34697e-08
TAB2	-1.74444	4.99464	64.9311	2.84736e-09	6.36437e-08
POLR2L	0.900161	8.21568	64.8935	2.86563e-09	6.39412e-08
GPER1	2.53206	2.69306	64.8724	2.87592e-09	6.40601e-08
ARID3A	-1.20744	4.92265	64.838	2.8928e-09	6.43248e-08
ID1	2.07996	5.55329	64.6721	2.97566e-09	6.60535e-08
MGA	-2.09466	3.06597	64.5794	3.02305e-09	6.69902e-08
FAM78A	-1.465	3.85078	64.5486	3.03895e-09	6.7227e-08
FOXO6	-1.65076	3.53327	64.5229	3.05231e-09	6.7407e-08
RND1	4.00317	1.0131	64.3593	3.13881e-09	6.91986e-08
MBNL1	-1.33707	5.47328	64.2116	3.21911e-09	7.07537e-08
SUSD6	-1.54761	3.70823	64.2095	3.22032e-09	7.07537e-08
MBOAT1	-0.986929	5.16046	64.1548	3.25063e-09	7.12982e-08
IFI16	-1.08938	7.22084	64.1202	3.26994e-09	7.16001e-08
RPS13	0.660614	9.80212	64.0755	3.29507e-09	7.2028e-08
ASF1B	0.970985	7.17885	64.0043	3.33556e-09	7.27896e-08
GOSR1	-1.16442	4.82627	63.935	3.37548e-09	7.35364e-08
TBC1D22B	-1.62602	3.59094	63.8103	3.44856e-09	7.50018e-08
RNF145	-0.966845	7.98986	63.742	3.48931e-09	7.56714e-08
MEF2A	-1.11201	4.31519	63.7391	3.49108e-09	7.56714e-08
HLA-A	0.67962	9.17932	63.5991	3.57625e-09	7.73874e-08
CUL3	-1.65723	5.13344	63.5875	3.58342e-09	7.74127e-08
SHB	-3.00252	3.18487	63.4619	3.6619e-09	7.88802e-08
EED	-1.00134	6.15753	63.4592	3.66359e-09	7.88802e-08
DTL	-1.36811	4.09716	63.2793	3.77923e-09	8.12346e-08
MDM2	-1.23128	5.32912	63.265	3.78861e-09	8.13007e-08
TRIM24	-2.38981	2.64037	63.1707	3.85095e-09	8.25011e-08
C1orf123	1.03418	4.86403	63.0115	3.95861e-09	8.44845e-08
PSRC1	-1.21144	5.53858	63.0015	3.96547e-09	8.44845e-08
MED13L	-2.46501	3.74645	62.9959	3.96931e-09	8.44845e-08
LMNB1	-1.63691	5.73614	62.9953	3.96973e-09	8.44845e-08
SGOL2	-1.44503	4.97553	62.9357	4.01103e-09	8.52228e-08
ABL1	-1.04505	6.23872	62.8531	4.06896e-09	8.63115e-08
MED13	-1.39808	4.02825	62.8317	4.08407e-09	8.64897e-08
VPS4B	-0.977861	5.3197	62.8086	4.10054e-09	8.66961e-08
SEPW1	0.989167	7.39889	62.7922	4.11225e-09	8.68014e-08
ARHGAP18	-1.09054	5.32385	62.742	4.14825e-09	8.74183e-08
INO80	-2.00313	4.39176	62.7186	4.16517e-09	8.75891e-08
CRTC3	-1.01423	4.82859	62.712	4.16994e-09	8.75891e-08
EGLN1	-1.43221	5.35752	62.6259	4.23291e-09	8.87671e-08
VPS37A	-1.36396	3.94353	62.5021	4.32526e-09	9.05566e-08
NPAT	-1.72251	3.81297	62.48	4.34192e-09	9.07581e-08
CAND1	-0.898244	5.91939	62.4094	4.3957e-09	9.17336e-08
SPOP	-1.40574	6.04466	62.2732	4.50157e-09	9.37912e-08
SOCS5	-1.51472	3.109	62.2567	4.51459e-09	9.39108e-08
ORC4	-1.06863	4.49867	62.0421	4.68737e-09	9.73479e-08
CHD9	-1.48468	4.11563	61.9728	4.74465e-09	9.8357e-08
GATAD1	1.07358	5.23746	61.9649	4.75121e-09	9.8357e-08
BRWD1	-1.07152	5.24069	61.8797	4.82276e-09	9.96412e-08
BPTF	-1.02297	6.56612	61.8727	4.8287e-09	9.96412e-08
ARHGAP31	-1.47807	3.40433	61.8105	4.88167e-09	1.00573e-07
ZSWIM3	1.58629	3.4496	61.772	4.91483e-09	1.01095e-07
RAI1	-2.43679	3.62399	61.697	4.98005e-09	1.02273e-07
NAA25	-1.38917	3.83591	61.6714	5.00255e-09	1.02572e-07
STX3	-0.80431	7.25629	61.5161	5.14119e-09	1.0513e-07
CNN2	1.13337	4.4061	61.5135	5.14361e-09	1.0513e-07
NDUFA2	0.717707	7.35168	61.4544	5.19741e-09	1.06062e-07
RIC1	-2.02068	2.7747	61.4449	5.20616e-09	1.06072e-07
SPEN	-1.10641	4.97419	61.3767	5.26913e-09	1.07186e-07
C1orf122	1.09079	6.949	61.3187	5.32342e-09	1.0812e-07
NRDE2	-1.18437	3.78534	61.2996	5.34139e-09	1.08274e-07
IPPK	-1.61662	5.26717	61.2928	5.3478e-09	1.08274e-07
DTNBP1	-1.34833	6.2783	61.1728	5.46244e-09	1.10422e-07
TOPBP1	-0.97694	5.25798	61.1139	5.51963e-09	1.11403e-07
CPB2-AS1	-1.29604	4.57785	61.0578	5.57472e-09	1.12339e-07
RSF1	-1.51834	4.85372	60.9205	5.71209e-09	1.14787e-07
HMGB1	0.710094	8.9126	60.9163	5.7163e-09	1.14787e-07
LNX2	-1.11371	5.25692	60.9098	5.72289e-09	1.14787e-07
NR2C2	-1.91869	3.09212	60.7443	5.89359e-09	1.18027e-07
POLD3	-1.38415	4.36451	60.489	6.16746e-09	1.23321e-07
NR2F1	1.20829	5.1358	60.4111	6.25381e-09	1.24854e-07
SMG8	1.14506	7.40236	60.3125	6.36476e-09	1.2676e-07
ARID1B	-1.89554	4.49044	60.3047	6.37366e-09	1.2676e-07
PMP2	1.09735	4.92082	60.3002	6.37879e-09	1.2676e-07
C12orf73	1.19039	4.81909	60.243	6.44425e-09	1.27864e-07
TBX3	0.997304	5.72499	60.2117	6.48037e-09	1.28383e-07
BIN3	-1.37445	4.46615	60.0295	6.69513e-09	1.32434e-07
AHDC1	-1.72357	4.39383	59.9939	6.73804e-09	1.33079e-07
TMEM39A	-1.48483	3.83047	59.9229	6.82425e-09	1.34557e-07
PRKAB1	1.23463	4.51123	59.9152	6.83376e-09	1.34557e-07
GATAD2A	-0.997678	6.75206	59.6695	7.14194e-09	1.40411e-07
SF3B4	0.882578	6.50955	59.6491	7.16822e-09	1.40713e-07
LINC00657	-0.872468	7.27132	59.5573	7.28757e-09	1.42839e-07
BUB1B	-1.27649	4.67584	59.5337	7.31866e-09	1.4323e-07
ZNF408	1.45999	4.18566	59.4656	7.40902e-09	1.44779e-07
CDC27	-0.975729	6.8105	59.376	7.52968e-09	1.46711e-07
CDC42SE2	-1.63795	3.77274	59.3753	7.53064e-09	1.46711e-07
PIP5K1B	-2.39376	2.2382	59.3278	7.59549e-09	1.47751e-07
C7orf55	0.846017	6.32987	59.3086	7.62182e-09	1.4804e-07
KIF13A	-1.0831	5.64943	59.2621	7.68607e-09	1.49064e-07
RLIM	-1.20813	5.62085	59.2144	7.75256e-09	1.50127e-07
EPHA4	-1.98353	2.93915	59.1591	7.8305e-09	1.51409e-07
GRB10	-1.60023	5.67911	58.9561	8.12369e-09	1.56843e-07
RASSF8	-2.50467	4.94987	58.8694	8.25241e-09	1.5909e-07
MOB2	-1.87812	3.49474	58.8489	8.28321e-09	1.59446e-07
SIK2	-1.24364	5.71571	58.8184	8.32909e-09	1.6009e-07
TESK2	-2.34067	3.09616	58.8087	8.34377e-09	1.60133e-07
SPAST	-1.41972	3.71149	58.7736	8.39717e-09	1.60919e-07
DDX10	-1.71374	5.26432	58.7639	8.41188e-09	1.60961e-07
PRKX	-1.32954	4.46824	58.739	8.45011e-09	1.61453e-07
WDR83OS	0.777861	7.46214	58.7305	8.4631e-09	1.61462e-07
YEATS4	-1.30809	5.03468	58.6611	8.57061e-09	1.63272e-07
SRPK2	-1.35078	6.95629	58.61	8.65069e-09	1.64555e-07
RERE	-0.877468	7.06555	58.5715	8.71145e-09	1.65466e-07
ZC3H12A	2.2957	2.43448	58.5305	8.77666e-09	1.6646e-07
B4GALT1	-1.11005	6.34364	58.3659	9.04402e-09	1.71279e-07
PKMYT1	1.2174	5.21103	58.1238	9.4531e-09	1.78763e-07
UBXN7	-1.0063	4.93143	57.9922	9.68356e-09	1.82853e-07
CETN2	0.920125	5.30969	57.9835	9.69904e-09	1.82878e-07
DAB2IP	-1.62581	3.92238	57.891	9.86482e-09	1.85732e-07
TNFAIP8	-3.06254	2.37323	57.8772	9.88986e-09	1.85816e-07
MVB12B	-2.14524	3.76231	57.8702	9.90262e-09	1.85816e-07
ARHGAP21	-1.64415	4.71395	57.8648	9.91249e-09	1.85816e-07
JAK2	-1.88894	2.99079	57.8373	9.96251e-09	1.86412e-07
ACBD3	-0.915095	6.68757	57.8315	9.97322e-09	1.86412e-07
SNW1	-1.04705	6.65233	57.8221	9.99042e-09	1.86464e-07
SASH1	-1.34732	5.7618	57.761	1.01031e-08	1.88294e-07
FTH1	0.737711	11.2917	57.6593	1.02938e-08	1.91572e-07
RPL35	0.662582	9.53366	57.4346	1.07285e-08	1.99374e-07
RNF14	-1.16196	6.27693	57.3719	1.08535e-08	2.01406e-07
ELL	-1.07055	4.54123	57.3453	1.09069e-08	2.02106e-07
CCDC22	1.14592	4.46462	57.3022	1.09939e-08	2.03427e-07
SUFU	-1.26739	3.78001	57.2796	1.10399e-08	2.03985e-07
MRPS31	-1.27928	4.68453	57.1028	1.14067e-08	2.10462e-07
CXCL1	3.46182	1.51409	57.072	1.14721e-08	2.11365e-07
SLC2A1	-1.11339	6.95121	56.9293	1.17794e-08	2.16717e-07
NFYA	-1.21905	4.03016	56.9161	1.18083e-08	2.16941e-07
C2CD3	-1.74753	3.44598	56.8131	1.20362e-08	2.20812e-07
RIF1	-1.02813	5.77834	56.7238	1.22375e-08	2.24186e-07
SOWAHC	1.30478	5.87391	56.6778	1.23425e-08	2.25789e-07
THAP10	2.84118	2.46108	56.6363	1.24383e-08	2.26908e-07
PKNOX1	-1.28389	4.48612	56.636	1.24389e-08	2.26908e-07
RALA	-0.890412	7.2288	56.5769	1.25765e-08	2.29095e-07
TULP4	-1.52494	4.27452	56.5658	1.26025e-08	2.29245e-07
MRPL11	0.75864	6.37399	56.5336	1.26783e-08	2.30299e-07
PAPD7	-0.873946	5.41062	56.3881	1.3027e-08	2.36299e-07
EYA4	-1.73798	3.54208	56.3672	1.30779e-08	2.3689e-07
AGPAT1	0.645159	7.03572	56.3312	1.31661e-08	2.38153e-07
PIK3R4	-1.32062	3.86156	56.2728	1.33105e-08	2.40428e-07
ERCC6L	-1.89164	3.12038	56.1667	1.35771e-08	2.449e-07
SNHG9	1.47571	6.63271	56.1542	1.3609e-08	2.45134e-07
PARD6G	-1.96487	4.23901	56.1426	1.36384e-08	2.45321e-07
SFMBT1	-1.41952	3.92214	56.0806	1.37979e-08	2.47843e-07
SCAF11	-1.00276	5.70598	56.037	1.39109e-08	2.49299e-07
CD2AP	-1.14015	4.49477	56.0344	1.39176e-08	2.49299e-07
KANSL1	-1.76085	3.49692	55.9973	1.40148e-08	2.50692e-07
PKN2	-1.05955	4.80369	55.9146	1.42339e-08	2.54258e-07
ITPRIPL2	-0.932382	5.24161	55.8983	1.42774e-08	2.54683e-07
PDZD11	0.904369	5.056	55.8524	1.44009e-08	2.56531e-07
SETD3	-1.23604	5.26477	55.7501	1.46803e-08	2.61148e-07
COMMD3	0.780179	5.81723	55.7364	1.47183e-08	2.61463e-07
LRRC8C	-1.75579	4.09934	55.6592	1.49336e-08	2.6472e-07
VANGL1	-1.2066	3.94719	55.6559	1.49427e-08	2.6472e-07
TRPS1	-1.79589	4.21832	55.5434	1.52626e-08	2.69959e-07
SEC24B	-2.04584	2.77191	55.5373	1.52803e-08	2.69959e-07
C11orf30	-2.10054	2.8945	55.3726	1.57624e-08	2.78095e-07
IFFO2	-1.17157	3.92349	55.3411	1.58566e-08	2.78901e-07
RUNX3	-0.865741	6.50452	55.3353	1.58737e-08	2.78901e-07
TTC23	-1.27929	3.83344	55.332	1.58839e-08	2.78901e-07
SRSF3	-0.75363	8.02219	55.3284	1.58946e-08	2.78901e-07
POLR1C	1.35673	7.11409	55.2924	1.6003e-08	2.80421e-07
RDH13	-1.26329	4.50156	55.2758	1.60532e-08	2.80919e-07
RAB5A	-0.898742	5.83567	55.261	1.60983e-08	2.81328e-07
DDHD1	-1.36488	3.55329	55.0948	1.66125e-08	2.89733e-07
STXBP5	-1.23821	4.61752	55.0911	1.66242e-08	2.89733e-07
RPL15	0.60781	9.98288	55.0223	1.68425e-08	2.93142e-07
U2SURP	-0.780942	7.79074	55.0013	1.69095e-08	2.93911e-07
SNRNP27	0.796087	6.2809	54.9659	1.70234e-08	2.95493e-07
KIF23	-0.934058	5.72804	54.8852	1.72863e-08	2.99652e-07
LMLN	-0.99313	5.08093	54.8356	1.745e-08	3.02085e-07
ZNF654	-1.57381	3.25739	54.7927	1.75928e-08	3.04148e-07
GATAD2B	-1.40634	4.58522	54.7392	1.77727e-08	3.06847e-07
PAN3	-1.72094	3.44992	54.6933	1.79284e-08	3.09122e-07
PRICKLE3	-1.38281	4.63175	54.642	1.81045e-08	3.11741e-07
STK17A	-1.11709	6.1986	54.6064	1.82276e-08	3.13441e-07
KCNS3	-1.26028	5.26351	54.4796	1.86735e-08	3.20682e-07
STK4	-0.917563	6.08021	54.47	1.87077e-08	3.20842e-07
MRPL49	0.966357	5.52867	54.3147	1.92711e-08	3.30065e-07
CREB5	-2.60617	2.97025	54.2763	1.9413e-08	3.31551e-07
NFE2L2	-1.16529	4.71932	54.2715	1.9431e-08	3.31551e-07
NDOR1	1.19253	4.00237	54.2704	1.9435e-08	3.31551e-07
KAZN	-1.75942	3.60584	54.1258	1.99803e-08	3.40405e-07
LINC00958	-1.39432	3.53432	54.0457	2.02895e-08	3.45216e-07
C1orf61	1.49635	2.99323	53.9907	2.05045e-08	3.48415e-07
CNOT4	-1.80554	3.39337	53.977	2.05588e-08	3.48877e-07
LOC105377348	1.63634	2.45164	53.9645	2.0608e-08	3.49253e-07
LARP4	-0.907284	5.84963	53.9187	2.07902e-08	3.51815e-07
ZNF33B	-1.15611	3.93866	53.9128	2.08138e-08	3.51815e-07
ELMSAN1	-1.77352	3.16255	53.8843	2.0928e-08	3.53282e-07
NUP98	-0.992446	4.82789	53.8451	2.1086e-08	3.55486e-07
CLINT1	-0.797189	5.34285	53.8035	2.12553e-08	3.57871e-07
ZC3H14	-1.07517	4.50076	53.7897	2.1312e-08	3.58358e-07
ZC2HC1A	-1.40938	3.50996	53.7338	2.15424e-08	3.61761e-07
UBTD2	-1.81369	4.33824	53.6802	2.17661e-08	3.65042e-07
TDG	-1.33707	5.79931	53.6712	2.18035e-08	3.65194e-07
TMF1	-1.06453	4.97692	53.6562	2.18668e-08	3.65419e-07
GLCCI1	-1.72571	2.71674	53.6546	2.18736e-08	3.65419e-07
OPA3	-1.20448	4.05687	53.6345	2.19585e-08	3.66364e-07
PTPDC1	-1.25428	3.35682	53.5859	2.21652e-08	3.69334e-07
ZC3H13	-1.051	7.40147	53.5625	2.22652e-08	3.70522e-07
PANK1	-2.26555	3.52793	53.5282	2.24129e-08	3.725e-07
N4BP1	-1.47655	4.09568	53.5126	2.24808e-08	3.73146e-07
RAD17	-0.816293	5.80452	53.4555	2.27297e-08	3.76793e-07
TTC8	-1.25987	5.26008	53.4449	2.27763e-08	3.7708e-07
PRKD3	-1.4089	7.3617	53.4132	2.29162e-08	3.78911e-07
YPEL2	-2.02571	2.66914	53.4025	2.29635e-08	3.79207e-07
SLC7A1	-1.4676	6.03332	53.3481	2.32063e-08	3.82726e-07
XIAP	-1.45223	3.862	53.3007	2.342e-08	3.85757e-07
HECA	-1.24447	4.77368	53.2836	2.34978e-08	3.86544e-07
PI15	-1.17785	5.08972	53.2561	2.3623e-08	3.8811e-07
RAB8B	-1.055	4.37583	53.1976	2.38923e-08	3.92035e-07
C1GALT1	-1.83992	4.76822	53.1881	2.39362e-08	3.92256e-07
NOB1	0.846983	6.5046	53.1662	2.40383e-08	3.93428e-07
RAB30	-1.95247	2.72497	53.0387	2.464e-08	4.02765e-07
NFYC	-1.08758	5.05074	53.0271	2.46952e-08	4.03158e-07
SH2B3	-1.26848	4.43034	52.9791	2.49269e-08	4.06389e-07
YTHDF3	-1.25601	7.27568	52.9709	2.49662e-08	4.06389e-07
IRF2	-1.43827	2.81225	52.9665	2.49877e-08	4.06389e-07
GON4L	-1.2482	3.92024	52.8916	2.53541e-08	4.11829e-07
PITHD1	0.960925	6.54698	52.8757	2.54326e-08	4.12583e-07
RICTOR	-1.60738	3.66704	52.8672	2.54748e-08	4.1275e-07
AP2M1	0.791836	6.74412	52.8249	2.56852e-08	4.15637e-07
SAMD4A	-1.55151	2.52126	52.7737	2.59425e-08	4.19274e-07
GALNT3	-3.34477	1.2116	52.7663	2.59798e-08	4.19351e-07
CSNK1G3	-1.18134	3.70004	52.6217	2.67224e-08	4.30798e-07
FAM83D	-0.816961	6.38985	52.5283	2.72141e-08	4.38178e-07
ETS1	-1.37323	6.48786	52.3273	2.83046e-08	4.55167e-07
FAM107B	-0.963238	5.44825	52.2979	2.84682e-08	4.57228e-07
RPL26L1	0.724708	5.95441	52.2389	2.87986e-08	4.6196e-07
CHST11	-1.60445	5.65918	52.2029	2.90026e-08	4.64654e-07
FAM46C	1.76492	3.48632	52.1505	2.93022e-08	4.68872e-07
LURAP1	-2.50513	2.13029	52.0745	2.97424e-08	4.75326e-07
DHX36	-0.942513	6.79294	52.0676	2.97831e-08	4.75387e-07
SIRT7	1.1816	5.2075	52.0489	2.98925e-08	4.76544e-07
PSMD2	0.685709	8.58808	52.0125	3.01067e-08	4.79364e-07
TNRC6C	-1.61617	3.55348	52.0063	3.01438e-08	4.79364e-07
FAM219B	1.08842	5.26875	51.9717	3.03495e-08	4.82041e-07
NFXL1	-1.76102	3.36506	51.9537	3.04573e-08	4.83159e-07
KLHL20	-1.39244	3.83964	51.8523	3.10705e-08	4.9228e-07
NDC80	-1.33949	5.17089	51.733	3.18098e-08	5.03376e-07
CFL1	0.747991	9.70999	51.6464	3.23578e-08	5.1142e-07
STMN1	0.600133	10.3583	51.5736	3.28265e-08	5.18193e-07
CBX3P2	2.87054	1.46807	51.5525	3.29634e-08	5.19717e-07
ATP2B1	-1.04114	4.94969	51.532	3.30971e-08	5.21189e-07
SIRT4	2.53213	0.967475	51.4869	3.33937e-08	5.25218e-07
ENDOG	0.938383	5.61666	51.3956	3.40022e-08	5.34136e-07
SLC35A2	1.00191	7.35898	51.3543	3.42814e-08	5.37867e-07
INO80D	-2.14947	4.21619	51.278	3.48041e-08	5.45405e-07
POLR3B	-1.56837	4.03682	51.2492	3.50028e-08	5.47853e-07
FAF2	-0.867143	5.58857	51.2118	3.52635e-08	5.51265e-07
ATXN7L3B	-0.961131	6.77894	51.1788	3.54951e-08	5.5418e-07
POGZ	-1.1874	4.90695	51.1731	3.55359e-08	5.5418e-07
ALDOA	0.711121	9.15118	51.1264	3.58667e-08	5.58663e-07
RPUSD2	1.08171	6.68757	51.0951	3.60903e-08	5.61468e-07
RPS17	0.656914	11.0591	51.0812	3.61899e-08	5.62339e-07
DFFB	-1.23611	5.29369	51.0187	3.66424e-08	5.68685e-07
FAM212B	-1.77679	4.70903	50.9794	3.69301e-08	5.72461e-07
RASAL2-AS1	1.96793	3.02072	50.9709	3.69925e-08	5.72741e-07
SCAF8	-1.91087	4.16372	50.9484	3.71589e-08	5.74627e-07
ZMAT2	0.752854	8.09864	50.9318	3.72822e-08	5.75843e-07
ZGLP1	5.14718	-0.037358	50.9241	3.73389e-08	5.76029e-07
WDR26	-1.12229	5.89902	50.8533	3.78694e-08	5.83515e-07
PIK3CB	-1.40802	5.07334	50.8472	3.79155e-08	5.83528e-07
BBX	-1.59529	5.08097	50.8388	3.79788e-08	5.83806e-07
WWP1	-1.66912	3.67176	50.7548	3.86202e-08	5.92959e-07
TMEM57	-1.16562	3.90683	50.7487	3.86673e-08	5.92976e-07
FOXC1	1.17727	8.33596	50.6753	3.92383e-08	6.01016e-07
PROSC	0.939062	5.0033	50.5973	3.98549e-08	6.09075e-07
ZC3H12C	-1.96653	2.63441	50.5968	3.98588e-08	6.09075e-07
LOC100506688	-1.45751	3.44661	50.5083	4.0571e-08	6.19225e-07
RAI14	-0.947827	6.47282	50.4063	4.14079e-08	6.3125e-07
FAAP24	1.54434	3.8464	50.3973	4.14827e-08	6.31645e-07
LRRFIP2	-1.03042	6.00227	50.3848	4.15867e-08	6.32481e-07
EMC3-AS1	1.10982	5.72929	50.2848	4.24294e-08	6.44537e-07
STRN	-1.11948	5.31667	50.2304	4.28953e-08	6.50848e-07
ZDHHC7	-0.888484	7.85984	50.1277	4.37895e-08	6.63634e-07
GJC1	-1.0405	5.67506	50.0957	4.40724e-08	6.67138e-07
FASTKD1	-1.1594	4.65091	50.088	4.41405e-08	6.67386e-07
NELFE	0.593969	6.90221	50.0022	4.49097e-08	6.78221e-07
ZNF425	3.39825	1.19098	49.978	4.51287e-08	6.80731e-07
DUSP14	1.01386	4.54618	49.9589	4.53034e-08	6.82568e-07
SENP5	-0.942024	5.2878	49.9136	4.5719e-08	6.88026e-07
FAM126A	-1.06032	5.84977	49.8346	4.64529e-08	6.98256e-07
IBTK	-0.954614	6.2053	49.797	4.68068e-08	7.02014e-07
SPIN1	-1.49522	5.07217	49.7823	4.69463e-08	7.02014e-07
SLC25A25	1.15497	5.59304	49.7798	4.69696e-08	7.02014e-07
HOXC9	1.23287	6.92446	49.7783	4.69843e-08	7.02014e-07
CENPC	-2.00037	2.81865	49.7753	4.70128e-08	7.02014e-07
SCAI	-2.4649	1.58391	49.7735	4.70296e-08	7.02014e-07
ZNF787	-0.974025	5.27017	49.7653	4.71073e-08	7.02144e-07
TRAF2	-1.1913	3.85096	49.7611	4.71471e-08	7.02144e-07
NT5DC2	0.94454	4.40946	49.7222	4.75196e-08	7.06115e-07
NUP35	-1.53064	4.31346	49.7218	4.75233e-08	7.06115e-07
TET2	-1.88743	3.32354	49.7112	4.76253e-08	7.06817e-07
TMEM229B	-1.65673	4.67788	49.705	4.76847e-08	7.06885e-07
KDM2B	-1.02937	5.40942	49.6915	4.78153e-08	7.08007e-07
ZSWIM6	-2.57582	2.62405	49.6398	4.83184e-08	7.14635e-07
IMP4	0.972035	6.20692	49.6198	4.85135e-08	7.16699e-07
MAP3K1	-1.58556	3.79909	49.5633	4.90723e-08	7.24125e-07
GAB1	-1.86785	2.66354	49.5571	4.91338e-08	7.24205e-07
LDLRAD4	-2.25211	2.05102	49.5355	4.93487e-08	7.26542e-07
TNFRSF21	-0.987573	6.09319	49.47	5.0008e-08	7.35409e-07
PHC3	-1.54006	3.71383	49.4343	5.0372e-08	7.39558e-07
GNA13	-1.05673	4.63937	49.4311	5.04049e-08	7.39558e-07
ZMYND11	-0.772736	5.34974	49.4099	5.06219e-08	7.41418e-07
CAMSAP1	-1.15044	4.34882	49.4075	5.06466e-08	7.41418e-07
CUX1	-1.66636	4.97589	49.3064	5.16963e-08	7.55927e-07
PPAP2B	-2.04735	2.85112	49.2024	5.2801e-08	7.71206e-07
BACH2	-2.66311	3.02968	49.1778	5.30668e-08	7.74211e-07
RMND5A	-0.845635	6.74941	49.1688	5.31631e-08	7.7474e-07
EFNB2	2.06245	3.15051	49.0921	5.40005e-08	7.86055e-07
SLC25A32	-1.03157	4.12842	49.072	5.42222e-08	7.88392e-07
GTSE1	-0.936867	5.60571	49.0126	5.48824e-08	7.97093e-07
SNORD13	2.30115	2.46042	48.9396	5.57055e-08	8.08137e-07
G2E3	-1.05277	4.20295	48.8428	5.68179e-08	8.21877e-07
MEPCE	0.922409	6.3492	48.8421	5.68256e-08	8.21877e-07
C10orf90	-1.94241	2.81233	48.8406	5.68438e-08	8.21877e-07
CFAP97	-0.901721	6.47284	48.7787	5.75669e-08	8.314e-07
TOB1	1.86434	3.92586	48.768	5.76939e-08	8.32303e-07
SLAIN2	-1.07145	4.30189	48.729	5.81562e-08	8.38034e-07
ZNF609	-1.92646	3.26176	48.6689	5.88757e-08	8.47456e-07
KIF3C	-0.974891	4.09383	48.6369	5.92631e-08	8.5208e-07
SAP18	0.923221	8.64754	48.5819	5.9934e-08	8.60598e-07
ERRFI1	1.52613	3.19987	48.5775	5.99889e-08	8.60598e-07
C19orf25	1.36039	5.31052	48.5326	6.05439e-08	8.67157e-07
IFNGR2	-0.784678	6.89549	48.5296	6.05806e-08	8.67157e-07
MAP4K3	-1.31129	3.47837	48.4703	6.13225e-08	8.76802e-07
PRDX6	0.62725	8.06452	48.4629	6.14155e-08	8.7716e-07
CLDN14	-2.24743	1.85657	48.4465	6.16226e-08	8.79144e-07
KIF20B	-1.24707	5.61908	48.4033	6.21727e-08	8.86013e-07
JTB	0.60607	7.80974	48.377	6.25089e-08	8.89821e-07
ZNF586	-2.34621	1.37893	48.3702	6.25967e-08	8.90087e-07
IFRD1	-1.14751	4.77331	48.1116	6.60198e-08	9.37729e-07
ZNF606	3.0046	1.067	48.0749	6.65216e-08	9.43816e-07
TMED1	0.904157	4.25098	48.0538	6.68125e-08	9.46901e-07
CCDC77	-1.48722	4.0369	48.0112	6.74033e-08	9.54226e-07
ATF5	1.08762	4.90418	47.9837	6.77866e-08	9.58601e-07
UXS1	-0.88824	5.99595	47.8808	6.92447e-08	9.78147e-07
RIC8B	-1.57322	3.57638	47.8644	6.94792e-08	9.80387e-07
PDCD10	-0.971741	5.53079	47.8412	6.98138e-08	9.84031e-07
TOB2	1.03143	6.88237	47.7804	7.06984e-08	9.95412e-07
WDR89	-1.02795	3.90741	47.7723	7.08172e-08	9.95998e-07
ARNTL	-1.8219	2.3955	47.711	7.17221e-08	1.00763e-06
RPS8	0.562518	11.6422	47.6831	7.21385e-08	1.01237e-06
TP53BP2	-1.14732	4.41881	47.6728	7.22925e-08	1.01343e-06
PDDC1	1.00261	4.99666	47.6217	7.3063e-08	1.02312e-06
SRPRB	0.804973	7.8651	47.5528	7.41162e-08	1.03674e-06
KLF13	-1.46093	3.38987	47.4019	7.64781e-08	1.06862e-06
FRMD5	-1.61815	3.34991	47.3832	7.67761e-08	1.07162e-06
WDR73	1.08957	4.77298	47.2772	7.84905e-08	1.09437e-06
TFAP2E	7.23347	0.372925	50.8634	7.97746e-08	1.11107e-06
RRP1B	-0.710516	6.72975	47.1418	8.07396e-08	1.1233e-06
MAPK4	-1.31143	3.13705	47.1325	8.08971e-08	1.12428e-06
ZFP64	-1.38153	3.72983	47.1151	8.11914e-08	1.12715e-06
DHX35	-1.99774	2.66653	47.0499	8.23043e-08	1.14035e-06
ZNF710	-1.713	3.31262	47.0491	8.2319e-08	1.14035e-06
SVIP	0.675926	7.36175	47.0124	8.29536e-08	1.14791e-06
MID1	-1.04469	4.39287	46.9497	8.40478e-08	1.16181e-06
CRELD2	0.948992	6.80382	46.9311	8.43768e-08	1.1651e-06
TMBIM6	0.619421	8.20675	46.9107	8.47372e-08	1.16802e-06
UNC119B	1.27868	3.85354	46.9089	8.47691e-08	1.16802e-06
PSEN1	-1.11867	4.94629	46.856	8.57146e-08	1.17979e-06
ZNRD1	0.917551	6.13129	46.848	8.58588e-08	1.18051e-06
SLC26A2	-0.83919	6.77707	46.815	8.64543e-08	1.18744e-06
TSPAN5	-2.23742	2.63133	46.8066	8.66079e-08	1.18828e-06
TOMM6	0.619535	9.34893	46.7962	8.67957e-08	1.18959e-06
SDC4	1.21106	4.91164	46.7666	8.73362e-08	1.19573e-06
IL11RA	0.891859	5.91501	46.7603	8.74521e-08	1.19604e-06
NSRP1	-1.09867	5.63928	46.742	8.77888e-08	1.19938e-06
RFWD3	-0.908109	5.77406	46.5587	9.12373e-08	1.24517e-06
NACAP1	0.912955	4.17169	46.5503	9.13991e-08	1.24606e-06
FAM193A	-1.50334	3.40922	46.4838	9.26879e-08	1.2623e-06
EHMT1	-1.49768	3.89702	46.3872	9.45924e-08	1.28688e-06
PGBD5	-2.56623	1.41598	46.3784	9.47687e-08	1.28792e-06
NRIP1	-1.49848	3.03376	46.3621	9.50945e-08	1.29098e-06
SBNO2	-1.09116	4.51723	46.2336	9.7711e-08	1.32511e-06
PDHX	-0.998823	4.83397	46.1933	9.85464e-08	1.33503e-06
LINC01003	1.83828	2.55067	46.0734	1.01079e-07	1.3679e-06
POLE3	0.962636	8.84516	46.0312	1.01985e-07	1.37751e-06
C6orf226	1.24034	4.22269	46.0305	1.02002e-07	1.37751e-06
TUBB2B	1.24523	4.86111	46.0044	1.02566e-07	1.38331e-06
FOXP1	-1.85991	4.27516	46.0008	1.02646e-07	1.38331e-06
AEBP2	-1.75523	3.79787	45.9946	1.0278e-07	1.38367e-06
KIAA0922	-2.0808	2.86159	45.9449	1.0387e-07	1.39603e-06
ZNF215	-1.68583	2.41054	45.9428	1.03915e-07	1.39603e-06
NLGN4X	-1.96702	2.73954	45.8771	1.05374e-07	1.41416e-06
NAT1	1.69649	2.20305	45.8544	1.05883e-07	1.41952e-06
SOCS1	3.44926	1.63748	45.8459	1.06076e-07	1.42062e-06
CSRNP2	1.24498	4.17389	45.802	1.07069e-07	1.43243e-06
FBXO42	-1.69032	3.85833	45.7171	1.09018e-07	1.457e-06
ATG12	0.800546	5.36538	45.632	1.11012e-07	1.48211e-06
RPS15	0.57964	10.5157	45.6158	1.11396e-07	1.48571e-06
UIMC1	-1.3936	3.78065	45.5584	1.12767e-07	1.50243e-06
HEATR5B	-1.13172	3.43346	45.5488	1.12997e-07	1.50395e-06
HMGCR	-0.942775	6.06579	45.5209	1.13673e-07	1.51138e-06
MCTS1	0.625491	7.05844	45.4918	1.1438e-07	1.51922e-06
HCG11	-1.07138	4.79616	45.4361	1.15749e-07	1.53582e-06
SMC3	-1.00664	7.09715	45.3604	1.17635e-07	1.55924e-06
STX7	-0.952955	6.16031	45.3504	1.17888e-07	1.56098e-06
KLF12	-2.53157	1.82239	45.3394	1.18163e-07	1.56302e-06
PPARA	-1.93966	3.86335	45.3066	1.18996e-07	1.57243e-06
DBR1	1.20285	4.87552	45.2691	1.19955e-07	1.58307e-06
CEP57	-0.730414	4.74866	45.2647	1.20067e-07	1.58307e-06
UNKL	1.18614	4.28068	45.2607	1.20169e-07	1.58307e-06
TXNDC11	-1.24239	3.65269	45.2333	1.20877e-07	1.59077e-06
HLA-E	0.831114	6.20333	45.1388	1.23349e-07	1.62164e-06
ZNF740	1.17519	4.21153	45.1052	1.2424e-07	1.6317e-06
CTDP1	-1.02423	4.06921	45.0759	1.25026e-07	1.64034e-06
SNAI1	1.90863	6.02335	45.0627	1.2538e-07	1.64331e-06
MCC	-1.83681	3.23136	45.0024	1.27012e-07	1.66303e-06
PSMB4	0.581473	9.31788	44.9826	1.27554e-07	1.66843e-06
PICALM	-1.01125	6.93613	44.9474	1.28522e-07	1.67939e-06
CTBP1	-1.02662	5.67915	44.9101	1.29556e-07	1.69118e-06
NEU1	0.846075	7.34371	44.7932	1.32858e-07	1.73252e-06
BTRC	-1.40235	4.41886	44.7664	1.33628e-07	1.74081e-06
SNX4	-0.602067	6.14748	44.7393	1.34411e-07	1.74812e-06
SENP6	-1.02488	4.6041	44.7375	1.34461e-07	1.74812e-06
MTPAP	-0.798406	4.99907	44.7275	1.34753e-07	1.75016e-06
PRMT5	0.810887	6.9546	44.7039	1.3544e-07	1.75731e-06
SKI	-1.00044	4.95218	44.6771	1.36225e-07	1.76572e-06
MIS18BP1	-1.33058	3.89861	44.6555	1.3686e-07	1.77217e-06
SAP130	-1.26568	4.26195	44.6474	1.371e-07	1.77349e-06
LOC401320	-1.4582	3.45826	44.5695	1.39426e-07	1.80179e-06
ZNF518A	-1.17864	3.85572	44.5353	1.4046e-07	1.81333e-06
ZNF598	0.661869	7.2301	44.3817	1.45204e-07	1.87097e-06
NOP2	0.934507	5.85265	44.379	1.45291e-07	1.87097e-06
DYNC1LI1	-0.932978	4.9323	44.3768	1.45361e-07	1.87097e-06
EIF4G2	0.593916	9.76035	44.3573	1.45974e-07	1.877e-06
FAM96B	0.621264	6.72709	44.3383	1.46575e-07	1.88285e-06
ARID2	-2.23313	2.67804	44.2908	1.48094e-07	1.90047e-06
EYA1	-2.95314	1.9453	44.1951	1.51201e-07	1.93841e-06
INPP5A	-1.54191	4.85367	44.1776	1.51775e-07	1.94383e-06
WWTR1	-0.823892	6.2671	44.1424	1.52941e-07	1.95559e-06
CUTC	-1.15492	3.94067	44.1377	1.53099e-07	1.95559e-06
RAPGEF5	-2.57283	1.5231	44.1362	1.53148e-07	1.95559e-06
SLC30A6	-1.02622	4.97114	44.1118	1.5396e-07	1.96402e-06
COASY	0.717936	6.38153	44.0402	1.56378e-07	1.99289e-06
RPS27	0.581763	9.67556	43.9912	1.58052e-07	2.01076e-06
PRKACB	-1.36266	4.21494	43.9901	1.58092e-07	2.01076e-06
TXNIP	0.888796	6.65421	43.9712	1.58745e-07	2.01707e-06
KBTBD2	-1.09151	6.61541	43.8851	1.61749e-07	2.05323e-06
WDR90	1.33117	5.81024	43.8706	1.6226e-07	2.05769e-06
SNHG10	1.4321	4.65035	43.8307	1.63679e-07	2.07315e-06
SETBP1	-2	2.784	43.8273	1.63801e-07	2.07315e-06
PATZ1	-0.800416	6.02115	43.7331	1.67206e-07	2.11417e-06
DNAJC16	-1.06272	4.31031	43.6875	1.6888e-07	2.13324e-06
DLC1	-0.716918	5.77884	43.6684	1.69584e-07	2.14005e-06
ZCCHC24	-1.06762	4.92387	43.643	1.70529e-07	2.14986e-06
RRP8	0.849729	4.54616	43.6319	1.70943e-07	2.15298e-06
MAPKAPK2	-1.02005	7.21867	43.5851	1.72703e-07	2.17302e-06
ZNHIT1	0.775878	5.92501	43.5774	1.72995e-07	2.17411e-06
TMEM208	0.689484	7.17028	43.5739	1.73126e-07	2.17411e-06
SPPL2B	1.20158	4.4264	43.5552	1.73838e-07	2.18092e-06
TAF9	0.906291	6.40571	43.5506	1.74014e-07	2.18101e-06
SOGA1	-1.45737	4.0339	43.5238	1.7504e-07	2.19174e-06
MYEOV2	0.757929	7.86392	43.5135	1.75434e-07	2.1941e-06
DLX3	3.02565	0.978217	43.5061	1.7572e-07	2.1941e-06
WIPF2	-1.35475	5.46665	43.5056	1.75739e-07	2.1941e-06
SRP14	0.789781	10.2698	43.4874	1.76441e-07	2.20073e-06
MAPK6	-0.901519	5.27954	43.4827	1.76621e-07	2.20086e-06
DAP	-0.759289	7.03123	43.4497	1.77905e-07	2.21471e-06
GRPEL2	0.891042	5.31536	43.4292	1.78704e-07	2.22252e-06
SAFB	-0.906608	5.26039	43.3991	1.79888e-07	2.23509e-06
RANBP1	0.692771	7.48291	43.3276	1.82735e-07	2.26828e-06
ARMC8	-1.58839	4.93452	43.3147	1.83255e-07	2.27049e-06
APRT	0.758022	6.90019	43.3144	1.83266e-07	2.27049e-06
RNF121	-1.07912	5.09939	43.2592	1.85505e-07	2.2955e-06
BCL2L11	1.57754	4.99514	43.2558	1.85641e-07	2.2955e-06
GTF2A1	-1.06972	6.85056	43.215	1.87316e-07	2.314e-06
C7orf49	-1.14067	4.50155	43.1999	1.8794e-07	2.31948e-06
PDS5A	-0.874198	6.61615	43.115	1.91485e-07	2.36098e-06
TPRN	1.03028	4.61784	43.0323	1.95006e-07	2.40209e-06
KLF7	-1.64835	3.57949	42.9528	1.98461e-07	2.44232e-06
ZMYM4	-0.937036	4.99617	42.9405	1.98999e-07	2.44464e-06
PDE4D	-1.8783	2.85583	42.9398	1.99028e-07	2.44464e-06
MYL6	0.803171	8.68739	42.8641	2.02384e-07	2.48268e-06
NAA15	-0.839706	5.16864	42.8613	2.0251e-07	2.48268e-06
NDUFA7	0.686376	6.03887	42.7706	2.06613e-07	2.53057e-06
SLCO5A1	-1.27794	3.82708	42.6691	2.11313e-07	2.58568e-06
TSPYL2	1.52096	4.00089	42.663	2.11596e-07	2.58669e-06
SYNJ1	-1.40692	4.18082	42.6527	2.12081e-07	2.59016e-06
BAZ1B	-0.844098	6.19046	42.5799	2.15535e-07	2.62985e-06
PRDX1	0.806719	10.9174	42.5716	2.1593e-07	2.63218e-06
MAX	-0.982271	7.62115	42.5446	2.17228e-07	2.6455e-06
CPEB3	-3.53874	0.734106	42.5097	2.1892e-07	2.66359e-06
ASTN2	-2.64922	2.82826	42.4976	2.19509e-07	2.66653e-06
MLLT1	-0.963098	4.2281	42.4963	2.19575e-07	2.66653e-06
EPT1	-1.11964	5.78071	42.4863	2.20059e-07	2.6699e-06
TMEM134	0.753313	5.32768	42.469	2.20909e-07	2.6777e-06
GLTSCR1L	-2.18055	2.55322	42.4602	2.21341e-07	2.68041e-06
CD3EAP	1.02812	6.05985	42.4041	2.2412e-07	2.71151e-06
NIPBL-AS1	1.42547	4.8941	42.3562	2.26522e-07	2.73801e-06
MIR22HG	1.81262	2.84822	42.3437	2.27153e-07	2.74306e-06
BORA	-1.34873	4.76442	42.2659	2.31126e-07	2.78842e-06
CTDSPL2	-0.891559	4.60527	42.2536	2.31757e-07	2.79343e-06
CECR2	-1.28244	3.64628	42.2043	2.34321e-07	2.8217e-06
ZNF211	1.51188	2.11074	42.1929	2.34918e-07	2.82625e-06
TIMM23	-0.722261	5.37932	42.1625	2.36515e-07	2.8428e-06
RPS10	0.774062	8.12044	42.0953	2.4009e-07	2.8831e-06
KANK1	-0.948864	4.29189	42.084	2.40696e-07	2.88769e-06
NUFIP2	-0.772221	5.77227	42.0325	2.43484e-07	2.91841e-06
LINC01481	1.4946	3.41849	42.006	2.44935e-07	2.93308e-06
TMEM150A	1.03822	4.70472	41.9975	2.45398e-07	2.9359e-06
GPCPD1	-0.797293	4.6839	41.9419	2.4847e-07	2.96989e-06
REEP4	0.778013	5.37176	41.8874	2.51525e-07	3.00363e-06
SLC16A6	-1.21351	7.11127	41.814	2.55694e-07	3.05059e-06
MSANTD4	-1.03307	4.72227	41.8019	2.5639e-07	3.05607e-06
YIPF3	0.706343	5.60048	41.7684	2.58322e-07	3.07625e-06
ZFYVE1	-1.10813	5.81111	41.7457	2.59644e-07	3.08915e-06
IP6K2	0.764027	6.0553	41.7184	2.6124e-07	3.10527e-06
MSH6	-0.678615	7.28383	41.683	2.63328e-07	3.12676e-06
SPEF1	4.7371	0.16997	41.6795	2.63533e-07	3.12676e-06
YTHDF2	-0.847909	7.23985	41.663	2.64514e-07	3.13525e-06
SCAMP1	-1.14626	4.30968	41.6593	2.64735e-07	3.13525e-06
FAM132B	1.18526	4.05085	41.6428	2.65714e-07	3.14395e-06
MIR762HG	1.30612	4.6107	41.6318	2.66375e-07	3.14889e-06
NOL4L	-0.708718	4.82852	41.6146	2.67406e-07	3.15544e-06
MED22	-1.12569	5.04114	41.6144	2.67419e-07	3.15544e-06
DNAL4	0.778304	5.27011	41.5224	2.73013e-07	3.21851e-06
SF3B5	0.784471	8.80144	41.5056	2.7405e-07	3.22779e-06
ARHGEF2	-0.997032	4.84966	41.4895	2.75043e-07	3.23653e-06
CACUL1	-0.62439	7.15124	41.4551	2.77183e-07	3.25594e-06
TMEM101	0.665354	5.75755	41.4523	2.77356e-07	3.25594e-06
ICAM4	5.35074	-0.0408729	41.4508	2.7745e-07	3.25594e-06
FAM53C	1.15012	6.35957	41.4208	2.79336e-07	3.27509e-06
ZNF574	1.38521	3.56491	41.4006	2.80609e-07	3.28702e-06
HIST1H2BK	1.21949	4.79734	41.3755	2.82204e-07	3.30186e-06
ATP6V0C	0.860254	10.0285	41.3726	2.82388e-07	3.30186e-06
CSTF2T	-1.36402	5.8959	41.3498	2.83849e-07	3.31594e-06
ZNF343	-0.895719	4.23032	41.2819	2.88235e-07	3.36413e-06
FIGN	-2.14946	1.98131	41.2569	2.89866e-07	3.38011e-06
ARHGAP17	-1.35383	3.61787	41.2315	2.91535e-07	3.3965e-06
DRAP1	0.660281	5.71537	41.2188	2.92377e-07	3.40323e-06
GTF2E2	-0.768538	5.74729	41.1811	2.94879e-07	3.42926e-06
RBM41	-1.11479	4.1305	41.14	2.97631e-07	3.45815e-06
RNF43	-1.4147	3.66642	41.1207	2.98937e-07	3.4702e-06
DUSP5	1.30876	4.404	41.0395	3.04487e-07	3.53144e-06
ETS2	0.894421	5.60794	41.0195	3.05873e-07	3.54433e-06
APOLD1	-1.28779	6.68799	41.0058	3.06825e-07	3.55218e-06
ITPKB	-1.46418	3.74355	40.9887	3.08015e-07	3.56276e-06
TWIST1	-1.2878	3.74315	40.9618	3.09904e-07	3.58139e-06
PRKAB2	1.14664	4.47338	40.9454	3.11058e-07	3.59151e-06
SACM1L	-1.01129	6.29583	40.9139	3.13289e-07	3.61404e-06
SPOPL	-1.3409	3.55092	40.8688	3.16517e-07	3.64801e-06
FOXK1	-0.943505	5.79689	40.8372	3.18798e-07	3.67101e-06
PSMC3IP	1.02019	5.60075	40.7994	3.21556e-07	3.69947e-06
ZC3H11A	-0.880576	5.27436	40.7714	3.23604e-07	3.71866e-06
PACSIN2	-1.06104	6.42678	40.7688	3.238e-07	3.71866e-06
DCAF16	-0.894456	6.43644	40.7611	3.24365e-07	3.72003e-06
RYBP	-0.881597	5.29215	40.7593	3.24497e-07	3.72003e-06
RWDD2B	0.808454	5.33656	40.7355	3.26262e-07	3.73694e-06
SNX13	-0.932123	4.9838	40.7315	3.26561e-07	3.73705e-06
ZNF264	0.983148	4.36292	40.7184	3.27534e-07	3.74486e-06
AK1	0.797334	4.80467	40.699	3.28988e-07	3.75816e-06
LCOR	-1.28145	3.93605	40.6949	3.29292e-07	3.7583e-06
PSMC4	0.700192	7.40079	40.6873	3.29867e-07	3.76154e-06
ATG4C	-1.36297	2.94964	40.6224	3.34783e-07	3.81422e-06
PPP4R1	-1.00173	5.29463	40.6149	3.35357e-07	3.81739e-06
NKIRAS2	0.75652	6.22605	40.5841	3.37718e-07	3.84087e-06
CALM3	0.624011	9.16432	40.5566	3.39841e-07	3.86162e-06
ACVR1	-2.12599	2.58457	40.4684	3.46764e-07	3.93681e-06
ZNF557	1.18011	4.88901	40.4151	3.51014e-07	3.98155e-06
ATXN7L2	1.68098	2.56493	40.4058	3.51762e-07	3.98654e-06
CALM1	0.766299	8.47874	40.3907	3.5298e-07	3.99683e-06
CENPA	-2.03562	5.67416	40.3528	3.5605e-07	4.02805e-06
DNAJC27-AS1	1.86509	3.00746	40.2011	3.68651e-07	4.16696e-06
BCL6	1.46528	2.88682	40.1958	3.69094e-07	4.1683e-06
ACAD8	1.42735	4.25729	40.1563	3.72461e-07	4.20265e-06
ZBTB10	-1.30584	4.58931	40.1416	3.73721e-07	4.21319e-06
SPIRE1	-1.5333	4.31517	40.0735	3.79609e-07	4.27583e-06
RPUSD3	0.934559	5.984	40.0542	3.81298e-07	4.2911e-06
LEMD3	-1.50566	4.13446	40.0297	3.8345e-07	4.31155e-06
KLHL6	-1.25657	3.43007	40.0208	3.84242e-07	4.3167e-06
PRNP	0.773774	5.7661	39.9935	3.86658e-07	4.34006e-06
MED19	0.743698	5.78603	39.9196	3.93298e-07	4.41075e-06
DPH2	0.803739	6.62342	39.8934	3.95671e-07	4.43351e-06
RASA2	-2.39182	2.43015	39.8771	3.97162e-07	4.44635e-06
AKT1S1	0.928658	5.38491	39.8658	3.98205e-07	4.45416e-06
PDXP	0.986169	5.97809	39.8468	3.99951e-07	4.46982e-06
GADD45A	1.86687	5.53703	39.827	4.01783e-07	4.4864e-06
JAKMIP2	-2.11836	1.76355	39.7574	4.08286e-07	4.55507e-06
GNAI1	-1.12864	6.57334	39.7505	4.08935e-07	4.55837e-06
ABI1	-1.01086	4.95332	39.7071	4.1305e-07	4.60027e-06
PON2	0.574117	6.45914	39.7027	4.13471e-07	4.60098e-06
MGEA5	-0.640084	6.33839	39.6879	4.14895e-07	4.60905e-06
RBM33	-0.771504	4.58881	39.6877	4.14911e-07	4.60905e-06
FBXL5	-1.53066	3.06277	39.6787	4.15775e-07	4.61424e-06
DISP1	-2.15768	2.2926	39.6754	4.16094e-07	4.61424e-06
ZNF579	0.983749	4.18784	39.6648	4.17113e-07	4.62157e-06
TGFBR3	-1.28133	5.64425	39.6539	4.18164e-07	4.62924e-06
HECTD1	-0.655869	5.90457	39.6436	4.19161e-07	4.6363e-06
TTLL11	-2.36213	2.22051	39.619	4.2156e-07	4.65883e-06
C12orf65	-0.88661	4.55362	39.6132	4.2212e-07	4.66103e-06
ZCCHC7	-1.60035	2.97251	39.6066	4.22768e-07	4.663e-06
ST6GAL1	-1.41402	4.55194	39.604	4.23022e-07	4.663e-06
PDLIM2	0.658605	5.67177	39.5641	4.26945e-07	4.70223e-06
USP51	-2.02536	1.95505	39.5323	4.30096e-07	4.73289e-06
REPS1	-1.02548	4.60191	39.4618	4.37189e-07	4.80684e-06
FAM117B	-2.66224	1.95833	39.4298	4.40443e-07	4.83849e-06
AK6	-1.10108	4.0093	39.3841	4.45134e-07	4.88587e-06
PNP	0.908219	5.61381	39.3629	4.47331e-07	4.9058e-06
PRPF4B	-0.955059	7.04548	39.3259	4.51193e-07	4.94396e-06
ZNF596	3.49281	-0.123879	39.2911	4.54861e-07	4.97992e-06
IGF2BP1	-1.14724	5.23047	39.2403	4.60263e-07	5.03478e-06
ZNF213	1.49862	2.42311	39.2264	4.61754e-07	5.04662e-06
TRAF5	-1.18666	3.51952	39.2229	4.62127e-07	5.04662e-06
BIVM	-0.786326	5.75559	39.2169	4.62772e-07	5.04939e-06
RPSAP58	0.757058	5.20167	39.1786	4.66917e-07	5.0903e-06
FAM49B	-1.00125	6.79097	39.1603	4.68908e-07	5.10769e-06
CENPB	-1.31122	6.04868	39.1184	4.73515e-07	5.15352e-06
RHNO1	-0.855175	5.88618	39.1128	4.74133e-07	5.1559e-06
MAP3K2	-0.92853	4.46463	39.0749	4.78334e-07	5.1972e-06
COQ6	0.989718	4.58703	39.0689	4.79013e-07	5.2002e-06
RBM22	0.734951	6.40633	39.0294	4.83442e-07	5.24386e-06
FERMT2	-0.736953	6.08827	39.0244	4.84003e-07	5.24553e-06
ZKSCAN3	-1.18403	3.87551	39	4.86771e-07	5.27111e-06
TMEM109	0.787478	8.35053	38.9712	4.90051e-07	5.30217e-06
PFDN5	0.667943	8.09271	38.9509	4.92388e-07	5.323e-06
UBE2A	0.843296	6.6315	38.9325	4.94499e-07	5.34133e-06
EMC2	-0.786609	5.80259	38.9137	4.96686e-07	5.35615e-06
JAM3	-1.54593	4.88808	38.9135	4.96701e-07	5.35615e-06
CENPF	-0.985643	7.10582	38.8827	5.0029e-07	5.39034e-06
QSER1	-0.938788	4.21907	38.855	5.0354e-07	5.42083e-06
USP54	-1.29053	3.36331	38.8438	5.04863e-07	5.43054e-06
PEX19	0.634284	5.35071	38.802	5.09835e-07	5.47945e-06
ORC5	-1.10697	4.0258	38.7839	5.11989e-07	5.49802e-06
2007-03-01	-0.679459	5.13085	38.7641	5.14373e-07	5.51902e-06
SETDB2	-0.895342	4.3709	38.7421	5.17035e-07	5.54297e-06
FRS2	-1.04141	3.70124	38.7334	5.18088e-07	5.54965e-06
EMC6	0.771298	8.40106	38.7101	5.20921e-07	5.57537e-06
CENPE	-1.21265	5.08327	38.6541	5.27805e-07	5.64437e-06
RNGTT	-1.29094	4.45608	38.6068	5.33705e-07	5.70273e-06
ASH1L	-1.17259	4.09608	38.592	5.35564e-07	5.71786e-06
PPDPF	0.852328	6.61841	38.5271	5.43789e-07	5.80086e-06
SS18L1	-0.813659	5.92462	38.517	5.4508e-07	5.80681e-06
AP1G1	-0.850946	5.79345	38.5157	5.45247e-07	5.80681e-06
RNF181	0.738722	7.40091	38.442	5.54781e-07	5.90348e-06
DYNLT1	0.575205	6.45563	38.4303	5.56304e-07	5.9148e-06
HIVEP1	-2.13611	2.2336	38.4165	5.58115e-07	5.92917e-06
AAR2	1.07647	5.54459	38.3552	5.66232e-07	6.01045e-06
MAP1S	0.928644	5.13921	38.3473	5.67286e-07	6.01668e-06
MAN1B1-AS1	2.05704	2.2872	38.3164	5.71437e-07	6.05573e-06
PTPRK	-1.07468	3.21137	38.3056	5.72888e-07	6.06612e-06
CTBP1-AS2	-1.90267	2.39456	38.291	5.74866e-07	6.08208e-06
NSA2	0.630322	7.47687	38.233	5.82785e-07	6.1608e-06
TK1	0.786377	5.71754	38.2242	5.83998e-07	6.16856e-06
CHPF2	1.08372	4.31195	38.2165	5.85066e-07	6.1707e-06
GTPBP3	0.972408	6.19825	38.2158	5.85157e-07	6.1707e-06
TST	0.873388	5.23094	38.205	5.86658e-07	6.17669e-06
TP53	1.05699	4.63508	38.2048	5.86682e-07	6.17669e-06
SRGAP2	-2.02269	3.83263	38.178	5.90412e-07	6.20764e-06
[truncated: 11,671 more rows]

## Sheet: siBRN2 12 h post-UV vs t=0
	logFC	logCPM	F	PValue	FDR
[truncated: 12,897 more rows]

[truncated: 1 more sheets: siBRN2 24 h post-UV vs t=0]
