# Supplementary material for: BRN2 suppresses apoptosis, reprograms DNA damage repair, and is associated with a high somatic mutation burden in melanoma
Source: Genes Dev. 2019 Mar 1;33(5-6):310–32. doi: 10.1101/gad.314633.118 (PMC6411009; doi:10.1101/gad.314633.118)
Supplement: Supplemental Material [file supp_gad.314633.118_SUPPLEMENTAL_TABLE2.xlsx]

## Sheet: Sheet1
siBRN (6h) vs siCTR	logFC	logCPM	F	PValue	FDR			siBRN2 (12h) vs siCTR	logFC	logCPM	F	PValue	FDR
UP/DOWN								UP/DOWN
ATF3	3.72808	4.61522	274.612	2.87892e-14	9.70736e-12			ATF3	3.52969	4.61522	227.984	2.05164e-13	3.10539e-11
GADD45B	3.17879	5.49238	226.107	2.23706e-13	4.19465e-11			PMAIP1	3.40004	5.69994	348.399	2.24637e-15	2.08602e-12
PMAIP1	3.12134	5.69994	271.872	3.20271e-14	9.94668e-12			IRF1	3.27732	3.52401	159.534	8.08763e-12	4.67302e-10
EGR3	3.07826	1.726	41.249	0.00253575	0.0085867			GADD45B	2.80008	5.49238	155.83	1.02484e-11	5.52577e-10
IRF1	2.37324	3.52401	61.1478	1.2137e-06	1.1072e-05			BCL2L11	2.7139	4.84361	161.558	7.12081e-12	4.21975e-10
JUN	2.23969	6.99559	254.547	6.43446e-14	1.68408e-11			EGR3	2.39057	1.726	20.0542	0.0352908	0.0745516
GADD45A	2.1095	5.38678	51.3016	2.73497e-07	3.05417e-06			TNFRSF12A	2.31237	5.06817	178.516	2.58103e-12	2.03934e-10
TNFRSF12A	2.08278	5.06817	134.606	4.4127e-11	2.30987e-09			JUN	2.28376	6.99559	265.445	4.12837e-14	1.32987e-11
ZC3H12A	1.98914	2.85308	57.8865	9.54497e-05	0.000483522			PMAIP1	2.22143	5.38678	58.6929	9.03967e-08	9.38557e-07
PSMB8	1.58683	3.90044	61.5126	2.28562e-06	1.87308e-05			ZC3H12A	1.95134	2.85308	54.7412	0.000148023	0.000622988
BCL2L11	1.47361	4.84361	31.0916	1.13747e-05	7.50923e-05			BTG2	1.91133	3.20358	42.9762	1.51295e-05	8.30373e-05
BTG2	1.3336	3.20358	17.2797	0.00608165	0.018384			TP53	1.65211	4.60286	113.968	2.23774e-10	6.27515e-09
SQSTM1	1.22308	8.77554	129.951	6.24094e-11	3.02722e-09			PSMB8	1.55148	3.90044	57.8128	4.60587e-06	2.93128e-05
MAGED1	1.2189	8.72678	146.528	1.89968e-11	1.23019e-09			DYNLL2	1.44751	6.00914	99.3613	8.26119e-10	1.78325e-08
RHOB	1.12985	5.92414	25.2878	4.36416e-05	0.000245201			RHOB	1.30671	5.92414	35.3124	4.6893e-06	2.97534e-05
TP53	1.10449	4.60286	42.4265	5.74477e-05	0.000311353			MAGED1	1.26723	8.72678	158.347	8.72079e-12	4.89104e-10
TIMP1	1.10437	5.54571	80.1935	5.96254e-09	1.20624e-07			SQSTM1	1.23236	8.77554	131.858	5.4078e-11	1.99818e-09
RPS27A	1.03102	14.3613	48.6885	4.15664e-07	4.35528e-06			TIMP1	1.1641	5.54571	90.2907	2.01775e-09	3.7278e-08
DYNLL1	1.01266	9.03022	133.152	4.91182e-11	2.46829e-09			PSMC4	1.07479	7.4628	101.831	6.55329e-10	1.48877e-08
BID	1.0098	5.46333	89.4595	2.1977e-09	5.20729e-08			PSMD7	1.0565	7.67532	123.073	1.06259e-10	3.39508e-09
DYNLL2	0.945663	6.00914	37.3026	3.15933e-06	2.46526e-05			RETSAT	1.0452	7.84521	90.4613	1.98283e-09	3.67516e-08
E2F1	0.932686	5.23089	48.4298	9.87115e-07	9.25458e-06			SAT1	1.00762	8.77699	108.806	3.49125e-10	9.04341e-09
PSMC4	0.930592	7.4628	75.5564	1.01722e-08	1.87106e-07			E2F1	0.971978	5.23089	53.0009	3.04177e-07	2.67604e-06
PSMD7	0.920389	7.67532	92.7075	1.57959e-09	4.09163e-08			RPS27A	0.95653	14.3613	42.023	1.3037e-06	9.59801e-06
TSPO	0.891766	7.65936	29.7476	1.53142e-05	9.73648e-05			DYNLL1	0.902173	9.03022	105.604	4.64138e-10	1.13443e-08
GPX1	0.889982	6.88983	88.7949	2.35413e-09	5.46672e-08			GPX1	0.853217	6.88983	81.0606	5.41037e-09	8.66971e-08
RETSAT	0.885348	7.84521	64.4074	4.11109e-08	6.09053e-07			SOD1	0.848348	9.50408	43.3686	1.02532e-06	7.76262e-06
CYCS	0.867385	9.23731	26.5947	3.17818e-05	0.000185192			PSMC5	0.830773	8.42203	39.1377	2.22112e-06	1.54176e-05
SOD1	0.86508	9.50408	45.1139	7.56424e-07	7.34954e-06			CYCS	0.813456	9.23731	23.3758	7.0582e-05	0.000325641
PSMC5	0.857633	8.42203	41.7831	1.36147e-06	1.20963e-05			UBA52	0.725133	9.32966	35.8477	4.211e-06	2.70741e-05
LMNA	0.836701	7.63685	51.1421	2.80451e-07	3.10698e-06			PDCD4	0.708909	5.98019	21.3638	0.000119829	0.000519107
PDCD4	0.749228	5.98019	24.2296	5.67999e-05	0.000308507			ppt1	0.699066	8.37843	61.0918	6.45096e-08	7.04725e-07
PSMA7	0.740396	10.6516	74.8618	1.10438e-08	1.99884e-07			BID	0.673368	5.46333	35.7594	0.000164052	0.000683803
UBA52	0.710394	9.32966	34.4178	5.62586e-06	4.07364e-05			IFITM3	0.660126	6.62369	21.5069	0.000115306	0.000502633
PSMD8	0.701977	8.4478	69.2276	2.20086e-08	3.60018e-07			PSMD8	0.658475	8.4478	60.7772	6.73901e-08	7.31739e-07
IFITM3	0.699446	6.62369	24.3597	5.49712e-05	0.000299871			PSMD4	0.657439	9.02271	33.9973	6.13495e-06	3.78739e-05
BCAP31	0.698301	8.15191	24.4992	5.30804e-05	0.000291073			BCAP31	0.583903	8.15191	17.0248	0.000412294	0.00155873
PSMD4	0.677594	9.02271	36.1493	3.96508e-06	3.01169e-05			PSMB6	0.57186	7.36695	36.2892	3.85638e-06	2.50247e-05
PPT1	0.663743	8.37843	55.0508	1.53903e-07	1.88448e-06			TSPO	0.553955	7.65936	11.2034	0.00279828	0.00838417
SAT1	0.623403	8.77699	41.4679	1.44164e-06	1.26737e-05			LMNA	0.545056	7.63685	21.1941	0.000125449	0.000538994
PSMB6	0.523116	7.36695	30.2738	1.36183e-05	8.77365e-05			PSMA7	0.491552	10.6516	33.0873	7.41684e-06	4.45841e-05
GSR	-0.250305	6.8329	6.43531	0.0187689	0.0482614			PSMD9	-0.215609	7.40983	5.53281	0.0276101	0.0604822
PSMD9	-0.299053	7.40983	10.5585	0.00354016	0.0114626			GSR	-0.490063	6.8329	23.5834	6.69247e-05	0.000311513
DNAJC3	-0.38008	5.2348	12.0656	0.038293	0.0878677			APPL1	-0.507655	6.12885	28.19	0.00039474	0.00150185
APPL1	-0.427077	6.12885	20.477	0.0024421	0.00832465			HIST1H1C	-0.522102	4.47344	17.6151	0.0190022	0.0440045
PSMC6	-0.493815	6.00548	10.3168	0.00387188	0.0124183			CDKN1B	-0.533344	6.23944	29.4141	0.000116238	0.000505468
CDKN1B	-0.548142	6.23944	31.0941	7.35074e-05	0.000387526			PSEN1	-0.596165	4.95521	7.36259	0.0124064	0.0305731
CAV1	-0.55307	4.77167	21.7433	0.00881868	0.0253754			PSMC6	-0.664422	6.00548	17.699	0.000337105	0.00130671
BRCA1	-0.584657	5.40226	10.3858	0.00377389	0.0121288			DFFB	-0.689104	5.34705	19.6215	0.00019359	0.000794533
PSEN2	-0.77759	7.15551	25.2507	4.40421e-05	0.00024723			CAV1	-0.760836	4.77167	38.0859	0.000528461	0.00194523
ARHGAP10	-0.880823	3.17285	19.212	0.0217346	0.0545775			NEDD9	-0.765928	6.40414	39.8996	1.92489e-06	1.36009e-05
DSG2	-0.906292	4.01675	18.7232	0.00322699	0.0105786			CASP8	-0.774686	4.76228	6.36917	0.0189864	0.0439841
HIST1H1C	-0.948691	4.47344	50.6015	7.04667e-05	0.000372904			APC	-0.778106	4.3128	28.1349	0.00355402	0.0103474
STK24	-0.962493	6.80052	74.6151	1.13726e-08	2.0469e-07			BCL2L1	-0.801685	3.53442	16.9889	0.0193066	0.0446107
TJP1	-0.993889	3.74579	25.9801	0.00547419	0.0168271			TJP1	-0.908109	3.74579	22.1836	0.0102648	0.0259627
DNM1L	-1.01122	5.44083	83.7837	8.41823e-09	1.61217e-07			DNAJC3	-0.926077	5.2348	59.5425	4.60038e-06	2.93085e-05
CFLAR	-1.04394	4.57681	67.7375	2.41715e-05	0.000145853			BRCA1	-0.959979	5.40226	24.6606	5.09817e-05	0.000244086
ANKH	-1.04429	4.02377	48.7671	0.000122841	0.000606147			PPP3R1	-0.979084	6.11915	36.1215	3.98707e-06	2.57662e-05
DFFB	-1.11828	5.34705	45.2978	7.32905e-07	7.17094e-06			ERBB3	-0.988161	4.21009	21.3961	0.000759297	0.00266305
CASP8	-1.14286	4.76228	12.3064	0.00189401	0.00666884			CFLAR	-1.07988	4.57681	71.1248	1.51409e-05	8.30635e-05
MAPT	-1.14598	2.31085	11.7184	0.03246	0.076309			DSG2	-1.08496	4.01675	25.0844	0.000652198	0.00233169
TOP2A	-1.15704	9.20957	108.912	3.4588e-10	1.21377e-08			STK24	-1.19421	6.80052	109.058	3.41482e-10	8.95625e-09
ERBB3	-1.2006	4.21009	29.579	7.52857e-05	0.00039607			BCL2	-1.19883	3.85591	24.2423	0.000163858	0.000683221
PSEN1	-1.30319	4.95521	27.8612	2.3568e-05	0.000142486			APAF1	-1.25966	2.67508	12.563	0.0171472	0.0403258
MAPK8	-1.35438	3.85157	58.332	3.4187e-05	0.000196924			PSEN2	-1.29072	7.15551	63.8162	4.44925e-08	5.20447e-07
APC	-1.40667	4.3128	74.7343	2.02799e-06	1.69174e-05			DAP	-1.41268	6.8684	125.051	9.09499e-11	3.02276e-09
DAP	-1.53189	6.8684	144.015	2.2574e-11	1.40395e-09			LEF1	-1.42216	4.71629	55.9009	1.35624e-07	1.33801e-06
BCL2L1	-1.56099	3.53442	50.1348	5.85422e-05	0.000317011			TOP2A	-1.42269	9.20957	160.732	7.49936e-12	4.38207e-10
NEDD9	-1.69951	6.40414	157.042	9.47912e-12	7.05818e-10			MAPK8	-1.47779	3.85157	66.1454	1.02271e-05	5.9236e-05
PPP3R1	-1.82102	6.11915	99.3547	8.26631e-10	2.43779e-08			ANKH	-1.48723	4.02377	84.5062	4.30686e-07	3.62565e-06
APAF1	-1.91221	2.67508	23.4615	0.00112533	0.00424169			DNM1L	-1.49843	5.44083	156.486	9.8242e-12	5.34292e-10
TGFBR3	-1.92621	5.52501	39.7892	1.96499e-06	1.64368e-05			LMNB1	-1.79897	5.70397	200.718	7.72747e-13	8.59116e-11
BCL2	-2.08112	3.85591	54.6137	1.64331e-07	1.97748e-06			MAPT	-1.8712	2.31085	24.3757	0.00203932	0.00635891
LEF1	-2.28515	4.71629	108.619	3.54894e-10	1.23848e-08			ARHGAP10	-1.93969	3.17285	64.7611	2.51887e-05	0.00012932
LMNB1	-2.72932	5.70397	349.297	2.1848e-15	2.11135e-12			TGFBR3	-2.43858	5.52501	53.8606	1.84147e-07	1.73812e-06
